# Supplementary material for: Personalized cancer therapy prioritization based on driver alteration co-occurrence patterns
Source: Genome Med. 2020 Sep 9;12:78. doi: 10.1186/s13073-020-00774-x (PMC7488324; doi:10.1186/s13073-020-00774-x)
Supplement: Supplementary file 1 — Additional file 1. This compressed folder contains all the supplementary tables referenced throughout the manuscript, together with their description. [file 13073_2020_774_MOESM1_ESM.zip]

Archive with 18 entries (15 files):
- SupplementaryTables/
- SupplementaryTables/.DS_Store
- SupplementaryTables/TableS6.xlsx
- __MACOSX/
- __MACOSX/SupplementaryTables/
- __MACOSX/SupplementaryTables/._TableS6.xlsx
- SupplementaryTables/TableS1.xlsx
- __MACOSX/SupplementaryTables/._TableS1.xlsx
- SupplementaryTables/TableS3.xlsx
- __MACOSX/SupplementaryTables/._TableS3.xlsx
- SupplementaryTables/TableS2.xlsx
- __MACOSX/SupplementaryTables/._TableS2.xlsx
- SupplementaryTables/TableS5.xlsx
- __MACOSX/SupplementaryTables/._TableS5.xlsx
- SupplementaryTables/Table Descriptions.docx
- __MACOSX/SupplementaryTables/._Table Descriptions.docx
- SupplementaryTables/TableS4.xlsx
- __MACOSX/SupplementaryTables/._TableS4.xlsx
