# Supplementary material for: Personalized cancer therapy prioritization based on driver alteration co-occurrence patterns
Source: Genome Med. 2020 Sep 9;12:78. doi: 10.1186/s13073-020-00774-x (PMC7488324; doi:10.1186/s13073-020-00774-x)
Supplement: Supplementary file 1 — Additional file 1. This compressed folder contains all the supplementary tables referenced throughout the manuscript, together with their description. [file 13073_2020_774_MOESM1_ESM.zip › SupplementaryTables/TableS1.xlsx]

## Sheet: DrugFamilies
Treatment	Drug Family	Drug
LFA102	PRLR mAb inhibitor	Nan
INC280	MET inhibitor	Foretinib (MET inhibitor)
INC280	MET inhibitor	Foretinib (MET inhibitor)
INC280	MET inhibitor	MET inhibitors
INC280	MET inhibitor	MET inhibitors (Crizotinib,etc)
LDE225	SHH inhibitor	Vismodegib (SHH inhibitor)
LJC049	Tankyrase inhibitor	Tankyrase inhibitors
LGH447	PIM inhibitor	PIM inhibitors
CLR457	PI3K pathway inhibitor	PI3K pathway inhibitor (alone or in combination)s
CLR457	PI3K pathway inhibitor	PI3K pathway inhibitors
CLR457	PI3K pathway inhibitor	PIK3CA inhibitors
CLR457	PI3K pathway inhibitor	PIK3CB inhibitors
CLR457	PI3K pathway inhibitor	BYL719 (PIK3CA inhibitor)
PACLITAXEL	Microtubule inhibitor	Paclitaxel (Taxane)
PACLITAXEL	Microtubule inhibitor	Tubulin inhibitors
PACLITAXEL	Microtubule inhibitor	Vinblastine (Chemotherapy)
TAMOXIFEN	ESR1 inhibitor	Hormonal therapys (Tamoxifen,Letrozole,Anastrozole,Exemestane,Fulvestrant,LHRH analogues or antagonist,etc)
TAMOXIFEN	ESR1 inhibitor	ESR1 inhibitors
TAMOXIFEN	ESR1 inhibitor	Tamoxifen (Hormonal therapy)
BKM120	PI3K pathway inhibitor	PI3K pathway inhibitor (alone or in combination)s
BKM120	PI3K pathway inhibitor	PI3K pathway inhibitors
BKM120	PI3K pathway inhibitor	PIK3CA inhibitors
BKM120	PI3K pathway inhibitor	PIK3CB inhibitors
BKM120	PI3K pathway inhibitor	BYL719 (PIK3CA inhibitor)
BYL719	PI3K pathway inhibitor	PI3K pathway inhibitor (alone or in combination)s
BYL719	PI3K pathway inhibitor	PI3K pathway inhibitors
BYL719	PI3K pathway inhibitor	PIK3CA inhibitors
BYL719	PI3K pathway inhibitor	PIK3CB inhibitors
BYL719	PI3K pathway inhibitor	BYL719 (PIK3CA inhibitor)
TRAMETINIB	MEK inhibitor	Selumetinib (MEK inhibitor)
TRAMETINIB	MEK inhibitor	Trametinib (MEK inhibitor)
TRAMETINIB	MEK inhibitor	U0126 (MEK inhibitor)
TRAMETINIB	MEK inhibitor	MEK inhibitor (alone or in combination)s
TRAMETINIB	MEK inhibitor	MEK inhibitor +/- MTOR inhibitors
TRAMETINIB	MEK inhibitor	MEK inhibitor +/- PI3K pathway inhibitors
TRAMETINIB	MEK inhibitor	MEK inhibitors
TRAMETINIB	MEK inhibitor	MEK inhibitors (Trametinib,etc)
TRAMETINIB	MEK inhibitor	novel MEK inhibitors
BINIMETINIB	MEK inhibitor	Selumetinib (MEK inhibitor)
BINIMETINIB	MEK inhibitor	Trametinib (MEK inhibitor)
BINIMETINIB	MEK inhibitor	U0126 (MEK inhibitor)
BINIMETINIB	MEK inhibitor	MEK inhibitor (alone or in combination)s
BINIMETINIB	MEK inhibitor	MEK inhibitor +/- MTOR inhibitors
BINIMETINIB	MEK inhibitor	MEK inhibitor +/- PI3K pathway inhibitors
BINIMETINIB	MEK inhibitor	MEK inhibitors
BINIMETINIB	MEK inhibitor	MEK inhibitors (Trametinib,etc)
BINIMETINIB	MEK inhibitor	novel MEK inhibitors
CKX620	MEK inhibitor	Selumetinib (MEK inhibitor)
CKX620	MEK inhibitor	Trametinib (MEK inhibitor)
CKX620	MEK inhibitor	U0126 (MEK inhibitor)
CKX620	MEK inhibitor	MEK inhibitor (alone or in combination)s
CKX620	MEK inhibitor	MEK inhibitor +/- MTOR inhibitors
CKX620	MEK inhibitor	MEK inhibitor +/- PI3K pathway inhibitors
CKX620	MEK inhibitor	MEK inhibitors
CKX620	MEK inhibitor	MEK inhibitors (Trametinib,etc)
CKX620	MEK inhibitor	novel MEK inhibitors
LDK378	ALK inhibitor	Alectinib (ALK inhibitor)
LDK378	ALK inhibitor	ALK inhibitors
LDK378	ALK inhibitor	Cediranib (ALK inhibitor)
LDK378	ALK inhibitor	Ceritinib (ALK inhibitor)
LDK378	ALK inhibitor	Crizotinib (ALK inhibitor)
LDK378	ALK inhibitor	novel ALK inhibitors
TAS266	DR5 inhibitor	Nan
FIGITUMUMAB	IGF1R inhibitor	IGF1R inhibitors
DACARBAZINE	Alkylating agent	Bendamustine (Alkylating agent)
ENCORAFENIB	BRAF inhibitor	BRAF inhibitors
ENCORAFENIB	BRAF inhibitor	Dabrafenib (BRAF inhibitor)
ENCORAFENIB	BRAF inhibitor	PLX4720 (BRAF inhibitor)
ENCORAFENIB	BRAF inhibitor	Vemurafenib (BRAF inhibitor)
GEMCITABINE-50MPK	Chemotherapy	Gemcitabine (Chemotherapy)
LEE011	CDK4/6 inhibitor	LEE011 (CDK4/6 inhibitor)
LEE011	CDK4/6 inhibitor	Palbociclib (CDK4/6 inhibitor)
LEE011	CDK4/6 inhibitor	PD-0332991 (CDK4/6 inhibitor)
LEE011	CDK4/6 inhibitor	Abemaciclib (CDK4/6 inhibitor)
LEE011	CDK4/6 inhibitor	Abemaciclib (CDK4/CDK6 inhibitor)
LEE011	CDK4/6 inhibitor	CDK4/6 inhibitors
LEE011	CDK4/6 inhibitor	CDK4/6 inhibitors (Palbociclib,Abemaciclib,etc)
CGM097	MDM2 inhibitor	MDM2 inhibitors
CGM097	MDM2 inhibitor	MDM2/MDMX inhibitors
INC424	JAK inhibitor	Ruxolitinib (JAK inhibitor)
INC424	JAK inhibitor	JAK inhibitor (alone or in combination)s
INC424	JAK inhibitor	JAK inhibitors
5FU	Nucleoside analogue	Flourouracil (Fluoropyrimidine)
5FU	Nucleoside analogue	Tegafur (Fluoropyrimidine)
5FU	Nucleoside analogue	Capecitabine (Fluoropyrimidine)
EVEROLIMUS	MTOR inhibitor	Everolimus (MTOR inhibitor)
EVEROLIMUS	MTOR inhibitor	MTOR inhibitors
EVEROLIMUS	MTOR inhibitor	MTOR kinase inhibitors
EVEROLIMUS	MTOR inhibitor	Sirolimus (MTOR inhibitor)
EVEROLIMUS	MTOR inhibitor	Tensirolimus (MTOR inhibitor)
ABRAXANE	Microtubule inhibitor	Paclitaxel (Taxane)
ABRAXANE	Microtubule inhibitor	Tubulin inhibitors
ABRAXANE	Microtubule inhibitor	Vinblastine (Chemotherapy)
LGW813	IAP inhibitor	Nan
HSP990	HSP90 inhibitor	HSP90 inhibitors
HSP990	HSP90 inhibitor	Onalespib (HSP90 inhibitor)
CETUXIMAB	EGFR mAb inhibitor	Cetuximab (EGFR mAb inhibitor)
CETUXIMAB	EGFR mAb inhibitor	EGFR mAb inhibitors
CETUXIMAB	EGFR mAb inhibitor	EGFR inhibitors
CETUXIMAB	EGFR mAb inhibitor	EGFR inhibitor 1st gens
HDM201	MDM2 inhibitor	MDM2 inhibitors
HDM201	MDM2 inhibitor	MDM2/MDMX inhibitors
BGJ398	FGFR inhibitor	Lucitanib (FGFR inhibitor)
BGJ398	FGFR inhibitor	Dovitinib (FGFR inhibitor)
BGJ398	FGFR inhibitor	FGFR inhibitors
BGJ398	FGFR inhibitor	FGFR inhibitors (,etc)
BGJ398	FGFR inhibitor	FGFR inhibitors (Lucitanib,etc)
LLM871	FGFR inhibitor	Dovitinib (FGFR inhibitor)
LLM871	FGFR inhibitor	FGFR inhibitors
LLM871	FGFR inhibitor	FGFR inhibitors (,etc)
LLM871	FGFR inhibitor	FGFR inhibitors (Lucitanib,etc)
LJM716	ERBB3 mAb inhibitor	ERBB3 mAb inhibitors
TRASTUZUMAB	ERBB2 mAb inhibitor	ERBB2 mAb inhibitors (Trastuzumab,etc)
TRASTUZUMAB	ERBB2 mAb inhibitor	Pertuzumab (ERBB2 mAb inhibitor)
TRASTUZUMAB	ERBB2 mAb inhibitor	Ado-Trastuzumab Emtansine (ERBB2 mAb inhibitor)
TRASTUZUMAB	ERBB2 mAb inhibitor	Trastuzumab (ERBB2 mAb inhibitor)
LKA136	Pan-TKR inhibitor	Nan
WNT974	Porcupine inhibitor	Porcupine inhibitors
ERLOTINIB	EGFR inhibitor 1st gen	EGFR inhibitor 1st gens
ERLOTINIB	EGFR inhibitor 1st gen	Erlotinib (EGFR inhibitor 1st gen)
ERLOTINIB	EGFR inhibitor 1st gen	Gefitinib (EGFR inhibitor 1st gen)
LFW527	IGF1R inhibitor	IGF1R inhibitors
GEMCITABINE	Chemotherapy	Gemcitabine (Chemotherapy)
LCL161	IAP inhibitor	Nan
LJM716+TRASTUZUMAB	ERBB3 mAb inhibitor+ERBB2 mAb inhibitor	Nan
BKM120+LDE225	PI3K pathway inhibitor+SHH inhibitor	PI3K pathway inhibitor (alone or in combination)s
LEE011+BINIMETINIB	CDK4/6 inhibitor+MEK inhibitor	MEK inhibitor (alone or in combination)s
LEE011+BINIMETINIB	CDK4/6 inhibitor+MEK inhibitor	CDK4/6 inhibitor + MEK inhibitors
BYL719+BINIMETINIB	PI3K pathway inhibitor+MEK inhibitor	MEK inhibitor + PI3K pathway inhibitors
BYL719+BINIMETINIB	PI3K pathway inhibitor+MEK inhibitor	MEK inhibitor +/- PI3K pathway inhibitors
BYL719+BINIMETINIB	PI3K pathway inhibitor+MEK inhibitor	PI3K pathway inhibitor + MEK inhibitors
BYL719+BINIMETINIB	PI3K pathway inhibitor+MEK inhibitor	PI3K pathway inhibitor (alone or in combination)s
BYL719+BINIMETINIB	PI3K pathway inhibitor+MEK inhibitor	MEK inhibitor (alone or in combination)s
BYL719+LEE011	PI3K pathway inhibitor+CDK4/6 inhibitor	PI3K pathway inhibitor (alone or in combination)s
LCL161+PACLITAXEL	IAP inhibitor+Microtubule inhibitor	Nan
BKM120+ENCORAFENIB	PI3K pathway inhibitor+BRAF inhibitor	PI3K pathway inhibitor (alone or in combination)s
BKM120+ENCORAFENIB	PI3K pathway inhibitor+BRAF inhibitor	BRAF inhibitor + PI3K pathway inhibitors
BYL719+ENCORAFENIB	PI3K pathway inhibitor+BRAF inhibitor	PI3K pathway inhibitor (alone or in combination)s
BYL719+ENCORAFENIB	PI3K pathway inhibitor+BRAF inhibitor	BRAF inhibitor + PI3K pathway inhibitors
BYL719+LGH447	PI3K pathway inhibitor+PIM inhibitor	PI3K pathway inhibitor (alone or in combination)s
BYL719+CETUXIMAB	PI3K pathway inhibitor+EGFR mAb inhibitor	PI3K pathway inhibitor (alone or in combination)s
BYL719+CETUXIMAB+ENCORAFENIB	PI3K pathway inhibitor+EGFR mAb inhibitor+BRAF inhibitor	PI3K pathway inhibitor (alone or in combination)s
BYL719+CETUXIMAB+ENCORAFENIB	PI3K pathway inhibitor+EGFR mAb inhibitor+BRAF inhibitor	BRAF inhibitor + PI3K pathway inhibitors
BYL719+CETUXIMAB+ENCORAFENIB	PI3K pathway inhibitor+EGFR mAb inhibitor+BRAF inhibitor	Panitumumab + Dabrafenib + BYL719 (EGFR mAb inhibitor + BRAF inhibitor + PI3K inhibitor)
BKM120+LJC049	PI3K pathway inhibitor+Tankyrase inhibitor	PI3K pathway inhibitor (alone or in combination)s
BYL719+LJM716	PI3K pathway inhibitor+ERBB3 mAb inhibitor	PI3K pathway inhibitor (alone or in combination)s
BYL719+HSP990	PI3K pathway inhibitor+HSP90 inhibitor	PI3K pathway inhibitor (alone or in combination)s
BYL719+HSP990	PI3K pathway inhibitor+HSP90 inhibitor	HSP90 inhibitor (in combination)s
BKM120+BINIMETINIB	PI3K pathway inhibitor+MEK inhibitor	PI3K pathway inhibitor (alone or in combination)s
BKM120+BINIMETINIB	PI3K pathway inhibitor+MEK inhibitor	PI3K pathway inhibitor + MEK inhibitors
BKM120+BINIMETINIB	PI3K pathway inhibitor+MEK inhibitor	MEK inhibitor (alone or in combination)s
BKM120+BINIMETINIB	PI3K pathway inhibitor+MEK inhibitor	MEK inhibitor + PI3K pathway inhibitors
BKM120+BINIMETINIB	PI3K pathway inhibitor+MEK inhibitor	MEK inhibitor +/- PI3K pathway inhibitors
ABRAXANE+GEMCITABINE	Microtubule inhibitor+Chemotherapy	Nan
LEE011+EVEROLIMUS	CDK4/6 inhibitor+MTOR inhibitor	Nan
ENCORAFENIB+BINIMETINIB	BRAF inhibitor+MEK inhibitor	Dabrafenib + Trametinib (BRAF inhibitor + MEK inhibitor)
ENCORAFENIB+BINIMETINIB	BRAF inhibitor+MEK inhibitor	MEK inhibitor (alone or in combination)s
CETUXIMAB+ENCORAFENIB	EGFR mAb inhibitor+BRAF inhibitor	BRAF inhibitor + EGFR mAb inhibitors
CETUXIMAB+ENCORAFENIB	EGFR mAb inhibitor+BRAF inhibitor	Vemurafenib + Panitumumab (BRAF inhibitor + EGFR mAb inhibitor)
LFW527+EVEROLIMUS	IGF1R inhibitor+MTOR inhibitor	Nan
INC280+TRASTUZUMAB	MET inhibitor+ERBB2 mAb inhibitor	Nan
INC424+BINIMETINIB	JAK inhibitor+MEK inhibitor	JAK inhibitor (alone or in combination)s
FIGITUMUMAB+BINIMETINIB	IGF1R inhibitor+MEK inhibitor	MEK inhibitor + IGF1R inhibitors
LEE011+ENCORAFENIB	CDK4/6 inhibitor+BRAF inhibitor	Nan
LFW527+BINIMETINIB	IGF1R inhibitor+MEK inhibitor	MEK inhibitor + IGF1R inhibitors
CDK46i+AI	LEE011 (CDK4/6 inhibitor)	LEE011 (CDK4/6 inhibitor)
CDK46i+AI	Palbociclib (CDK4/6 inhibitor)	Palbociclib (CDK4/6 inhibitor)
CDK46i+AI	PD-0332991 (CDK4/6 inhibitor)	PD-0332991 (CDK4/6 inhibitor)
CDK46i+AI	Abemaciclib (CDK4/6 inhibitor)	Abemaciclib (CDK4/6 inhibitor)
CDK46i+AI	Abemaciclib (CDK4/CDK6 inhibitor)	Abemaciclib (CDK4/CDK6 inhibitor)
CDK46i+AI	CDK4/6 inhibitors	CDK4/6 inhibitors
CDK46i+AI	CDK4/6 inhibitors (Palbociclib,Abemaciclib,etc)	CDK4/6 inhibitors (Palbociclib,Abemaciclib,etc)
CDK46i+AI	Aromatase ihibitors	Aromatase ihibitors
