# Supplementary material for: Personalized cancer therapy prioritization based on driver alteration co-occurrence patterns
Source: Genome Med. 2020 Sep 9;12:78. doi: 10.1186/s13073-020-00774-x (PMC7488324; doi:10.1186/s13073-020-00774-x)
Supplement: Supplementary file 1 — Additional file 1. This compressed folder contains all the supplementary tables referenced throughout the manuscript, together with their description. [file 13073_2020_774_MOESM1_ESM.zip › SupplementaryTables/TableS3.xlsx]

## Sheet: WES_bmks
Drug	model	BmksInDCO	BmksNotInDCO	NonBmksInDCO	counts (BmksInDCO; NotBmksInDCO;BmksNotInDCO;NotBmksNotInDCO)	OR	p-val
Aggregated	sensitivity	-	-	-	30;787;237;29633	4.76622	3.77513e-11
LEE011+ENCORAFENIB	global	CDKN2B,PTEN,CDKN2A,BRAF,RAC1,NRAS	TP53,CDK6,CCND1,CCND3,CCND2,AKT1,CDK4,NF1,MITF,KRAS	PDGFRA,CHCHD7,SMO,ATRX,SDHB,ZNF292	6;6;10;557	55.7	1.325e-07
Aggregated	global	-	-	-	48;1798;311;28530	2.44902	1.91265e-07
Aggregated	resistance	-	-	-	18;1011;121;29537	4.34613	1.00901e-06
LEE011+ENCORAFENIB	sensitivity	CDKN2B,CDKN2A,BRAF	CCND1,CCND3,CCND2,CDK4,CDK6,KRAS	SMO	3;1;6;569	284.5	1.036e-05
LEE011+ENCORAFENIB	resistance	PTEN,NRAS,RAC1	MITF,AKT1,TP53,NF1	ATRX,PDGFRA,SDHB,CHCHD7,ZNF292	3;5;4;567	85.05	5.933e-05
LLM871	sensitivity	FGF4,FGF3,FGFR1	FGFR2,FGFR3,FRS2	ERBB2,TJP1,TP53,ERBB2IP,CCND1,HOOK3,KIF5B,WHSC1L1,PIK3R1,MYC,KDM5A,COX6C,MSR1	3;13;3;560	43.0769	0.0003306
BYL719+ENCORAFENIB	global	PIK3CA,BRAF,KRAS	PIK3R1,RAC1,PIK3CB,NRAS,INPP4B,PTEN,AKT1,NF1,MITF,PDPK1	PLXNB2,PTPRU,STARD13,HNRPDL,CHD6,CDX2,AURKA,TFDP1	3;8;10;558	20.925	0.00132
BYL719+ENCORAFENIB	resistance	PIK3CA,KRAS	AKT1,RAC1,NRAS,PTEN,NF1,MITF	PLXNB2,PTPRU,STARD13,CDX2	2;4;6;567	47.25	0.002441
LLM871	global	FGF4,FGF3,FGFR1	FGFR2,FGFR3,FRS2	ERBB2IP,TRERF1,ARHGEF2,LIFR,TXNIP,RICTOR,MNX1,MSR1,NCOA2,CHCHD7,PIK3CA,TPM3,WHSC1L1,SOX17,HSP90AB1,TFRC,JAK2,PIK3R1,MYC,TERT,COX6C,ERBB2,DLG1,ASH1L,H3F3A,TFEB,HOOK3,SPRR3,LPP,PIK3C2B,TCEA1,PDCD1LG2,MLLT11,MDM4,KRAS,TJP1,ETV5,ARNT,CCND1,CD274,CCND3,CCND2,KDM5A,PDE4DIP,BCL9,TP53,BCL6,KIF5B,EIF4A2	3;49;3;524	10.6939	0.01128
BKM120+ENCORAFENIB	sensitivity	PTEN,BRAF	PIK3CA,PIK3CB,INPP4B,AKT1,PIK3R1,PDPK1	IRF2,KIAA1549,TRIM24,AKAP9,SMO,CREB3L2,MET,FAT1,CDK6,RHEB,ING2	2;11;6;560	16.9697	0.01209
ENCORAFENIB+BINIMETINIB	resistance	NRAS,NF1	PTEN,AKT1,MAP2K1,MITF,RAC1	KDM6A,ACACA,CHCHD7,APC,WWOX,CBL,TCEA1,SPEN,B2M,TP53BP1,RASA2,SUFU,DDX3X,SOX17,PLAG1,ATRX,COX6C	2;17;5;555	13.0588	0.01944
LJC049	sensitivity	APC		NCOA2,TP53,CHCHD7,CHD6,CDX2,TCEA1,AURKA,NDRG1,MYC,SOX17,PLAG1,COX6C,GNAS	1;13;0;565	inf	0.02418
BKM120+ENCORAFENIB	global	PTEN,NRAS,BRAF	PIK3R1,RAC1,PIK3CA,PIK3CB,INPP4B,AKT1,NF1,MITF,PDPK1,KRAS	KIAA1549,ATM,ZFHX3,SMO,MAP2K4,CREB3L2,CHCHD7,MAP3K1,KDM6A,DLC1,COX6C,ACACA,TRIM24,TCEA1,TP53BP1,ING2,IRF2,LIMA1,AKAP9,KIT,SPEN,MET,FAT1,CDK6,HSP90AA1,RHEB,SDHD	3;27;10;539	5.9889	0.02527
ENCORAFENIB+BINIMETINIB	global	NRAS,BRAF,NF1	HRAS,STK11,AKT1,MAP2K1,NF2,MITF,KRAS	KIAA1549,SMO,B2M,ACACA,MNX1,SPEN,CHCHD7,SOX17,KDM6A,RASA2,PLAG1,COX6C,CDKN2B,CDKN2A,DDX3X,TRIM24,TCEA1,TP53BP1,SUFU,ATRX,ING2,IRF2,AKAP9,CBL,CREB3L2,MET,FAT1,CDK6,WWOX,APC,RHEB	3;33;9;534	5.3939	0.03296
BINIMETINIB	sensitivity	BRAF,KRAS	HRAS,STK11,NRAS,NF2,NF1	KIAA1549,SMAD4,CDX2,SMO,NDRG1,MNX1,MSR1,NCOA2,CHCHD7,DCC,WHSC1L1,SOX17,KDM6A,DLC1,COX6C,CDKN2B,CDKN2A,TRIM24,HOOK3,TCEA1,FGFR1,TP53,AKAP9,CREB3L2,CDK6,RHEB	2;26;5;546	8.4	0.04076
BYL719+LEE011	sensitivity	CDKN2A,CCND2	CDKN2B,PIK3R1,AKT1,CCND1,PIK3CA,CCND3,INPP4B,PTEN,CDK4,CDK6,PDPK1,PIK3CB,KRAS	NCOA2,MGA,CHCHD7,BUB1B,TCEA1,TP53BP1,NDRG1,MYC,SOX17,PLAG1,KDM5A,COX6C	2;12;13;552	7.0769	0.04765
ENCORAFENIB	sensitivity	BRAF		STARD13,KIAA1549,CDX2,ERCC6,SMO,RB1,IGF2R,CCNE1,MLH1,CRBN,HNRNPA2B1,CDKN2B,CDKN2A,TRIM24,MLL,PIK3C2B,PER1,TRIP12,ING2,DDR2,PTPN12,MCC,KDM5A,MET,CDK6,WHSC1,PPP2R5A,TFDP1	1;28;0;550	inf	0.05009
WNT974	sensitivity	ZNRF3	RNF43	CDKN2B,ERBB3,CDKN2A,CDKN2C,FAF1,MCC,MLH1,SMAD4,KDM6A,MAP2K4,ATRX,RASA1,FANCC,KRAS	1;14;1;563	40.2143	0.05119
LEE011+EVEROLIMUS	resistance	TP53		ARHGEF2,LIFR,TXNIP,RICTOR,NCOR1,CHCHD7,CCNE1,TPM3,NTRK1,SOX17,TRIM24,JAK2,TERT,SETDB1,ASH1L,TFEB,WRN,MUC1,SPRR3,MLLT11,PIK3C2B,PDCD1LG2,FGFR4,MDM4,TJP1,ARNT,PRCC,CD274,KIF5B,CREB3L2,BCL9,NSD1,CCND3	1;33;0;545	inf	0.05872
LJC049	global	APC	CTNNB1	NCOA2,PLXNB2,PTPRU,TP53,CHCHD7,CHD6,CDX2,TCEA1,PIK3C2B,AURKA,NDRG1,MYC,SOX17,PLAG1,TRIP12,COX6C,GNAS	1;17;1;560	32.9412	0.06126
ENCORAFENIB	global	PTEN,BRAF	MITF,AKT1,NRAS,NF1,RAC1	STARD13,KIAA1549,CDX2,ERCC6,SMO,SS18L1,RB1,IGF2R,CHD6,CCNE1,MLH1,CRBN,AURKA,HNRNPA2B1,CDKN2B,CDKN2A,TRIM24,MLL,PIK3C2B,PER1,TRIP12,ING2,GNAS,DDR2,PTPN12,MCC,PPP2R5A,MET,FAT1,CDK6,WHSC1,APC,KDM5A,TFDP1	2;34;5;538	6.3294	0.06481
BYL719+ENCORAFENIB	sensitivity	BRAF	AKT1,PIK3CA,PIK3CB,INPP4B,PTEN,PIK3R1,PDPK1	TFDP1,AURKA,HNRPDL,CHD6	1;4;7;567	20.25	0.06743
ENCORAFENIB	resistance	PTEN	MITF,AKT1,NRAS,NF1,RAC1	GNAS,CHD6,SS18L1,FAT1,AURKA,APC	1;6;5;567	18.9	0.07068
HDM201	resistance	TP53		STARD13,TPM3,CDX2,LIFR,SOX2,RICTOR,MSR1,CHD6,PIK3CA,ARHGEF2,NTRK1,SS18L1,HSP90AB1,JAK2,AURKA,RFC4,TERT,DLC1,SETDB1,ASH1L,WRN,MUC1,SPRR3,LPP,PIK3C2B,MLLT11,MDM4,ING2,KRAS,IRF2,ETV5,GNAS,PRCC,CD274,ARNT,PDE4DIP,BCL9,BCL6,KDM5A,TFDP1,EIF4A2	1;41;0;537	inf	0.07254
BYL719+LGH447	global	PIK3CA,KRAS	AKT1,PIK3CB,INPP4B,PTEN,PIK3R1,PDPK1,MYC	RFC4,TXNIP,LIFR,SOX2,RICTOR,TPM3,NTRK1,WHSC1L1,TFRC,TERT,DLC1,SETDB1,ARHGEF2,CDKN2B,ASH1L,CDKN2A,MUC1,SPRR3,LPP,ETV5,MLLT11,RASA1,FGFR1,TP53,ARNT,PRCC,EIF4G1,BCL9,BCL6,EIF4A2	2;30;7;540	5.1429	0.08357
BYL719+LGH447	resistance	KRAS	PTEN,PIK3CA	CDKN2B,ASH1L,CDKN2A,ARNT,PRCC,TPM3,MUC1,ARHGEF2,SPRR3,MLLT11,BCL9,SETDB1,TXNIP,TERT,DLC1,NTRK1	1;16;2;560	17.5	0.08567
LEE011	sensitivity	CDKN2B,CDKN2A	CCND1,CCND3,CCND2,CDK4,CDK6,KRAS	STARD13,ERBB2IP,SMAD4,CDX2,FRS2,NDRG1,MNX1,MSR1,NCOA2,CHCHD7,CHD6,DCC,SS18L1,KDM6A,AURKA,MYC,DLC1,COX6C,MSH3,NUP107,HOOK3,SUFU,ATRX,MDM2,RASA1,ING2,IRF2,HNRPDL,GNAS,PLAG1,MCC,NOTCH2,FAT1,BRAF,APC,RHEB,TFDP1	2;37;6;534	4.8108	0.09568
BINIMETINIB	global	PTEN,BRAF,KRAS	HRAS,NRAS,NF2,NF1	STARD13,FRS2,KIAA1549,TRERF1,RB1,SMAD4,CDX2,PCSK6,CAT,SMO,CRTC3,BRCA2,LIFR,PDCD1LG2,TXNIP,NDRG1,RICTOR,MNX1,MLLT11,MSR1,NCOA2,BCL6,ERBB2IP,CHCHD7,AQR,PIK3CA,TFEB,ARHGEF2,DCC,SS18L1,NR2F2,HSP90AB1,WRN,CRBN,KDM6A,AURKA,PIK3R1,HOOK3,JAK2,MYC,TERT,DLC1,SETDB1,COX6C,CDKN2B,ASH1L,CDKN2A,DDX3X,NUP107,TRIM24,IDH2,MUC1,SOX17,CSDE1,TCEA1,PIK3C2B,ATRX,MDM2,WHSC1L1,MDM4,ING2,FGFR1,IRF2,NFIB,TP53,ARNT,CD274,K…	3;81;5;490	3.6296	0.09572
INC424+BINIMETINIB	sensitivity	KRAS	NF2,GNAS,HRAS,STK11,NRAS,JAK2,SH2B3,NF1,BRAF	CDKN2B,SETD2,CDKN2A,TP53,DCC	1;5;9;564	12.5333	0.09967
BYL719+LJM716	sensitivity	PIK3CA,PIK3R1	AKT1,PIK3CB,PDPK1,INPP4B,PTEN	STARD13,ERBB2IP,TRERF1,SMAD4,ARHGEF2,CDX2,DCC,TXNIP,SOX2,NDRG1,DLG1,CHD3,CHD6,FGF3,TFEB,TPM3,NTRK1,SS18L1,HSP90AB1,TFRC,AURKA,H3F3A,TERT,ASH1L,BARD1,MUC1,SPRR3,LPP,PRCC,PIK3C2B,TP53BP1,FGF4,MDM4,MGA,TJP1,GNAS,CCND1,CCND3,CCND2,PDE4DIP,BCL9,KDM5A,TFDP1,EIF4A2	2;44;5;528	4.8	0.1004
TRAMETINIB	sensitivity	KRAS	HRAS,STK11,NRAS,NF2,NF1,BRAF	CDKN2B,TGFBR2,CDKN2A,TP53,SMAD4,DCC,MAP2K4,SETD2	1;8;6;564	11.75	0.1044
BKM120+LJC049	sensitivity	APC	AKT1,PIK3CA,PIK3CB,INPP4B,PTEN,PIK3R1,PDPK1	PTPRU,TP53,CHD6,CDX2,PIK3C2B,AURKA,GNAS	1;7;7;564	11.5102	0.1059
WNT974	global	ZNRF3	RNF43	ERBB3,SMAD4,EGFR,MAP2K4,CHCHD7,MLH1,SOX17,TRIM24,KDM6A,FANCC,PLAG1,COX6C,CDKN2B,CDKN2C,CDKN2A,RAC1,FAF1,TCEA1,ATRX,SETD2,RASA1,ING2,KRAS,IRF2,MCC,AKAP9,AHR,MET,BRAF,CDK6,ACTB,RHEB	1;32;1;545	17.0312	0.1108
BYL719+BINIMETINIB	resistance	PTEN	PIK3CA,NF1,KRAS	PLXNB2,PPP2R1A,PTPRU,STARD13,ERBB2IP,RAD21,CLCN2,FBXO11,SF3B1,KANSL1,PIK3C2B,APC,ATRX,TRIP12,BCL6,NT5C2,GNAS	1;17;3;558	10.9412	0.119
CETUXIMAB+ENCORAFENIB	resistance	PIK3CA	ERBB2,ERBB3,MET,RAC1,NRAS,PTEN,MAP2K1,AKT1,BRAF,NF1,MITF,KRAS	PLXNB2,PIK3C2B,PTPRU,TRIP12,FBXW7	1;5;12;561	9.35	0.1279
BYL719+CETUXIMAB+ENCORAFENIB	resistance	PIK3CA	ERBB2,ERBB3,MET,RAC1,NRAS,PTEN,MAP2K1,AKT1,BRAF,NF1,MITF,KRAS	PLXNB2,PIK3C2B,PTPRU,TRIP12,SOS1	1;5;12;561	9.35	0.1279
CETUXIMAB	resistance	PIK3CA	ERBB2,ERBB3,MET,NRAS,PTEN,MAP2K1,BRAF,KRAS	TERT,RFC4,EIF4G1,PIK3C2B,KDM6A,TRIP12,BCL6,EIF4A2	1;8;8;562	8.7812	0.1324
TRAMETINIB	global	KRAS	HRAS,STK11,NRAS,PTEN,NF2,NF1,BRAF	CDKN2B,TGFBR2,CDKN2A,TP53,SMAD4,DCC,HERC2,KDM6A,MAP2K4,SETD2	1;10;7;561	8.0143	0.1431
BYL719+LEE011	global	CDKN2A,CCND2	CDKN2B,TP53,CDK6,PTEN,CCND1,PIK3CA,CCND3,INPP4B,AKT1,CDK4,PIK3R1,PDPK1,PIK3CB,KRAS	BUB1B,MSH3,LIFR,NDRG1,RICTOR,NCOA2,CSDE1,SOX17,HSP90AB1,JAK2,MYC,PLAG1,COX6C,WRN,SPRR3,TCEA1,PIK3C2B,TP53BP1,PDCD1LG2,CHCHD7,NFIB,MGA,CD274,KDM5A	2;24;14;539	3.2083	0.1582
BINIMETINIB	resistance	PTEN	NF1	STARD13,ERBB2IP,TRERF1,RB1,STK11,PCSK6,IRF2,FRS2,CRTC3,LIFR,PDCD1LG2,TXNIP,RICTOR,CSDE1,AQR,PIK3CA,TFEB,ARHGEF2,SS18L1,NR2F2,HSP90AB1,CRBN,JAK2,AURKA,PIK3R1,MYC,TERT,SETDB1,ASH1L,BRCA2,DDX3X,NUP107,WRN,IDH2,MUC1,MLLT11,PIK3C2B,ATRX,MDM2,CAT,MDM4,ING2,NFIB,ARNT,CD274,KIF5B,GNAS,MET,FAT1,BCL9,WWOX,BCL6,CCND3,TFDP1,PDE4DIP	1;55;1;522	9.4909	0.1842
ENCORAFENIB+BINIMETINIB	sensitivity	BRAF	HRAS,STK11,NRAS,NF2,NF1,KRAS	CDKN2B,IRF2,CDKN2A,KIAA1549,RAC1,TRIM24,AKAP9,CREB3L2,SMO,PTEN,FAT1,CDK6,RHEB,MNX1,ING2,MET	1;16;6;556	5.7917	0.1892
BYL719+LGH447	sensitivity	PIK3CA	PTEN,PIK3CB,INPP4B,AKT1,PIK3R1,PDPK1,MYC	BCL6,ETV5,RFC4,EIF4G1,WHSC1L1,LPP,EIF4A2,TFRC,LIFR,SOX2,TP53,RICTOR,RASA1,FGFR1	1;14;7;557	5.6837	0.1905
BKM120	resistance	PTEN	PIK3CA,KRAS	STARD13,ERBB2IP,TRERF1,BUB1B,TPM3,FRS2,TXNIP,SS18L1,ELF1,RICTOR,DLG1,CSDE1,TFEB,ARHGEF2,NTRK1,RB1,HSP90AB1,TFRC,KDM6A,PIK3R1,SETDB1,NUP107,WRN,MUC1,SPRR3,MLLT11,TP53BP1,ATRX,MDM2,GJB2,ING2,IRF2,GNAS,PRCC,CCND3,ARNT,AKAP9,PDE4DIP,FAT1,BCL9,BRAF,BCL6,LIFR	1;43;2;533	6.1977	0.2114
BKM120+ENCORAFENIB	resistance	NRAS	AKT1,PIK3CA,RAC1,PTEN,NF1,MITF,KRAS	MAP3K1,ACACA,CHCHD7,LIMA1,HSP90AA1,ATM,ZFHX3,TCEA1,SPEN,TP53BP1,MAP2K4,KDM6A,KIT,DLC1,SDHD,COX6C	1;16;7;555	4.9554	0.2133
BKM120+LJC049	global	APC	AKT1,PIK3CA,PIK3CB,INPP4B,CTNNB1,PTEN,PIK3R1,PDPK1,KRAS	PLXNB2,PTPRU,STARD13,TP53,CHD6,CDX2,SS18L1,PIK3C2B,FAT1,AURKA,TRIP12,TFDP1,GNAS	1;13;9;556	4.7521	0.2186
BKM120+BINIMETINIB	sensitivity	KRAS	PIK3R1,AKT1,PIK3CA,PIK3CB,STK11,NRAS,INPP4B,PTEN,NF2,NF1,PDPK1,HRAS,BRAF	CDKN2B,NCOA2,CDKN2A,SMAD4,DCC,WHSC1L1,KDM6A,COX6C,FGFR1	1;9;13;556	4.7521	0.2186
INC424+BINIMETINIB	global	KRAS	GNAS,HRAS,STK11,NRAS,PTEN,JAK2,NF2,NF1,BRAF,SH2B3	CDKN2B,CDKN2A,TP53,SMAD4,DCC,FAT1,HERC2,KDM6A,MAP2K4,ATRX,SETD2,ZNF292	1;12;10;556	4.6333	0.2228
BGJ398	sensitivity	FGFR1	FGFR2,FGF4,FGF3,FGFR3,FRS2	ERBB2IP,TRERF1,BUB1B,MSH3,AKT1,SOX2,NDRG1,RICTOR,FRG1,MRE11A,PIK3CA,WHSC1L1,HSP90AB1,PIK3R1,TERT,TFEB,HOOK3,LPP,TP53BP1,RASA1,TP53,CCND3,MCC,APC	1;24;5;549	4.575	0.2336
BKM120	global	PIK3CA,PTEN	AKT1,PIK3CB,KRAS,INPP4B,PDPK1	STARD13,KIAA1549,TRERF1,BUB1B,ARHGEF2,ERBB2IP,FRS2,ELF1,WHSC1L1,CTNND1,TXNIP,NDRG1,RICTOR,MNX1,MSR1,NCOA2,CSDE1,GJB2,TPM3,NTRK1,SS18L1,HSP90AB1,WRN,TFRC,KDM6A,AURKA,H3F3A,MYC,TERT,SETDB1,COX6C,GNAS,CDKN2B,DLG1,ASH1L,CDKN2A,NUP107,TRIM24,HOOK3,MUC1,SPRR3,TFEB,MLLT11,PIK3C2B,TP53BP1,ATRX,MDM2,ING2,FGFR1,IRF2,BCL6,RB1,ARNT,PRCC,CCND3,CCND2,AKAP9,CREB3L2,PDE4DIP,FAT1,BCL9,BRAF,CDK6,RHEB,KDM5A,TFDP1,L…	2;68;6;503	2.4657	0.2504
BKM120	sensitivity	PIK3CA	PTEN,PIK3CB,INPP4B,AKT1,PIK3R1,PDPK1	KIAA1549,CTNND1,NDRG1,MNX1,MSR1,NCOA2,WHSC1L1,AURKA,H3F3A,MYC,TERT,COX6C,CDKN2B,ASH1L,CDKN2A,TRIM24,HOOK3,PIK3C2B,FGFR1,CCND2,CREB3L2,CDK6,RHEB,KDM5A,TFDP1	1;25;6;547	3.6467	0.2763
CLR457	sensitivity	PIK3CA	PTEN,PIK3CB,INPP4B,AKT1,PIK3R1,PDPK1	STARD13,SMAD4,TPM3,CDX2,DCC,TXNIP,NDRG1,NCOA2,CHD6,ARHGEF2,NTRK1,SS18L1,SOX17,AURKA,H3F3A,MYC,PLAG1,COX6C,ASH1L,MUC1,PIK3C2B,PDCD1LG2,MDM4,GNAS,PRCC,CREB3L2,BCL9,TFDP1	1;28;6;544	3.2381	0.3035
BYL719+LJM716	global	PIK3CA,PIK3R1	AKT1,PIK3CB,INPP4B,PTEN,PDPK1,KRAS	STARD13,ERBB2IP,TRERF1,SMAD4,ARHGEF2,CDX2,PCSK6,NTRK1,CTNNB1,SOX2,CRTC3,SS18L1,LIFR,TXNIP,NDRG1,RICTOR,MSR1,DLG1,CHD3,FGF4,CSDE1,CHD6,MDM4,BARD1,TPM3,DCC,RB1,NR2F2,HSP90AB1,TFDP1,TFRC,AURKA,H3F3A,SPTAN1,AKAP9,TERT,PLAG1,SETDB1,COX6C,CDKN2B,NCOA2,ASH1L,CDKN2A,TFEB,IDH2,MUC1,SPRR3,TRRAP,LPP,PIK3C2B,ELF1,TP53BP1,WHSC1L1,FGF3,GJB2,ING2,FGFR1,IRF2,MGA,TJP1,GNAS,PRCC,DLC1,CCND3,CCND2,NOTCH1,AKT2,KEAP1,…	2;78;6;493	2.1068	0.3052
BYL719	sensitivity	PIK3CA	PTEN,PIK3CB,INPP4B,AKT1,PIK3R1,PDPK1	DLG1,SMAD4,RFC4,CDX2,SOX2,FRG1,CHD6,DCC,TFRC,TERT,COX6C,CDKN2B,NCOA2,CDKN2A,LPP,KRAS,FGF4,FGF3,RASA1,ING2,FGFR1,TP53,CCND1,CCND2,AKAP9,CDK6,BCL6,KDM5A,EIF4A2	1;29;6;543	3.1207	0.3123
LEE011	global	CDKN2B,CDKN2A	CCND1,CDK4,CCND2,TP53,KRAS	STARD13,ERBB2IP,TRERF1,SMAD4,SPTAN1,CDX2,FRS2,MLL3,SS18L1,LIFR,ATRX,TXNIP,NDRG1,RICTOR,MNX1,MSR1,NCOA2,CHCHD7,CHD6,PIK3CA,NUP107,ARHGEF2,DCC,RB1,SOX17,HSP90AB1,KDM6A,AURKA,PIK3R1,JAK2,MYC,TERT,DLC1,SETDB1,COX6C,ASH1L,MSH3,H3F3A,TFEB,WRN,HOOK3,MUC1,SPRR3,TCEA1,PIK3C2B,SUFU,PDCD1LG2,MDM2,MLLT11,MDM4,RASA1,ING2,IRF2,RHEB,HNRPDL,GNAS,PRCC,PLAG1,ARNT,MCC,NOTCH2,TPM3,PDE4DIP,FAT1,BCL9,BRAF,CD274,APC,BC…	2;73;7;497	1.9452	0.3289
CETUXIMAB+ENCORAFENIB	global	PIK3CA	ERBB2,ERBB3,RAC1,NRAS,EGFR,PTEN,MAP2K1,AKT1,BRAF,NF1,MITF,KRAS	PLXNB2,PTPRU,STARD13,TP53,HNRPDL,GNAS,CDX2,CHD6,SS18L1,MLL3,PIK3C2B,AURKA,APC,TRIP12,TFDP1,FBXW7	1;17;13;548	2.4796	0.3606
BYL719+CETUXIMAB+ENCORAFENIB	global	PIK3CA	ERBB2,ERBB3,PIK3R1,RAC1,PTEN,NRAS,PIK3CB,MET,EGFR,INPP4B,AKT1,MAP2K1,BRAF,NF1,MITF,PDPK1,KRAS	PLXNB2,PTPRU,STARD13,TP53,SOS1,CHD6,CDX2,DCC,SS18L1,PIK3C2B,APC,TRIP12,TFDP1,GNAS	1;14;17;547	2.2983	0.381
CETUXIMAB	global	PIK3CA	ERBB2,ERBB3,PTEN,NRAS,EGFR,MET,MAP2K1,BRAF	STARD13,RFC4,CDX2,AKT1,LIFR,RICTOR,MSR1,FRG1,CHD6,SS18L1,HNF1A,KDM6A,AURKA,TERT,DLC1,TRAF3,WRN,PIK3C2B,TRIP12,ING2,GNAS,EIF4G1,NOTCH2,APC,BCL6,TFDP1,EIF4A2	1;28;9;541	2.1468	0.4043
BYL719+BINIMETINIB	global	PTEN	NF1,PIK3CA,PIK3CB,STK11,NRAS,INPP4B,AKT1,NF2,PIK3R1,PDPK1,KRAS,HRAS,BRAF	PPP2R1A,STARD13,ERBB2IP,CDX2,SF3B1,PLXNB2,KANSL1,CHD6,SS18L1,AURKA,NT5C2,FBXO11,RAD21,CLCN2,PIK3C2B,ATRX,TRIP12,PTPRU,TP53,GNAS,APC,BCL6,TFDP1	1;23;13;542	1.8127	0.451
HDM201	global	TP53	MDM2,RB1	STARD13,ERBB2IP,TRERF1,SMAD4,TPM3,FGFR1,CDX2,CD274,ZFHX3,DCC,SOX2,ARFGAP3,TXNIP,NDRG1,LPP,RICTOR,DHX35,ACTG1,DLG1,IGF2R,CHD1L,CHD6,ZNRF3,PIK3CA,ARHGEF2,NTRK1,SS18L1,HSP90AB1,TFRC,JAK2,NBN,PIK3R1,RFC4,MYC,MSR1,PLAG1,SETDB1,COX6C,AURKA,CDKN2B,NCOA2,ASH1L,CDKN2A,H3F3A,TFEB,WRN,HOOK3,MUC1,SPRR3,MLLT11,PIK3C2B,TCEA1,ATRX,WHSC1L1,FGF3,ING2,KRAS,IRF2,ASPSCR1,TJP1,ETV5,ADCY1,HNRPDL,TERT,PRCC,DLC1,CCND3,C…	1;81;3;494	2.0329	0.458
BGJ398	global	FGFR1	FGF3,FGF4,FGFR2,FGFR3,FRS2	EIF4G1,ERBB2IP,TRERF1,BUB1B,RFC4,MSH3,AKT1,SOX2,NDRG1,RICTOR,MNX1,KIAA1549,FRG1,MRE11A,CHCHD7,PIK3CA,TPM3,NTRK1,WHSC1L1,HSP90AB1,TFRC,JAK2,PIK3R1,MYC,MSR1,PLAG1,SETDB1,COX6C,ARHGEF2,NCOA2,ASH1L,TFEB,HOOK3,MUC1,MLLT11,TCEA1,TP53BP1,DLG1,PDCD1LG2,LPP,RASA1,TERT,ETV5,ARNT,PRCC,CD274,KIF5B,MCC,TXNIP,BCL9,TP53,APC,BCL6,CCND3,EIF4A2	1;55;5;518	1.8836	0.4583
BKM120+BINIMETINIB	global	KRAS	NF1,PTEN,PIK3CA,PIK3CB,NRAS,INPP4B,AKT1,NF2,PIK3R1,PDPK1,HRAS,BRAF	SMAD4,TPM3,PCSK6,DCC,MLL2,CRTC3,LIFR,TXNIP,RICTOR,NCOA2,KEAP1,ASXL1,GJB2,ARHGEF2,NTRK1,WHSC1L1,NR2F2,KDM6A,TERT,DLC1,SETDB1,COX6C,CDKN2B,ASH1L,CDKN2A,IDH2,MUC1,RNF43,SPRR3,ELF1,ATRX,FGFR1,PTPRU,TP53,PRCC,PDE4DIP	1;37;13;528	1.0977	0.6177
CLR457	global	PIK3CA	AKT1,PIK3CB,INPP4B,PTEN,PDPK1,KRAS	BPTF,STARD13,ERBB2IP,KDM5C,SMAD4,TPM3,CDX2,EGFR,MCC,DCC,CTNNB1,ELF1,PLCG1,SS18L1,PDCD1LG2,TXNIP,NDRG1,MNX1,MSR1,NCOA2,CREB3L2,CHD6,GJB2,ARHGEF2,NTRK1,MLH1,SOX17,HSP90AB1,TFRC,KDM6A,HNRNPA2B1,H3F3A,MYC,TERT,PLAG1,SETDB1,COX6C,AURKA,CDKN2B,DLG1,ASH1L,CDKN2A,RAC1,WRN,MUC1,WHSC1L1,MSH3,PIK3C2B,ATRX,SETD2,MDM4,FGFR1,BCL6,RB1,GNAS,PRCC,KIAA1549,AKAP9,TCF7L2,AHR,FAT1,BCL9,CDK6,ACTB,RHEB,TFDP1,LIFR	1;68;7;503	1.0567	0.64
BYL719	global	PIK3CA	PTEN,AKT1,PIK3CB,INPP4B,PDPK1	BRCA2,STARD13,ERBB2IP,TRERF1,RB1,SMAD4,RFC4,CDX2,EGFR,DCC,ELF1,PLCG1,EZH2,LIFR,EIF4A2,MAP2K4,TXNIP,NDRG1,RICTOR,TRIP12,NCOR1,MSR1,DLG1,SPRR3,FGF4,AXIN2,KEAP1,FGF3,GJB2,ARHGEF2,NTRK1,SS18L1,SOX17,SOX2,TFRC,JAK2,NF2,H3F3A,AQR,MYC,TERT,DLC1,SETDB1,COX6C,MED12,CDKN2B,FRG1,ASH1L,CDKN2A,TPM3,WRN,HOOK3,MUC1,CHD6,LPP,PRCC,PIK3C2B,TCEA1,NCOA2,AURKA,RHOA,WHSC1L1,MDM4,RASA1,ING2,FGFR1,IRF2,TP53,ARNT,CCND1,P…	1;86;7;485	0.8056	0.7305
LEE011+EVEROLIMUS	global	TP53	CDKN2B,ERBB2,CDKN2A,NF1,FLCN,CCND1,HRAS,STK11,FBXW7,PTEN,AKT1,CCND2,CDK4,NF2,CDK6,TSC1,TSC2,KRAS	ERBB2IP,TPM3,LIFR,TXNIP,NDRG1,RICTOR,NCOR1,CHCHD7,CCNE1,ARHGEF2,NTRK1,SOX17,WRN,JAK2,PIK3R1,MYC,TERT,SETDB1,COX6C,ASH1L,TFEB,TRIM24,MUC1,SPRR3,MLLT11,PIK3C2B,PDCD1LG2,FGFR4,MDM4,ING2,IRF2,TJP1,ARNT,PRCC,CD274,KIF5B,CREB3L2,BCL9,NSD1	1;40;19;519	0.6829	0.7756
LJC049	resistance		CTNNB1	PLXNB2,PIK3C2B,PTPRU,TRIP12	0;4;1;574	0	1
TAMOXIFEN	resistance			MGA,TJP1,TP53,PRCC,BUB1B,TRIM24,MUC1,CCND2,ARHGEF2,SPRR3,NTRK1,CREB3L2,PIK3C2B,JAK2,KDM5A,PDE4DIP	0;16;0;563		1
TAMOXIFEN	sensitivity		NF1	NCOA2,TRERF1,TFEB,CCND1,HOOK3,CCND3,WHSC1L1,PIK3R1,WWOX,TXNIP,ATRX,MYC,FGF4,FGF3	0;14;1;564	0	1
TAMOXIFEN	global		NF1	PRCC,TRERF1,BUB1B,TXNIP,NCOA2,ARHGEF2,NTRK1,WHSC1L1,JAK2,PIK3R1,MYC,TFEB,TRIM24,HOOK3,MUC1,SPRR3,PIK3C2B,ATRX,FGF4,FGF3,MGA,TJP1,TP53,CCND1,CCND3,CCND2,CREB3L2,PDE4DIP,WWOX,KDM5A	0;30;1;548	0	1
FIGITUMUMAB	resistance			CDKN2B,TP53,SMAD4,KDM6A,MAP2K4,ATRX,KRAS	0;7;0;572		1
FIGITUMUMAB	sensitivity			CDKN2A,SETD2,HERC2	0;3;0;576		1
FIGITUMUMAB	global			CDKN2B,CDKN2A,TP53,SMAD4,HERC2,KDM6A,MAP2K4,ATRX,SETD2,KRAS	0;10;0;569		1
INC424	resistance			MAP4K1,TRERF1,ARHGEF2,PCSK6,CRTC3,TXNIP,TPM3,NTRK1,NR2F2,CCND3,H3F3A,SETDB1,ASH1L,CDKN2A,TFEB,IDH2,MUC1,SPRR3,MLLT11,TP53BP1,MDM4,KRAS,MGA,TJP1,ARNT,PRCC,KIF5B,CCND2,AKAP9,PDE4DIP,BCL9,CDK6,KDM5A	0;33;0;546		1
INC424	sensitivity		JAK2,SH2B3,GNAS	ERBB2,KIAA1549,SMAD4,MLL3,AKT2,WHSC1L1,NDRG1,MNX1,ERBB2IP,CHCHD7,MLH1,HSP90AB1,NF2,PIK3R1,CDKN2B,TRIM24,HOOK3,TCEA1,PIK3C2B,FGF4,FGF3,TP53,CCND1,CREB3L2,CREBBP	0;25;3;551	0	1
INC424	global		JAK2,SH2B3,GNAS	MAP4K1,CDKN2B,KIAA1549,TRERF1,SMAD4,TPM3,PCSK6,MLL3,AKT2,WHSC1L1,TXNIP,NDRG1,MNX1,ERBB2IP,FGF4,CHCHD7,FGF3,ARHGEF2,NTRK1,MLH1,NR2F2,HSP90AB1,NF2,PIK3R1,HOOK3,SETDB1,ERBB2,ASH1L,CDKN2A,H3F3A,TFEB,TRIM24,IDH2,MUC1,SPRR3,MLLT11,PRCC,PIK3C2B,TP53BP1,TCEA1,MDM4,KRAS,MGA,TJP1,TP53,ARNT,CCND1,CCND3,CCND2,AKAP9,KDM5A,CREB3L2,PDE4DIP,BCL9,CREBBP,CDK6,KIF5B,CRTC3	0;58;3;518	0	1
LKA136	resistance			STARD13,TRERF1,TXNIP,NDRG1,NCOA2,CHCHD7,PIK3CA,ARHGEF2,NTRK1,SOX17,HSP90AB1,PIK3R1,MYC,PLAG1,SETDB1,CDKN2A,TFEB,TRIM24,MUC1,SPRR3,TCEA1,PIK3C2B,MLLT11,MDM4,TJP1,ARNT,PRCC,CREB3L2,BCL9	0;29;0;550		1
LKA136	sensitivity			MAP4K1,ERBB2IP,CDX2,SF3B3,AKT2,TPM3,MLH1,MED12,JAK2,AURKA,H3F3A,COX6C,FBXW7,CDKN2B,TGFBR2,ASH1L,IRF2,FGF4,FGF3,ING2,KRAS,NFIB,TP53,GNAS,CCND1,CD274,CCND2,FAT1,WWOX,KDM5A,TFDP1	0;31;0;548		1
LKA136	global			MAP4K1,STARD13,ERBB2IP,TRERF1,TPM3,CDX2,SF3B3,AKT2,CCND2,TXNIP,NDRG1,NCOA2,FGF4,CHCHD7,PIK3CA,ARHGEF2,NTRK1,MLH1,SOX17,HSP90AB1,MED12,JAK2,AURKA,H3F3A,MYC,PLAG1,SETDB1,COX6C,FBXW7,CDKN2B,TGFBR2,ASH1L,CDKN2A,FGF3,PIK3R1,TFEB,TRIM24,MUC1,SPRR3,MLLT11,PIK3C2B,TJP1,TCEA1,MDM4,ING2,KRAS,IRF2,NFIB,TP53,ARNT,CCND1,CD274,GNAS,CREB3L2,PRCC,FAT1,BCL9,WWOX,KDM5A,TFDP1	0;60;0;519		1
CGM097	resistance		TP53	STARD13,TPM3,CDX2,FRS2,TXNIP,SOX2,MSR1,CHD6,PIK3CA,ARHGEF2,NTRK1,SS18L1,HSP90AB1,JAK2,AURKA,H3F3A,DLC1,SETDB1,ASH1L,TFEB,WRN,MUC1,SPRR3,MLLT11,PIK3C2B,PDCD1LG2,MDM2,LPP,MDM4,ING2,KRAS,IRF2,ETV5,ARNT,PRCC,CD274,CCND3,GNAS,PDE4DIP,FAT1,BCL9,BCL6,EIF4G1,TFDP1,EIF4A2	0;45;1;533	0	1
CGM097	sensitivity		MDM2,MDM4,RB1	MAP4K3,SF3B3,ERCC6,NOTCH1,SMO,POLE,LIFR,ABL1,DDX3X,ARID4B,GNAI2,DLG1,KANSL1,CHCHD7,INPPL1,WHSC1L1,RPL22,PIK3R4,MARK2,FIP1L1,MYC,PLAG1,COX6C,NCOA2,ACACA,NUP107,FAF1,PER1,TP53BP1,SRGAP3,FGFR4,AXIN2,ZNF638,LIMA1,B2M,CBL,MET,BRAF,NSD1,HSP90AA1,KDM5A,CREBBP	0;42;3;534	0	1
CGM097	global		TP53,RB1	CREBBP,MAP4K3,STARD13,SF3B3,ARHGEF2,CDX2,SRGAP3,FRS2,SMO,TXNIP,B2M,SS18L1,AXIN2,NOTCH1,ABL1,ACACA,ARID4B,GNAI2,MSR1,DLG1,BCL6,KANSL1,CHCHD7,INPPL1,CHD6,PIK3CA,TFEB,TPM3,NTRK1,WHSC1L1,RPL22,HSP90AB1,FAF1,SOX2,PIK3R4,JAK2,AURKA,MARK2,FIP1L1,MYC,PLAG1,DLC1,SETDB1,COX6C,NCOA2,ASH1L,DDX3X,H3F3A,NUP107,WRN,MUC1,SPRR3,PDE4DIP,LPP,PIK3C2B,PER1,TP53BP1,ERCC6,EIF4G1,PDCD1LG2,FGFR4,MLLT11,ING2,KRAS,IRF2,ZNF…	0;87;4;488	0	1
BGJ398	resistance			KIAA1549,RFC4,TXNIP,MNX1,MSR1,NCOA2,CHCHD7,ARHGEF2,NTRK1,TFRC,JAK2,MYC,PLAG1,SETDB1,COX6C,DLG1,ASH1L,TPM3,MUC1,TCEA1,PDCD1LG2,MLLT11,ETV5,ARNT,PRCC,CD274,EIF4G1,BCL9,BCL6,KIF5B,EIF4A2	0;31;0;548		1
WNT974	resistance			IRF2,RHEB,CHCHD7,RAC1,TRIM24,EGFR,AKAP9,TCEA1,AHR,MET,BRAF,CDK6,SOX17,ACTB,SETD2,PLAG1,ING2,COX6C	0;18;0;561		1
HDM201	sensitivity		MDM2,MDM4,RB1	ERBB2IP,TRERF1,SMAD4,ZFHX3,ARFGAP3,TXNIP,NDRG1,IGF2R,DHX35,ACTG1,DLG1,CHD1L,DCC,WHSC1L1,TFRC,NBN,PIK3R1,MYC,PLAG1,HNRPDL,COX6C,CDKN2B,NCOA2,CDKN2A,H3F3A,TFEB,HOOK3,TCEA1,ATRX,FGF3,BRD2,FGFR1,ASPSCR1,TJP1,ADCY1,ZNRF3,CCND3,CCND2,WWOX,ZNF292	0;40;3;536	0	1
INC280	resistance			ASH1L,TP53,ARNT,PRCC,TPM3,ARHGEF2,MLLT11,BCL9,LIFR,RICTOR,SETDB1	0;11;0;568		1
INC280	sensitivity		MET,PTCH1	PIK3CA,EIF4A2,TERT,WHSC1L1,FGFR1	0;5;2;572	0	1
INC280	global		MET,PTCH1	ASH1L,TERT,TP53,ARNT,PRCC,PIK3CA,TPM3,WHSC1L1,MLLT11,EIF4A2,BCL9,LIFR,ARHGEF2,RICTOR,SETDB1,FGFR1	0;16;2;561	0	1
LDE225	resistance			CDKN2B,CREB3L2,CDKN2A,CHCHD7,RAC1,TRIM24,AKAP9,TCEA1,SMO,MET,RHEB,CDK6,SOX17,PLAG1,COX6C	0;15;0;564		1
LDE225	sensitivity		PTCH1	IRF2,ADCY1,PLXNA1,NRAS,TCF7L2,AHR,PTEN,KDM6A,BRAF,SUFU,ATRX,BAZ2B,ACTB,ING2,KIAA1549	0;15;1;563	0	1
LDE225	global		PTCH1	KIAA1549,SMO,BAZ2B,CREB3L2,CHCHD7,MET,NRAS,SOX17,KDM6A,PLAG1,COX6C,CDKN2B,CDKN2A,RAC1,TRIM24,TCEA1,SUFU,ATRX,ING2,IRF2,ADCY1,PLXNA1,AKAP9,TCF7L2,AHR,PTEN,BRAF,CDK6,ACTB,RHEB	0;30;1;548	0	1
CETUXIMAB	sensitivity		EGFR	FRG1,STARD13,TFDP1,GNAS,WRN,CDX2,CHD6,SS18L1,AKT1,TRAF3,NOTCH2,HNF1A,APC,LIFR,AURKA,KRAS,RICTOR,DLC1,ING2,MSR1	0;20;1;558	0	1
LGW813	resistance			CDKN2B,IRF2,CDKN2A,KIAA1549,RAC1,TRIM24,AKAP9,CREB3L2,PTEN,BRAF,CDK6,SUFU,RHEB,MNX1,ING2	0;15;0;564		1
LGW813	sensitivity			SMO,CHCHD7,PLXNA1,NRAS,SOX17,AHR,MET,PIK3R4,KDM6A,ATRX,PLAG1,SDHD,COX6C	0;13;0;566		1
LGW813	global			KIAA1549,SMO,MNX1,CREB3L2,CHCHD7,PTEN,NRAS,SOX17,PIK3R4,KDM6A,PLAG1,COX6C,CDKN2B,CDKN2A,RAC1,TRIM24,SUFU,ATRX,ING2,IRF2,PLXNA1,AKAP9,AHR,MET,BRAF,CDK6,RHEB,SDHD	0;28;0;551		1
LGH447	resistance			PIK3CA,TERT,TP53,EIF4A2	0;4;0;575		1
LGH447	sensitivity		MYC	ASH1L,ARNT,MUC1,TPM3,NTRK1,WHSC1L1,MLLT11,BCL9,LIFR,PIK3R1,RICTOR,SETDB1,FGFR1	0;13;1;565	0	1
LGH447	global		MYC	ASH1L,RICTOR,TP53,ARNT,PIK3CA,MUC1,TPM3,NTRK1,WHSC1L1,MLLT11,BCL9,LIFR,PIK3R1,TERT,SETDB1,FGFR1,EIF4A2	0;17;1;561	0	1
FIGITUMUMAB+BINIMETINIB	resistance		PTEN,NF1	CDKN2B,TP53,SMAD4,DCC,HERC2,MAP2K4,SETD2	0;7;2;570	0	1
FIGITUMUMAB+BINIMETINIB	sensitivity		HRAS,STK11,NRAS,NF2,NF1,BRAF,KRAS	CDKN2A,KDM6A	0;2;7;570	0	1
FIGITUMUMAB+BINIMETINIB	global		HRAS,STK11,NRAS,PTEN,BRAF,NF1,KRAS,NF2	CDKN2B,CDKN2A,TP53,SMAD4,DCC,HERC2,KDM6A,MAP2K4,SETD2	0;9;8;562	0	1
CETUXIMAB+ENCORAFENIB	sensitivity		EGFR,BRAF	STARD13,TP53,HNRPDL,GNAS,CDX2,CHD6,SS18L1,MLL3,MET,AURKA,APC,TFDP1	0;12;2;565	0	1
TAS266	resistance			NUP107,RAC1,NRAS,AKAP9,AHR,PTEN,KDM6A,WWOX,ATRX,ACTB,ING2	0;11;0;568		1
TAS266	sensitivity			CDKN2B,IRF2,MAP4K3,CDKN2A,KIAA1549,AXIN1,BUB1B,MGA,MLL,MET,CDK4,ERCC6,SUFU,BRAF,COX6C,CHCHD7	0;16;0;563		1
TAS266	global			MAP4K3,KIAA1549,BUB1B,ERCC6,CHCHD7,AXIN1,MET,NUP107,NRAS,KDM6A,COX6C,CDKN2B,CDKN2A,RAC1,MLL,SUFU,ATRX,ING2,IRF2,MGA,AKAP9,AHR,PTEN,CDK4,BRAF,WWOX,ACTB	0;27;0;552		1
LJM716+TRASTUZUMAB	resistance			NCOA2,JAK2,KIAA1549,BUB1B,CD274,CCND2,HSP90AB1,TP53BP1,H3F3A,PDCD1LG2,NDRG1,MYC,MNX1,KDM5A,COX6C,ERBB2IP	0;16;0;563		1
LJM716+TRASTUZUMAB	sensitivity		ERBB2	TRERF1,FRS2,MLL3,CLTC,TXNIP,SMARCA4,CHCHD7,PDE4DIP,TFEB,ARHGEF2,NTRK1,PIK3R4,PIK3R1,PLAG1,SETDB1,NUP107,TRIM24,SPRR3,TCEA1,SUFU,MDM2,MLLT11,MDM4,MGA,TJP1,TP53,ARNT,PRCC,KIF5B,CREB3L2,PTEN,BCL9,CCND3	0;33;1;545	0	1
LJM716+TRASTUZUMAB	global		ERBB2	KIAA1549,TRERF1,BUB1B,FRS2,MLL3,CLTC,TXNIP,NDRG1,MNX1,ERBB2IP,NCOA2,CHCHD7,PTEN,SMARCA4,NUP107,ARHGEF2,NTRK1,HSP90AB1,PIK3R4,JAK2,CCND3,PIK3R1,MYC,PLAG1,SETDB1,COX6C,H3F3A,TFEB,TRIM24,SPRR3,TCEA1,TP53BP1,SUFU,PDCD1LG2,MDM2,MLLT11,MDM4,MGA,TJP1,TP53,ARNT,PRCC,CD274,KIF5B,CCND2,CREB3L2,PDE4DIP,BCL9,KDM5A	0;49;1;529	0	1
LLM871	resistance			TRERF1,ARHGEF2,LIFR,TXNIP,LPP,RICTOR,MNX1,NCOA2,CHCHD7,PIK3CA,TPM3,SOX17,HSP90AB1,TFRC,JAK2,H3F3A,TERT,DLG1,ASH1L,TFEB,SPRR3,MLLT11,PIK3C2B,PDCD1LG2,TCEA1,MDM4,KRAS,ETV5,ARNT,CD274,CCND3,CCND2,PDE4DIP,BCL9,BCL6,EIF4A2	0;36;0;543		1
BYL719+CETUXIMAB+ENCORAFENIB	sensitivity		AKT1,PIK3CA,PIK3CB,EGFR,INPP4B,PTEN,BRAF,PIK3R1,PDPK1	STARD13,TP53,CHD6,CDX2,DCC,SS18L1,APC,TFDP1,GNAS	0;9;9;561	0	1
BKM120+LJC049	resistance		CTNNB1,PIK3CA,PTEN,KRAS	PLXNB2,STARD13,SS18L1,FAT1,TRIP12,TFDP1	0;6;4;569	0	1
LEE011	resistance		TP53	TRERF1,SPTAN1,MLL3,LIFR,TXNIP,RICTOR,PIK3CA,ARHGEF2,NTRK1,RB1,SOX17,HSP90AB1,JAK2,H3F3A,TERT,SETDB1,ASH1L,PIK3R1,TFEB,WRN,MUC1,SPRR3,TCEA1,PIK3C2B,PDCD1LG2,MLLT11,MDM4,ARNT,PRCC,CD274,CCND3,TPM3,PDE4DIP,BCL9,CDK6,BCL6	0;36;1;542	0	1
PACLITAXEL	resistance		FBXW7	RFC4,TXNIP,LIFR,SOX2,RICTOR,DLG1,PIK3CA,ARHGEF2,NTRK1,WHSC1L1,SOX17,TFRC,KDM6A,H3F3A,JAK2,TERT,SETDB1,ASH1L,MUC1,LPP,PDCD1LG2,MLLT11,FGFR1,TJP1,TP53,ARNT,PRCC,CD274,EIF4G1,BCL9,BCL6,KIF5B,EIF4A2	0;33;1;545	0	1
PACLITAXEL	sensitivity		NF1	ERBB2IP,NDRG1,MNX1,KIAA1549,CCNE1,HSP90AB1,NF2,PIK3R1,MYC,COX6C,ERBB2,TFEB,TRIM24,HOOK3,ING2,IRF2,CCND3,CCND2,CREB3L2,RHEB,KDM5A,ZNF292	0;22;1;556	0	1
PACLITAXEL	global		NF1,FBXW7	CCND3,ERBB2IP,RFC4,SOX2,LIFR,TXNIP,NDRG1,RICTOR,MNX1,KIAA1549,DLG1,RHEB,PIK3CA,CCNE1,ARHGEF2,NTRK1,WHSC1L1,SOX17,HSP90AB1,TFRC,KDM6A,NF2,PIK3R1,JAK2,MYC,TERT,SETDB1,COX6C,ERBB2,ASH1L,H3F3A,TFEB,TRIM24,HOOK3,MUC1,MLLT11,PDCD1LG2,LPP,ZNF292,ING2,FGFR1,IRF2,TJP1,TP53,ARNT,PRCC,CD274,EIF4G1,CCND2,KDM5A,CREB3L2,BCL9,BCL6,KIF5B,EIF4A2	0;55;2;522	0	1
DACARBAZINE	resistance			CDKN2B,KIAA1549,NUP107,TRIM24,WWOX,SOX17,CREB3L2,MET,BRAF,SUFU,ATRX,TCEA1,PLAG1,ING2	0;14;0;565		1
DACARBAZINE	sensitivity			NRAS,RAC1	0;2;0;577		1
DACARBAZINE	global			CDKN2B,KIAA1549,RAC1,TRIM24,NUP107,NRAS,TCEA1,CREB3L2,MET,WWOX,BRAF,SUFU,ATRX,SOX17,PLAG1,ING2	0;16;0;563		1
LJM716	resistance			NCOA2,MGA,CHCHD7,PIK3C2B,SOX17,PDE4DIP,NDRG1,TCEA1,PLAG1,COX6C	0;10;0;569		1
LJM716	sensitivity			KIAA1549,TRERF1,SF3B3,MNX1,ERBB2IP,TFEB,HSP90AB1,JAK2,PIK3R1,TERT,H3F3A,BARD1,TRIM24,SPRR3,TP53BP1,ATRX,RASA1,TJP1,TP53,CD274,KIF5B,CCND2,MCC,CREB3L2,BCL9,CCND3,TFDP1	0;27;0;552		1
LJM716	global			KIAA1549,TRERF1,SF3B3,NDRG1,MNX1,ERBB2IP,NCOA2,CHCHD7,TFEB,SOX17,HSP90AB1,JAK2,PIK3R1,TERT,PLAG1,COX6C,H3F3A,BARD1,TRIM24,SPRR3,TCEA1,PIK3C2B,TP53BP1,ATRX,RASA1,MGA,TJP1,TP53,CD274,KIF5B,CCND2,MCC,CREB3L2,PDE4DIP,BCL9,CCND3,TFDP1	0;37;0;542		1
BINIMETINIB-3.5MPK	resistance		PTEN,NF1	SETD2,HERC2,TP53,KRAS,MAP2K4	0;5;2;572	0	1
BINIMETINIB-3.5MPK	sensitivity		HRAS,STK11,NRAS,NF2,NF1,KRAS,BRAF	CDKN2B,ERBB3,CDKN2A,ERBB2IP,SMAD4,RB1,KDM6A,ATRX,RASA1	0;9;7;563	0	1
BINIMETINIB-3.5MPK	global		HRAS,STK11,NRAS,PTEN,NF2,NF1,BRAF	CDKN2B,ERBB3,CDKN2A,TP53,ERBB2IP,SMAD4,RB1,HERC2,KDM6A,MAP2K4,ATRX,SETD2,RASA1	0;14;8;557	0	1
ERLOTINIB	resistance		MET,NF1,KRAS	DLG1,ASH1L,BRCA2,TP53,ARNT,LIFR,TERT,ATRX,RICTOR,DLC1,SETDB1,EIF4A2	0;12;3;564	0	1
ERLOTINIB	sensitivity		EGFR	PRCC,ARHGEF2,MUC1,TPM3,SPRR3,WHSC1L1,NTRK1,PTEN,BCL9,ABL1,FGFR1	0;11;1;567	0	1
ERLOTINIB	global		MET,EGFR,NF1,KRAS	ARHGEF2,LIFR,ABL1,RICTOR,DLG1,TPM3,NTRK1,WHSC1L1,TERT,DLC1,SETDB1,ASH1L,BRCA2,MUC1,SPRR3,ATRX,FGFR1,TP53,ARNT,PRCC,PTEN,BCL9,EIF4A2	0;23;4;552	0	1
BYL719+CETUXIMAB	resistance		ERBB2,ERBB3,MET,PIK3CA,NRAS,PTEN,MAP2K1,BRAF,KRAS	PLXNB2,CTNNB1,STARD13,NOTCH1,SMAD2	0;5;9;565	0	1
BYL719+CETUXIMAB	sensitivity		AKT1,PIK3CA,PIK3CB,EGFR,INPP4B,PTEN,PIK3R1,PDPK1	APC,GNAS,AURKA,SS18L1,CHD6	0;5;8;566	0	1
BYL719+CETUXIMAB	global		ERBB2,ERBB3,AKT1,PIK3CA,PIK3CB,MET,NRAS,INPP4B,PTEN,MAP2K1,BRAF,PIK3R1,PDPK1,EGFR,KRAS	PLXNB2,STARD13,CHD6,GNAS,NOTCH1,SS18L1,CTNNB1,SMAD2,APC,AURKA	0;10;15;554	0	1
BYL719	resistance		PTEN,PIK3CA,KRAS	STARD13,ERBB2IP,TRERF1,TPM3,EGFR,TXNIP,PLCG1,SOX9,LIFR,MAP2K4,ELF1,NDRG1,RICTOR,RHOA,NCOR1,MSR1,AXIN2,AQR,GJB2,ARHGEF2,NTRK1,RB1,SOX17,MED12,JAK2,AURKA,PIK3R1,MYC,SS18L1,DLC1,SETDB1,NF2,ASH1L,BRCA2,H3F3A,WRN,HOOK3,MUC1,SPRR3,TCEA1,PIK3C2B,TRIP12,WHSC1L1,MDM4,IRF2,GNAS,PRCC,PLAG1,ARNT,KEAP1,EZH2,BCL9,MLLT11,CD274,KDM5C,TFDP1,PDE4DIP	0;57;3;519	0	1
LFW527+BINIMETINIB	resistance		PTEN,NF1	PLXNB2,CUL2,PTPRU,BRCA2,MACF1,AQR,PIK3CA,EIF4G1,STK11,TFRC,LIFR,DLC1,BCL6,SMARCA4,TERT,UBR5,EIF4A2	0;17;2;560	0	1
LFW527+BINIMETINIB	sensitivity		HRAS,STK11,NRAS,NF2,NF1,BRAF,KRAS	STARD13,WRN,PTPN12,CDX2,SOX2,TFDP1	0;6;7;566	0	1
LFW527+BINIMETINIB	global		HRAS,NRAS,PTEN,BRAF,NF1,KRAS,NF2	STARD13,CDX2,LIFR,SOX2,SMARCA4,PLXNB2,AQR,PIK3CA,TFRC,TERT,DLC1,CUL2,BRCA2,MACF1,WRN,UBR5,PTPRU,PTPN12,EIF4G1,BCL6,TFDP1,EIF4A2	0;23;8;548	0	1
5FU	resistance			STARD13,MSH2,CDX2,CAT,POLE,MLH1,ARID4A,NCKAP1,PLXNB2,CREBBP,AXIN2,ITSN1,MAP3K4,KDM6A,MARK2,APAF1,FBXW7,TRAF3,TRRAP,PIK3C2B,TRIP12,EP300,CHD4,TJP2,PTPRU,SOS1,SEC24D,PTPN12,NOTCH1,PTPRF,BRAF,ATP1A1,NSD1,PPP2R5A,TFDP1	0;35;0;544		1
5FU	sensitivity			TP53,CHD6,SMAD4,GNAS,DCC,SS18L1,AURKA,APC,KRAS	0;9;0;570		1
5FU	global			STARD13,SMAD4,MSH2,CDX2,CAT,POLE,SS18L1,ARID4A,NCKAP1,PLXNB2,CHD4,CHD6,ITSN1,DCC,MAP3K4,TFDP1,KDM6A,AURKA,MARK2,KRAS,APAF1,FBXW7,TRAF3,TRRAP,SEC24D,MLH1,TRIP12,EP300,AXIN2,TJP2,PTPRU,TP53,SOS1,PIK3C2B,PTPN12,GNAS,NOTCH1,PTPRF,BRAF,ATP1A1,NSD1,APC,PPP2R5A,CREBBP	0;44;0;535		1
CLR457	resistance		PTEN,PIK3CA,KRAS	BPTF,ERBB2IP,MSH3,EGFR,CTNNB1,PLCG1,MLH1,ELF1,MNX1,MSR1,DLG1,SETD2,GJB2,RB1,HSP90AB1,TFRC,KDM6A,HNRNPA2B1,PIK3R1,TERT,SETDB1,KIAA1549,CDKN2B,CDKN2A,RAC1,WRN,ATRX,WHSC1L1,FGFR1,RHEB,MCC,AKAP9,TCF7L2,AHR,FAT1,CDK6,ACTB,BCL6,LIFR,KDM5C	0;40;3;536	0	1
BYL719+LJM716	resistance		PTEN,PIK3CA,KRAS	SPTAN1,PCSK6,NOTCH1,CTNNB1,CRTC3,LIFR,ELF1,RICTOR,MSR1,NCOA2,CSDE1,GJB2,RB1,NR2F2,DLC1,SETDB1,COX6C,CDKN2B,CDKN2A,IRF2,IDH2,TRRAP,AKT2,WHSC1L1,ING2,FGFR1,CHCHD7,PLAG1,AKAP9,KEAP1,BRAF,CDK6,PTPN12,CREBBP	0;34;3;542	0	1
HSP990	resistance			TERT,TP53,SPRR3,WHSC1L1,LIFR,RICTOR,DLC1,EIF4A2	0;8;0;571		1
HSP990	sensitivity		TP53,NRAS,NF2,KIT	PIK3CA,ASH1L,MLLT11,SETDB1,ARNT	0;5;4;570	0	1
HSP990	global		NRAS,NF2,KIT	ASH1L,TERT,ARNT,PIK3CA,SPRR3,WHSC1L1,MLLT11,LIFR,RICTOR,DLC1,SETDB1,EIF4A2	0;13;4;562	0	1
LCL161+PACLITAXEL	resistance		FBXW7	TPM3,ATM,LIFR,TXNIP,RICTOR,ASXL1,ARHGEF2,NTRK1,TERT,DLC1,SETDB1,ASH1L,BRCA2,MUC1,SPRR3,MLLT11,DIS3,TP53,ARNT,PRCC,KEAP1,BCL9,TFDP1	0;23;1;555	0	1
LCL161+PACLITAXEL	sensitivity		NF1	PIK3CA,EIF4A2,WHSC1L1,FGFR1	0;4;1;574	0	1
LCL161+PACLITAXEL	global		NF1,FBXW7	TPM3,ATM,LIFR,TXNIP,RICTOR,ASXL1,PIK3CA,ARHGEF2,NTRK1,WHSC1L1,TERT,DLC1,SETDB1,ASH1L,BRCA2,MUC1,SPRR3,MLLT11,FGFR1,DIS3,TP53,ARNT,PRCC,KEAP1,BCL9,TFDP1,EIF4A2	0;27;2;550	0	1
INC424+BINIMETINIB	resistance		PTEN,NF1	SMAD4,FAT1,HERC2,KDM6A,MAP2K4,ATRX,ZNF292	0;7;2;570	0	1
GEMCITABINE-50MPK	resistance			CDKN2A,TP53,DCC,KDM6A,ATRX,KRAS	0;6;0;573		1
GEMCITABINE-50MPK	sensitivity		TP53	SMAD4,CDKN2B	0;2;1;576	0	1
GEMCITABINE-50MPK	global			CDKN2B,CDKN2A,SMAD4,DCC,KDM6A,ATRX,KRAS	0;8;1;570	0	1
CKX620	resistance		PTEN,NF1	PPP2R1A,STARD13,ACVR1B,TPM3,CDX2,SF3B1,STK11,LIFR,TXNIP,RICTOR,SMARCA4,MSR1,CSDE1,CHD6,ARHGEF2,NTRK1,SS18L1,AURKA,TFE3,TERT,CHEK2,SETDB1,DHX9,ASH1L,TRAF3,PIK3R1,RAD21,WRN,CLCN2,MUC1,SPRR3,TRIP12,UBR5,GNAS,PRCC,DLC1,TCF7L2,NT5C2,BCL9,BCL6	0;40;2;537	0	1
CKX620	sensitivity		HRAS,STK11,NRAS,NF2,NF1,KRAS,BRAF	PIK3CA,TFDP1,WHSC1L1,PIK3C2B	0;4;7;568	0	1
CKX620	global		HRAS,NRAS,PTEN,NF2,NF1,BRAF,KRAS	PPP2R1A,STARD13,ACVR1B,TPM3,CDX2,SF3B1,WHSC1L1,TXNIP,RICTOR,SMARCA4,MSR1,CSDE1,CHD6,PIK3CA,ARHGEF2,NTRK1,SS18L1,AURKA,TFE3,TERT,CHEK2,SETDB1,DHX9,ASH1L,TRAF3,PIK3R1,RAD21,WRN,CLCN2,MUC1,SPRR3,PIK3C2B,TRIP12,UBR5,GNAS,PRCC,DLC1,TCF7L2,NT5C2,BCL9,BCL6,TFDP1,LIFR	0;44;8;527	0	1
TRAMETINIB	resistance		PTEN,NF1	HERC2,KDM6A	0;2;2;575	0	1
ABRAXANE+GEMCITABINE	resistance		FBXW7	SMAD4,IDH2,PCSK6,DCC,NR2F2,MLL3,CRTC3,KRAS	0;8;1;570	0	1
ABRAXANE+GEMCITABINE	sensitivity		TP53,NF1	CDKN2B,CDKN2A	0;2;2;575	0	1
ABRAXANE+GEMCITABINE	global		TP53,NF1,FBXW7	CDKN2B,CDKN2A,SMAD4,IDH2,PCSK6,DCC,NR2F2,MLL3,CRTC3,KRAS	0;10;3;566	0	1
BKM120+LDE225	resistance		PTEN,PIK3CA,KRAS	CDKN2B,AKT1,CDKN2A,SMAD4	0;4;3;572	0	1
BKM120+LDE225	sensitivity		AKT1,PIK3CA,PIK3CB,INPP4B,PTEN,PIK3R1,PDPK1,PTCH1	KDM6A,SETD2,HERC2,TP53,KRAS	0;5;8;566	0	1
BKM120+LDE225	global		PIK3CA,PIK3CB,INPP4B,PTEN,PIK3R1,PDPK1,PTCH1	CDKN2B,CDKN2A,TP53,SMAD4,HERC2,KDM6A,SETD2	0;9;9;561	0	1
BKM120+BINIMETINIB	resistance		PTEN,PIK3CA,NF1,KRAS	ARHGEF2,STK11,PCSK6,MLL2,CRTC3,LIFR,TXNIP,RICTOR,PDE4DIP,ASXL1,GJB2,TPM3,NTRK1,NR2F2,TERT,DLC1,SETDB1,ASH1L,IDH2,MUC1,RNF43,SPRR3,ELF1,ATRX,PTPRU,TP53,PRCC,KEAP1	0;28;4;547	0	1
BYL719+BINIMETINIB	sensitivity		PIK3R1,AKT1,PIK3CA,PIK3CB,STK11,NRAS,INPP4B,PTEN,NF2,NF1,PDPK1,BRAF,HRAS,KRAS	TP53,CHD6,CDX2,SS18L1,AURKA,TFDP1	0;6;14;559	0	1
BYL719+LEE011	resistance		PTEN,TP53,PIK3CA,KRAS	NFIB,CSDE1,WRN,CD274,MSH3,SPRR3,HSP90AB1,PIK3C2B,JAK2,LIFR,PDCD1LG2,RICTOR	0;12;4;563	0	1
LEE011+EVEROLIMUS	sensitivity		CDKN2B,ERBB2,CDKN2A,CDK6,FLCN,CCND1,CCND3,STK11,TSC1,PTEN,CCND2,CDK4,NF2,NF1,AKT1,FBXW7,TSC2,HRAS,KRAS	IRF2,ERBB2IP,COX6C,PIK3R1,NDRG1,MYC,ING2	0;7;19;553	0	1

## Sheet: IM_bmks
Drug	model	BmksInDCO	BmksNotInDCO	NonBmksInDCO	counts (BmksInDCO; NotBmksInDCO;BmksNotInDCO;NotBmksNotInDCO)	OR	p-val
Aggregated	sensitivity	-	-	-	31;367;233;10976	3.97909	1.86593e-09
Aggregated	resistance	-	-	-	18;428;121;11040	3.83718	6.0093e-06
Aggregated	global	-	-	-	49;795;307;10456	2.09921	1.02435e-05
LEE011+ENCORAFENIB	sensitivity	CDKN2B,CDKN2A,BRAF	CCND1,CCND3,CCND2,CDK4,CDK6,KRAS	SMO	3;1;6;209	104.5	0.0001905
LEE011+ENCORAFENIB	global	CDKN2B,CDKN2A,NRAS,BRAF	TP53,CDK6,RAC1,CCND1,CCND3,CCND2,PTEN,AKT1,NF1,MITF,CDK4,KRAS	SMO,ATRX,PDGFRA,SDHB	4;4;12;199	16.5833	0.001138
BYL719+ENCORAFENIB	resistance	PIK3CA,KRAS	AKT1,RAC1,NRAS,PTEN,NF1,MITF	APC	2;1;6;210	70	0.003454
BGJ398	sensitivity	FGF4,FGF3,FGFR1	FGFR2,FGFR3	MRE11A,TP53,TERT,CCND1,PIK3CA,CCND3,CCND2,KDM5A,AKT1,PIK3R1,SOX2,APC,RICTOR,RASA1	3;14;2;200	21.4286	0.003565
BYL719+ENCORAFENIB	global	PIK3CA,BRAF,KRAS	PIK3R1,RAC1,PIK3CB,NRAS,INPP4B,PTEN,AKT1,NF1,MITF,PDPK1	APC,TP53,AURKA,GNAS	3;4;10;202	15.15	0.005032
LLM871	sensitivity	FGF4,FGFR1	FGFR2,FGF3,FGFR3	ERBB2,TP53,CCND1,PIK3R1,MYC,KDM5A	2;6;3;208	23.1111	0.01109
BGJ398	global	FGF4,FGF3,FGFR1	FGFR2,FGFR3	AKT1,SOX2,RICTOR,MRE11A,PIK3CA,NTRK1,SOX17,JAK2,PIK3R1,MYC,TERT,H3F3A,MDM4,RASA1,TP53,CCND1,CD274,CCND3,CCND2,APC,BCL6,KDM5A,EIF4A2	3;23;2;191	12.4565	0.01275
BKM120+ENCORAFENIB	global	PTEN,NRAS,BRAF,RAC1	NF1,PIK3CA,PIK3CB,INPP4B,AKT1,PIK3R1,MITF,PDPK1,KRAS	CDKN2B,SMO,CDKN2A,ATM,MAP3K1,RNF43,ZFHX3,SOX17,SPEN,MET,FAT1,KDM6A,CDK6,MAP2K4,ATRX,RHEB,SDHD	4;17;9;189	4.9412	0.02544
LJC049	sensitivity	APC		MYC,SOX17,TP53,AURKA,GNAS	1;5;0;213	inf	0.0274
ENCORAFENIB+BINIMETINIB	resistance	NRAS,NF1	PTEN,AKT1,MAP2K1,MITF,RAC1	CBL,SOX17,SPEN,B2M,KDM6A,SUFU,APC	2;7;5;205	11.7143	0.0284
ABRAXANE+GEMCITABINE	sensitivity	TP53	NF1	CDKN2B,CDKN2A,MAP2K4	1;3;1;214	71.3333	0.03628
BKM120+ENCORAFENIB	sensitivity	PTEN,BRAF	PIK3CA,PIK3CB,INPP4B,AKT1,PIK3R1,PDPK1	CDKN2B,CDKN2A,SMO,MET,FAT1,CDK6,RHEB	2;7;6;204	9.7143	0.03706
ENCORAFENIB+BINIMETINIB	global	NRAS,BRAF,NF1	HRAS,STK11,AKT1,MAP2K1,NF2,MITF,KRAS	CDKN2B,CBL,SOX17,SPEN,MET,B2M,KDM6A,CDK6,SUFU,APC,RHEB	3;13;9;194	4.9744	0.04705
BINIMETINIB	sensitivity	BRAF,KRAS	HRAS,STK11,NRAS,NF2,NF1	CDKN2B,CDKN2A,TP53,SMAD4,SOX17,SMO,KDM6A,CDK6,RHEB,FGFR1	2;10;5;202	8.08	0.04968
ENCORAFENIB	sensitivity	BRAF		CDKN2B,CDKN2A,MLL,DDR2,CCNE1,MLH1,MET,RB1,RHEB,KDM5A	1;10;0;208	inf	0.05023
LJC049	global	APC	CTNNB1	MYC,SOX17,TP53,AURKA,GNAS	1;5;1;212	42.4	0.05417
BYL719+LEE011	sensitivity	CDKN2A,CCND2	CDKN2B,PIK3R1,AKT1,CCND1,PIK3CA,CCND3,INPP4B,PTEN,CDK4,CDK6,PDPK1,PIK3CB,KRAS	MGA,KDM5A,MYC,SOX17	2;4;13;200	7.6923	0.05608
BYL719+CETUXIMAB+ENCORAFENIB	resistance	PIK3CA	ERBB2,ERBB3,MET,RAC1,NRAS,PTEN,MAP2K1,AKT1,BRAF,NF1,MITF,KRAS		1;0;12;206	inf	0.05936
BKM120+ENCORAFENIB	resistance	NRAS,RAC1	AKT1,PIK3CA,PTEN,NF1,MITF,KRAS	MAP3K1,ATM,RNF43,ZFHX3,SOX17,SPEN,KDM6A,MAP2K4,ATRX,SDHD	2;10;6;201	6.7	0.06422
BYL719+LGH447	resistance	KRAS	PTEN,PIK3CA	CDKN2B,CDKN2A,NTRK1,TERT	1;4;2;212	26.5	0.06724
HDM201	resistance	TP53		RICTOR,GNAS,PIK3CA,NTRK1,KDM5A,EIF4A2,JAK2,AURKA,CD274,SOX2,BCL6,MDM4,TERT,KRAS	1;14;0;204	inf	0.06849
LEE011+EVEROLIMUS	resistance	TP53		CCND2,CD274,CCND3,CCNE1,NTRK1,SOX17,JAK2,H3F3A,NSD1,FGFR4,RICTOR,MDM4,TERT,NCOR1,KDM5A	1;15;0;203	inf	0.07306
LLM871	global	FGF4,FGFR1	FGF3,FGFR2,FGFR3	ERBB2,RICTOR,TP53,KRAS,CCND1,PIK3CA,CCND3,CCND2,NTRK1,SOX17,EIF4A2,JAK2,PIK3R1,CD274,SOX2,MYC,TERT,MDM4,KDM5A,BCL6	2;20;3;194	6.4667	0.08008
BYL719+LEE011	global	CDKN2A,TP53,CCND2	CDKN2B,PTEN,CCND1,PIK3CA,PIK3CB,INPP4B,AKT1,CDK4,CDK6,PDPK1,KRAS	MGA,CD274,NTRK1,SOX17,JAK2,H3F3A,MYC,RICTOR,MDM4,KDM5A	3;12;13;191	3.6731	0.0847
ENCORAFENIB	global	PTEN,BRAF	MITF,AKT1,NRAS,NF1,RAC1	CDKN2B,CDKN2A,RB1,GNAS,DDR2,CCNE1,MLL,MET,FAT1,MLH1,APC,RHEB,KDM5A,AURKA	2;14;5;198	5.6571	0.08482
BYL719+LGH447	global	PIK3CA,KRAS	AKT1,PIK3CB,INPP4B,PTEN,PIK3R1,PDPK1,MYC	CDKN2B,BCL6,TERT,TP53,FGFR1,NTRK1,CDKN2A,SOX2,RICTOR,RASA1,EIF4A2	2;11;7;199	5.1688	0.09255
BINIMETINIB	global	PTEN,BRAF,KRAS	HRAS,NRAS,NF2,NF1	SMAD4,SMO,CDKN2A,RICTOR,PIK3CA,NTRK1,RB1,SOX17,KDM6A,AURKA,H3F3A,JAK2,MYC,CDKN2B,BRCA2,PIK3R1,IDH2,ATRX,MDM2,MDM4,FGFR1,RHEB,TP53,GNAS,CD274,CCND3,FAT1,CDK6,BCL6	3;30;5;181	3.62	0.1026
LEE011	sensitivity	CDKN2B,CDKN2A	CCND1,CCND3,CCND2,CDK4,CDK6,KRAS	MYC,APC,GNAS,SMAD4,NOTCH2,FAT1,KDM6A,BRAF,SUFU,ATRX,MDM2,RHEB,RASA1,AURKA	2;14;6;197	4.6905	0.1083
CETUXIMAB+ENCORAFENIB	resistance	PIK3CA	ERBB2,ERBB3,MET,RAC1,NRAS,PTEN,MAP2K1,AKT1,BRAF,NF1,MITF,KRAS	FBXW7	1;1;12;205	17.0833	0.1155
ABRAXANE+GEMCITABINE	global	TP53	NF1,FBXW7	CDKN2B,CDKN2A,SMAD4,IDH2,MLL3,KDM6A,MAP2K4,KRAS	1;8;2;208	13	0.1188
LEE011+ENCORAFENIB	resistance	NRAS	TP53,AKT1,RAC1,PTEN,NF1,MITF	ATRX,PDGFRA,SDHB	1;3;6;209	11.6111	0.1227
BYL719+LJM716	sensitivity	PIK3CA,PIK3R1	AKT1,PIK3CB,PDPK1,INPP4B,PTEN	MGA,CCND2,BARD1,SMAD4,MDM4,CCND3,GNAS,NTRK1,KDM5A,CCND1,AURKA,H3F3A,SOX2,MYC,FGF4,FGF3,TERT,EIF4A2	2;18;5;194	4.3111	0.1261
ENCORAFENIB	resistance	PTEN	MITF,AKT1,NRAS,NF1,RAC1	APC,FAT1,AURKA,GNAS	1;4;5;209	10.45	0.1308
BYL719+ENCORAFENIB	sensitivity	BRAF	AKT1,PIK3CA,PIK3CB,INPP4B,PTEN,PIK3R1,PDPK1	TP53,AURKA,GNAS	1;3;7;208	9.9048	0.1392
BKM120+LJC049	sensitivity	APC	AKT1,PIK3CA,PIK3CB,INPP4B,PTEN,PIK3R1,PDPK1	TP53,AURKA,GNAS	1;3;7;208	9.9048	0.1392
BYL719+BINIMETINIB	resistance	PTEN	PIK3CA,NF1,KRAS	PPP2R1A,RAD21,GNAS,SF3B1,ATRX,APC,BCL6	1;7;3;208	9.9048	0.1392
CETUXIMAB	resistance	PIK3CA	ERBB2,ERBB3,MET,NRAS,PTEN,MAP2K1,BRAF,KRAS	BCL6,KDM6A,EIF4A2	1;3;8;207	8.625	0.1555
BYL719+LEE011	resistance	TP53	PTEN,PIK3CA,KRAS	PIK3R1,CD274,CCND3,NTRK1,JAK2,H3F3A,RICTOR,MDM4	1;8;3;207	8.625	0.1555
BKM120	resistance	PTEN	PIK3CA,KRAS	BCL6,GNAS,CD274,CCND3,NTRK1,RB1,FAT1,KDM6A,BRAF,PIK3R1,ATRX,MDM2,RICTOR	1;13;2;203	7.8077	0.1806
BINIMETINIB	resistance	PTEN	NF1	BCL6,BRCA2,H3F3A,GNAS,IDH2,CCND3,STK11,NTRK1,RB1,FAT1,JAK2,AURKA,PIK3R1,PIK3CA,ATRX,MDM2,RICTOR,MDM4,MYC,CD274	1;20;1;197	9.85	0.183
ENCORAFENIB+BINIMETINIB	sensitivity	BRAF	HRAS,STK11,NRAS,NF2,NF1,KRAS	CDKN2B,MET,RAC1,PTEN,CDK6,RHEB	1;6;6;206	5.7222	0.206
BKM120+LJC049	global	APC	AKT1,PIK3CA,PIK3CB,INPP4B,CTNNB1,PTEN,PIK3R1,PDPK1,KRAS	FAT1,TP53,AURKA,GNAS	1;4;9;205	5.6944	0.2101
INC424+BINIMETINIB	sensitivity	KRAS	NF2,GNAS,HRAS,STK11,NRAS,JAK2,SH2B3,NF1,BRAF	CDKN2B,SETD2,CDKN2A,TP53	1;4;9;205	5.6944	0.2101
BKM120	global	PIK3CA,PTEN	AKT1,PIK3CB,KRAS,INPP4B,PDPK1	RICTOR,NTRK1,RB1,KDM6A,AURKA,H3F3A,MYC,TERT,CDKN2B,CDKN2A,ATRX,MDM2,FGFR1,RHEB,GNAS,CD274,CCND3,CCND2,FAT1,BRAF,BCL6,KDM5A	2;23;6;188	2.7246	0.2284
TRAMETINIB	sensitivity	KRAS	HRAS,STK11,NRAS,NF2,NF1,BRAF	CDKN2B,TGFBR2,CDKN2A,TP53,SMAD4,MAP2K4,SETD2	1;7;6;205	4.881	0.2322
BYL719+LGH447	sensitivity	PIK3CA	PTEN,PIK3CB,INPP4B,AKT1,PIK3R1,PDPK1,MYC	RICTOR,TP53,EIF4A2,SOX2,BCL6,RASA1,FGFR1	1;7;7;204	4.1633	0.2612
CLR457	sensitivity	PIK3CA	PTEN,PIK3CB,INPP4B,AKT1,PIK3R1,PDPK1	GNAS,SMAD4,CD274,NTRK1,SOX17,AURKA,H3F3A,MYC,MDM4	1;9;6;203	3.7593	0.2824
TRAMETINIB	global	KRAS	HRAS,STK11,NRAS,PTEN,NF2,NF1,BRAF	CDKN2B,TGFBR2,CDKN2A,TP53,SMAD4,KDM6A,MAP2K4,SETD2	1;8;7;203	3.625	0.2892
BKM120	sensitivity	PIK3CA	PTEN,PIK3CB,INPP4B,AKT1,PIK3R1,PDPK1	CDKN2B,CDKN2A,TERT,CCND2,AURKA,H3F3A,MYC,RHEB,KDM5A,FGFR1	1;10;6;202	3.3667	0.3064
BKM120+BINIMETINIB	sensitivity	KRAS	PIK3R1,AKT1,PIK3CA,PIK3CB,STK11,NRAS,INPP4B,PTEN,NF2,NF1,PDPK1,HRAS,BRAF	CDKN2B,SMAD4,CDKN2A,KDM6A,FGFR1	1;5;13;200	3.0769	0.3304
BYL719+CETUXIMAB+ENCORAFENIB	global	PIK3CA	ERBB2,ERBB3,PIK3R1,RAC1,PTEN,NRAS,PIK3CB,MET,EGFR,INPP4B,AKT1,MAP2K1,BRAF,NF1,MITF,PDPK1,KRAS	APC,TP53,AURKA,GNAS	1;4;17;197	2.8971	0.3514
BYL719+LJM716	global	PIK3CA,PIK3R1	AKT1,PIK3CB,INPP4B,PTEN,PDPK1,KRAS	SMAD4,CTNNB1,AKT2,SOX2,RICTOR,MDM4,NTRK1,RB1,SOX17,JAK2,AURKA,H3F3A,MYC,TERT,CDKN2B,CDKN2A,BARD1,IDH2,FGF4,FGF3,FGFR1,MGA,GNAS,CCND1,CCND3,CCND2,NOTCH1,KEAP1,BRAF,CDK6,KDM5A,CREBBP,EIF4A2	2;33;6;178	1.798	0.3747
LEE011	global	CDKN2B,CDKN2A	CCND1,CDK4,CCND2,TP53,KRAS	SMAD4,MLL3,RICTOR,PIK3CA,NTRK1,RB1,SOX17,KDM6A,AURKA,H3F3A,JAK2,MYC,TERT,PIK3R1,SUFU,ATRX,MDM2,MDM4,RASA1,SMO,RHEB,GNAS,CD274,NOTCH2,FAT1,BRAF,APC,BCL6	2;30;7;180	1.7143	0.3884
CETUXIMAB	global	PIK3CA	ERBB2,ERBB3,PTEN,NRAS,EGFR,MET,MAP2K1,BRAF	GNAS,NOTCH2,AKT1,HNF1A,KDM6A,AURKA,APC,BCL6,EIF4A2	1;10;9;199	2.2111	0.4094
INC424+BINIMETINIB	global	KRAS	GNAS,HRAS,STK11,NRAS,PTEN,JAK2,NF2,NF1,BRAF,SH2B3	CDKN2B,CDKN2A,TP53,SMAD4,FAT1,KDM6A,MAP2K4,ATRX,SETD2	1;9;10;199	2.2111	0.4094
CETUXIMAB+ENCORAFENIB	global	PIK3CA	ERBB2,ERBB3,RAC1,NRAS,EGFR,PTEN,MAP2K1,AKT1,BRAF,NF1,MITF,KRAS	TP53,GNAS,MLL3,AURKA,APC,FBXW7	1;7;13;198	2.1758	0.4158
HDM201	global	TP53	MDM2,RB1	SMAD4,ZFHX3,SOX2,RICTOR,PIK3CA,NTRK1,SOX17,JAK2,NBN,PIK3R1,MYC,TERT,AURKA,CDKN2B,CDKN2A,ATRX,KRAS,FGF4,FGF3,FGFR1,GNAS,CCND1,CD274,CCND3,CCND2,BCL6,KDM5A,EIF4A2	1;29;3;186	2.1379	0.4477
BYL719	sensitivity	PIK3CA	PTEN,PIK3CB,INPP4B,AKT1,PIK3R1,PDPK1	CDKN2B,BCL6,CDKN2A,TP53,TERT,SMAD4,FGFR1,CCND2,KDM5A,CCND1,EIF4A2,CDK6,SOX2,FGF4,FGF3,RASA1,KRAS	1;17;6;195	1.9118	0.4562
BYL719+BINIMETINIB	global	PTEN	NF1,PIK3CA,PIK3CB,STK11,NRAS,INPP4B,AKT1,NF2,PIK3R1,PDPK1,KRAS,HRAS,BRAF	PPP2R1A,TP53,RAD21,GNAS,SF3B1,AURKA,APC,ATRX,BCL6	1;9;13;196	1.6752	0.4909
CLR457	global	PIK3CA	AKT1,PIK3CB,INPP4B,PTEN,PDPK1,KRAS	SMAD4,EGFR,CTNNB1,MLH1,RICTOR,NTRK1,RB1,SOX17,KDM6A,AURKA,H3F3A,MYC,TERT,CDKN2B,CDKN2A,RAC1,ATRX,SETD2,MDM4,FGFR1,RHEB,GNAS,CD274,TCF7L2,FAT1,CDK6,BCL6,KDM5C	1;29;7;182	0.8966	0.6986
BKM120+BINIMETINIB	global	KRAS	NF1,PTEN,PIK3CA,PIK3CB,NRAS,INPP4B,AKT1,NF2,PIK3R1,PDPK1,HRAS,BRAF	CDKN2B,CDKN2A,TP53,KEAP1,SMAD4,IDH2,ASXL1,RNF43,NTRK1,RB1,MLL2,BRCA2,KDM6A,ATRX,RICTOR,TERT,FGFR1	1;18;13;187	0.7991	0.7307
BYL719	global	PIK3CA	PTEN,AKT1,PIK3CB,INPP4B,PDPK1	SMAD4,EGFR,CDKN2A,MAP2K4,SOX2,RICTOR,SOX9,NCOR1,AXIN2,MDM4,NTRK1,RB1,SOX17,MED12,JAK2,AURKA,H3F3A,MYC,TERT,NF2,CDKN2B,BRCA2,EIF4A2,RHOA,FGF4,FGF3,RASA1,FGFR1,TP53,GNAS,CCND1,CD274,CCND2,KEAP1,EZH2,CDK6,BCL6,KDM5A,KDM5C	1;41;7;170	0.5923	0.8235
LEE011+EVEROLIMUS	global	TP53	CDKN2B,ERBB2,CDKN2A,NF1,FLCN,CCND1,HRAS,STK11,FBXW7,PTEN,AKT1,CDK4,NF2,CDK6,TSC1,TSC2,KRAS	TERT,PIK3R1,CD274,CCNE1,NTRK1,SOX17,JAK2,H3F3A,NSD1,FGFR4,RICTOR,MDM4,MYC,NCOR1,KDM5A	1;17;19;182	0.5635	0.8344
LJC049	resistance		CTNNB1		0;0;1;218		1
TAMOXIFEN	resistance			MGA,TP53,CD274,CCND2,NTRK1,JAK2,MDM4,KDM5A	0;8;0;211		1
TAMOXIFEN	sensitivity		NF1	CCND1,CCND3,PIK3R1,ATRX,MYC,FGF4,FGF3	0;7;1;211	0	1
TAMOXIFEN	global		NF1	MGA,TP53,CCND1,CD274,CCND3,CCND2,NTRK1,FGF3,JAK2,PIK3R1,ATRX,MYC,FGF4,MDM4,KDM5A	0;15;1;203	0	1
FIGITUMUMAB	resistance			CDKN2B,TP53,SMAD4,KDM6A,MAP2K4,ATRX,KRAS	0;7;0;212		1
FIGITUMUMAB	sensitivity			SETD2,CDKN2A	0;2;0;217		1
FIGITUMUMAB	global			CDKN2B,CDKN2A,TP53,SMAD4,KDM6A,MAP2K4,ATRX,SETD2,KRAS	0;9;0;210		1
INC424	resistance			MGA,CDKN2A,H3F3A,IDH2,CCND3,CCND2,NTRK1,B2M,JAK2,CDK6,CD274,MDM4,KDM5A,KRAS	0;14;0;205		1
INC424	sensitivity		JAK2,SH2B3,GNAS	ERBB2,CDKN2B,TP53,SMAD4,MLH1,SOX17,MLL3,CCND1,AKT2,NF2,PIK3R1,MYC,FGF4,FGF3,CREBBP	0;15;3;201	0	1
INC424	global		SH2B3,GNAS	CDKN2B,SMAD4,MLL3,B2M,MDM4,NTRK1,MLH1,SOX17,NF2,H3F3A,MYC,ERBB2,CDKN2A,PIK3R1,IDH2,FGF4,FGF3,KRAS,MGA,TP53,CCND1,CD274,CCND3,CCND2,AKT2,CDK6,KDM5A,CREBBP	0;29;3;187	0	1
LKA136	resistance			CDKN2A,PIK3CA,NTRK1,SOX17,PIK3R1,MYC,MDM4	0;7;0;212		1
LKA136	sensitivity			CDKN2B,TGFBR2,TP53,FBXW7,GNAS,CCND1,CD274,MED12,CCND2,FAT1,MLH1,AKT2,JAK2,AURKA,H3F3A,FGF4,FGF3,KDM5A,KRAS	0;19;0;200		1
LKA136	global			AKT2,FGF3,NTRK1,MLH1,SOX17,MED12,JAK2,AURKA,H3F3A,MYC,FBXW7,CDKN2B,TGFBR2,CDKN2A,PIK3R1,FGF4,MDM4,KRAS,TP53,GNAS,CCND1,CD274,CCND2,FAT1,PIK3CA,KDM5A	0;26;0;193		1
CGM097	resistance		TP53	BCL6,CDKN2A,GNAS,PIK3CA,CCND3,NTRK1,EIF4A2,FAT1,JAK2,AURKA,H3F3A,CD274,SOX2,MDM2,TERT,MDM4,KRAS	0;17;1;201	0	1
CGM097	sensitivity		MDM2,MDM4,RB1	CDKN2B,MGA,RHEB,PIK3R1,NSD1,SOX17,B2M,CBL,NOTCH1,SMO,MET,POLE,BRAF,CDK6,ABL1,AXIN2,FGFR4,RICTOR,MYC,CREBBP,FGFR1	0;21;3;195	0	1
CGM097	global		TP53,RB1	SMO,SOX2,B2M,ABL1,RICTOR,AXIN2,PIK3CA,NTRK1,SOX17,JAK2,AURKA,H3F3A,MYC,TERT,CDKN2B,CDKN2A,PIK3R1,FGFR4,KRAS,FGFR1,MGA,RHEB,GNAS,CD274,POLE,NOTCH1,CBL,MET,FAT1,BRAF,CDK6,NSD1,BCL6,CCND3,CREBBP,EIF4A2	0;38;4;177	0	1
BGJ398	resistance			CD274,NTRK1,SOX17,JAK2,H3F3A,MYC,BCL6,MDM4,EIF4A2	0;9;0;210		1
WNT974	resistance			SETD2,RAC1,EGFR,SOX17,SMO,MET,BRAF,CDK6,RHEB	0;9;0;210		1
WNT974	sensitivity		RNF43	CDKN2B,CDKN2C,CDKN2A,ERBB3,MLH1,KDM6A,MAP2K4,FANCC,RASA1,ATRX,KRAS	0;11;1;207	0	1
WNT974	global		RNF43	CDKN2B,CDKN2C,CDKN2A,ERBB3,RAC1,EGFR,MLH1,SOX17,SMO,MET,RHEB,KDM6A,BRAF,CDK6,MAP2K4,FANCC,SETD2,RASA1,ATRX,KRAS	0;20;1;198	0	1
HDM201	sensitivity		MDM2,MDM4,RB1	CDKN2B,CDKN2A,SMAD4,CCND3,CCND2,ZFHX3,SOX17,CCND1,NBN,PIK3R1,ATRX,MYC,FGF4,FGF3,FGFR1	0;15;3;201	0	1
INC280	resistance			RICTOR,TP53,NTRK1	0;3;0;216		1
INC280	sensitivity		MET,PTCH1	PIK3CA,EIF4A2,TERT,FGFR1	0;4;2;213	0	1
INC280	global		MET,PTCH1	TERT,TP53,PIK3CA,NTRK1,EIF4A2,RICTOR,FGFR1	0;7;2;210	0	1
LDE225	resistance			CDKN2B,CDKN2A,RAC1,SOX17,SMO,MET,RHEB	0;7;0;212		1
LDE225	sensitivity		PTCH1	NRAS,TCF7L2,PTEN,BRAF,SUFU,ATRX	0;6;1;212	0	1
LDE225	global		PTCH1	CDKN2B,CDKN2A,RAC1,NRAS,TCF7L2,SOX17,SMO,PTEN,BRAF,SUFU,ATRX,RHEB,MET	0;13;1;205	0	1
CETUXIMAB	sensitivity		EGFR	GNAS,NOTCH2,AKT1,HNF1A,AURKA,APC,KRAS	0;7;1;211	0	1
LGW813	resistance			CDKN2B,CDKN2A,RAC1,PTEN,BRAF,CDK6,SUFU,RHEB	0;8;0;211		1
LGW813	sensitivity			MET,NRAS,KDM6A,SDHD,SOX17	0;5;0;214		1
LGW813	global			CDKN2B,CDKN2A,RAC1,NRAS,SOX17,PTEN,KDM6A,BRAF,CDK6,SUFU,RHEB,SDHD,MET	0;13;0;206		1
LGH447	resistance			PIK3CA,TERT,TP53,EIF4A2	0;4;0;215		1
LGH447	sensitivity		MYC	RICTOR,NTRK1,PIK3R1,FGFR1	0;4;1;214	0	1
LGH447	global		MYC	RICTOR,TP53,PIK3CA,FGFR1,NTRK1,PIK3R1,TERT,EIF4A2	0;8;1;210	0	1
FIGITUMUMAB+BINIMETINIB	resistance		PTEN,NF1	SMAD4,CDKN2B,SETD2,TP53,MAP2K4	0;5;2;212	0	1
FIGITUMUMAB+BINIMETINIB	sensitivity		HRAS,STK11,NRAS,NF2,NF1,BRAF,KRAS	CDKN2A,KDM6A	0;2;7;210	0	1
FIGITUMUMAB+BINIMETINIB	global		HRAS,STK11,NRAS,PTEN,BRAF,NF1,KRAS,NF2	CDKN2B,CDKN2A,TP53,SMAD4,KDM6A,MAP2K4,SETD2	0;7;8;204	0	1
CETUXIMAB+ENCORAFENIB	sensitivity		EGFR,BRAF	TP53,GNAS,MLL3,MET,AURKA,APC	0;6;2;211	0	1
TAS266	resistance			RAC1,NRAS,SMO,PTEN,KDM6A,CDK6,ATRX,RHEB	0;8;0;211		1
TAS266	sensitivity			CDKN2B,MGA,CDKN2A,AXIN1,MLL,SOX17,MET,CDK4,BRAF,SUFU	0;10;0;209		1
TAS266	global			CDKN2B,MGA,CDKN2A,AXIN1,RAC1,NRAS,MLL,SOX17,SMO,PTEN,CDK4,BRAF,CDK6,SUFU,KDM6A,RHEB,ATRX,MET	0;18;0;201		1
LJM716+TRASTUZUMAB	resistance				0;0;0;219		1
LJM716+TRASTUZUMAB	sensitivity		ERBB2	MLL3,PTEN,MDM2,SMARCA4,SUFU	0;5;1;213	0	1
LJM716+TRASTUZUMAB	global		ERBB2	MLL3,PTEN,MDM2,SMARCA4,SUFU	0;5;1;213	0	1
LLM871	resistance			RICTOR,PIK3CA,CCND3,CCND2,NTRK1,SOX17,EIF4A2,JAK2,CD274,SOX2,BCL6,MDM4,TERT,KRAS	0;14;0;205		1
BYL719+CETUXIMAB+ENCORAFENIB	sensitivity		AKT1,PIK3CA,PIK3CB,EGFR,INPP4B,PTEN,BRAF,PIK3R1,PDPK1	APC,TP53,AURKA,GNAS	0;4;9;206	0	1
BKM120+LJC049	resistance		CTNNB1,PIK3CA,PTEN,KRAS	FAT1	0;1;4;214	0	1
LEE011	resistance		TP53	MLL3,TERT,PIK3R1,PIK3CA,CCND3,NTRK1,RB1,SOX17,SMO,JAK2,CDK6,H3F3A,CD274,RICTOR,MDM4,BCL6	0;16;1;202	0	1
PACLITAXEL	resistance		FBXW7	BCL6,TERT,TP53,FGF4,CCND1,PIK3CA,NTRK1,SOX17,EIF4A2,KDM6A,H3F3A,CD274,SOX2,JAK2,RICTOR,MDM4,FGFR1	0;17;1;201	0	1
PACLITAXEL	sensitivity		NF1	ERBB2,CCNE1,CCND3,CCND2,NF2,PIK3R1,MYC,RHEB,FGF3,KDM5A	0;10;1;208	0	1
PACLITAXEL	global		NF1,FBXW7	SOX2,RICTOR,PIK3CA,CCNE1,NTRK1,SOX17,KDM6A,NF2,H3F3A,JAK2,MYC,TERT,ERBB2,FGF3,PIK3R1,FGF4,MDM4,FGFR1,RHEB,TP53,CCND1,CD274,CCND3,CCND2,BCL6,KDM5A,EIF4A2	0;27;2;190	0	1
DACARBAZINE	resistance			CDKN2B,CDKN2A,SOX17,SMO,MET,FAT1,KDM6A,CDK6	0;8;0;211		1
DACARBAZINE	sensitivity			NRAS,RAC1	0;2;0;217		1
DACARBAZINE	global			CDKN2B,CDKN2A,RAC1,NRAS,SOX17,SMO,MET,FAT1,KDM6A,CDK6	0;10;0;209		1
LJM716	resistance			MGA,SOX17	0;2;0;217		1
LJM716	sensitivity			TP53,PIK3R1,BARD1,CD274,CCND3,CCND2,NTRK1,KDM5A,JAK2,H3F3A,ATRX,MYC,TERT,MDM4,RASA1	0;15;0;204		1
LJM716	global			MGA,TP53,H3F3A,BARD1,CD274,CCND3,CCND2,NTRK1,SOX17,JAK2,PIK3R1,RASA1,ATRX,MYC,TERT,MDM4,KDM5A	0;17;0;202		1
BINIMETINIB-3.5MPK	resistance		PTEN,NF1	TP53,KRAS	0;2;2;215	0	1
BINIMETINIB-3.5MPK	sensitivity		HRAS,STK11,NRAS,NF2,NF1,KRAS,BRAF	ERBB3,KDM6A,RASA1,RB1,ATRX	0;5;7;207	0	1
BINIMETINIB-3.5MPK	global		HRAS,STK11,NRAS,PTEN,NF2,NF1,BRAF	ERBB3,TP53,RB1,KDM6A,ATRX,RASA1	0;7;8;204	0	1
ERLOTINIB	resistance		MET,NF1,KRAS	BRCA2,TP53,PIK3CA,RICTOR,ATRX,TERT,EIF4A2	0;7;3;209	0	1
ERLOTINIB	sensitivity		EGFR	ABL1,PTEN,NTRK1,FGFR1	0;4;1;214	0	1
ERLOTINIB	global		MET,EGFR,NF1,KRAS	BRCA2,TP53,PIK3CA,FGFR1,NTRK1,PTEN,ABL1,ATRX,RICTOR,TERT,EIF4A2	0;11;4;204	0	1
BYL719+CETUXIMAB	resistance		ERBB2,ERBB3,MET,PIK3CA,NRAS,PTEN,MAP2K1,BRAF,KRAS	CTNNB1,NOTCH1,SMAD2	0;3;9;207	0	1
BYL719+CETUXIMAB	sensitivity		AKT1,PIK3CA,PIK3CB,EGFR,INPP4B,PTEN,PIK3R1,PDPK1	APC,AURKA,GNAS	0;3;8;208	0	1
BYL719+CETUXIMAB	global		ERBB2,ERBB3,AKT1,PIK3CA,PIK3CB,MET,NRAS,INPP4B,PTEN,MAP2K1,BRAF,PIK3R1,PDPK1,EGFR,KRAS	GNAS,NOTCH1,SMAD2,CTNNB1,AURKA,APC	0;6;15;198	0	1
BYL719	resistance		PTEN,PIK3CA,KRAS	EGFR,EZH2,MAP2K4,RICTOR,NCOR1,AXIN2,NTRK1,RB1,SOX17,MED12,JAK2,NF2,PIK3R1,MYC,AURKA,BRCA2,H3F3A,RHOA,MDM4,GNAS,CD274,KEAP1,SOX9,KDM5C	0;24;3;192	0	1
LFW527+BINIMETINIB	resistance		PTEN,NF1	BCL6,BRCA2,PIK3CA,STK11,TERT,SMARCA4,EIF4A2	0;7;2;210	0	1
LFW527+BINIMETINIB	sensitivity		HRAS,STK11,NRAS,NF2,NF1,BRAF,KRAS	SOX2	0;1;7;211	0	1
LFW527+BINIMETINIB	global		HRAS,NRAS,PTEN,BRAF,NF1,KRAS,NF2	BRCA2,PIK3CA,SOX2,BCL6,SMARCA4,TERT,EIF4A2	0;8;8;203	0	1
5FU	resistance			ERBB2,PPM1D,AXIN2,MSH2,NOTCH1,MLH1,POLE,KDM6A,BRAF,NSD1,EP300,RASA1,CREBBP,FBXW7	0;14;0;205		1
5FU	sensitivity			TP53,GNAS,SMAD4,AURKA,APC,KRAS	0;6;0;213		1
5FU	global			ERBB2,FBXW7,PPM1D,TP53,AXIN2,GNAS,SMAD4,MSH2,NOTCH1,MLH1,POLE,KDM6A,AURKA,BRAF,NSD1,APC,EP300,RASA1,CREBBP,KRAS	0;20;0;199		1
CLR457	resistance		PTEN,PIK3CA,KRAS	CDKN2B,BCL6,CDKN2A,MLH1,RAC1,EGFR,TCF7L2,PIK3R1,CTNNB1,RHEB,FAT1,RICTOR,RB1,CDK6,KDM6A,ATRX,KDM5C,SETD2,TERT,FGFR1	0;20;3;196	0	1
BYL719+LJM716	resistance		PTEN,PIK3CA,KRAS	CDKN2B,CDKN2A,IDH2,NOTCH1,RB1,SOX17,CTNNB1,KEAP1,AKT2,JAK2,BRAF,CDK6,RICTOR,CREBBP,FGFR1	0;15;3;201	0	1
HSP990	resistance			RICTOR,TP53,NTRK1,EIF4A2,TERT,FGFR1	0;6;0;213		1
HSP990	sensitivity		TP53,NRAS,NF2,KIT	PIK3CA	0;1;4;214	0	1
HSP990	global		NRAS,NF2,KIT	TERT,PIK3CA,FGFR1,NTRK1,RICTOR,EIF4A2	0;7;4;208	0	1
LCL161+PACLITAXEL	resistance		FBXW7	BRCA2,TP53,ASXL1,ATM,NTRK1,KEAP1,DIS3,RICTOR,TERT	0;9;1;209	0	1
LCL161+PACLITAXEL	sensitivity		NF1	PIK3CA,EIF4A2,FGFR1	0;3;1;215	0	1
LCL161+PACLITAXEL	global		NF1,FBXW7	BRCA2,TP53,ASXL1,PIK3CA,ATM,NTRK1,EIF4A2,KEAP1,DIS3,RICTOR,TERT,FGFR1	0;12;2;205	0	1
INC424+BINIMETINIB	resistance		PTEN,NF1	SMAD4,ATRX,FAT1,KDM6A,MAP2K4	0;5;2;212	0	1
GEMCITABINE-50MPK	resistance			TP53,KRAS,CDKN2A,KDM6A,ATRX	0;5;0;214		1
GEMCITABINE-50MPK	sensitivity		TP53	SMAD4,CDKN2B	0;2;1;216	0	1
GEMCITABINE-50MPK	global			CDKN2B,CDKN2A,SMAD4,KDM6A,ATRX,KRAS	0;7;1;211	0	1
CKX620	resistance		PTEN,NF1	PPP2R1A,BCL6,GNAS,CHEK2,STK11,SF3B1,NTRK1,TCF7L2,AURKA,PIK3R1,RAD21,RICTOR,SMARCA4,TERT	0;14;2;203	0	1
CKX620	sensitivity		HRAS,STK11,NRAS,NF2,NF1,KRAS,BRAF	PIK3CA	0;1;7;211	0	1
CKX620	global		HRAS,NRAS,PTEN,NF2,NF1,BRAF,KRAS	PPP2R1A,RICTOR,GNAS,PIK3CA,SMARCA4,RAD21,SF3B1,NTRK1,TCF7L2,AURKA,PIK3R1,BCL6,CHEK2,TERT	0;15;8;196	0	1
TRAMETINIB	resistance		PTEN,NF1	KDM6A	0;1;2;216	0	1
ABRAXANE+GEMCITABINE	resistance		FBXW7	SMAD4,IDH2,MLL3,KDM6A,KRAS	0;5;1;213	0	1
BKM120+LDE225	resistance		PTEN,PIK3CA,KRAS	CDKN2B,AKT1,CDKN2A,SMAD4	0;4;3;212	0	1
BKM120+LDE225	sensitivity		AKT1,PIK3CA,PIK3CB,INPP4B,PTEN,PIK3R1,PDPK1,PTCH1	KDM6A,SETD2,TP53,KRAS	0;4;8;207	0	1
BKM120+LDE225	global		PIK3CA,PIK3CB,INPP4B,PTEN,PIK3R1,PDPK1,PTCH1	CDKN2B,CDKN2A,TP53,SMAD4,KDM6A,SETD2	0;8;9;202	0	1
BKM120+BINIMETINIB	resistance		PTEN,PIK3CA,NF1,KRAS	BRCA2,TP53,KEAP1,ASXL1,IDH2,STK11,RNF43,NTRK1,RB1,MLL2,ATRX,RICTOR,TERT	0;13;4;202	0	1
BYL719+BINIMETINIB	sensitivity		PIK3R1,AKT1,PIK3CA,PIK3CB,STK11,NRAS,INPP4B,PTEN,NF2,NF1,PDPK1,BRAF,HRAS,KRAS	TP53,AURKA	0;2;14;203	0	1
LEE011+EVEROLIMUS	sensitivity		CDKN2B,ERBB2,CDKN2A,CDK6,FLCN,CCND1,CCND3,STK11,TSC1,PTEN,CCND2,CDK4,NF2,NF1,AKT1,FBXW7,TSC2,HRAS,KRAS	MYC,PIK3R1	0;2;19;198	0	1

## Sheet: FM_bmks
Drug	model	BmksInDCO	BmksNotInDCO	NonBmksInDCO	counts (BmksInDCO; NotBmksInDCO;BmksNotInDCO;NotBmksNotInDCO)	OR	p-val
Aggregated	sensitivity	-	-	-	31;316;190;8261	4.26534	5.58732e-10
Aggregated	global	-	-	-	48;653;258;7839	2.23341	3.57389e-06
Aggregated	resistance	-	-	-	17;337;115;8329	3.65354	2.02439e-05
LEE011+ENCORAFENIB	sensitivity	CDKN2B,CDKN2A,BRAF	CCND1,CCND3,CCND2,CDK4,CDK6,KRAS	SMO,MET	3;2;6;155	38.75	0.001061
LEE011+ENCORAFENIB	global	CDKN2B,PTEN,CDKN2A,NRAS,BRAF	TP53,CCND1,CCND3,CCND2,AKT1,CDK4,NF1,MITF,KRAS	PDGFRA,SMO,MET,KDM6A,SUFU,ATRX	5;7;10;144	10.2857	0.001652
BYL719+ENCORAFENIB	global	PIK3CA,BRAF,KRAS	NF1,PTEN,NRAS,AKT1,PIK3R1,MITF	APC,TP53,AURKA,GNAS	3;4;6;153	19.125	0.003509
BGJ398	sensitivity	FGF4,FGF3,FGFR1	FGFR2,FGFR3	MRE11A,TP53,CCND1,PIK3CA,CCND3,CCND2,AKT1,PIK3R1,SOX2,APC,KDM5A	3;11;2;150	20.4545	0.004382
BYL719+ENCORAFENIB	resistance	PIK3CA,KRAS	MITF,AKT1,NRAS,NF1,PTEN	APC	2;1;5;158	63.2	0.004507
BKM120+ENCORAFENIB	sensitivity	PTEN,BRAF	PIK3CA,PIK3R1,AKT1	CDKN2B,SMO,MET	2;3;3;158	35.1111	0.007037
BGJ398	global	FGF4,FGF3,FGFR1	FGFR2,FGFR3	MRE11A,TP53,CCND1,PIK3CA,CCND3,CCND2,NTRK1,AKT1,JAK2,PIK3R1,SOX2,APC,MYC,BCL6,MDM4,KDM5A	3;16;2;145	13.5938	0.01111
LLM871	sensitivity	FGF4,FGFR1	FGFR2,FGF3,FGFR3	ERBB2,TP53,CCND1,PIK3R1,MYC,KDM5A	2;6;3;155	17.2222	0.01898
LEE011+ENCORAFENIB	resistance	PTEN,NRAS	MITF,AKT1,TP53,NF1	ATRX,PDGFRA,KDM6A,CDK6,SUFU	2;5;4;155	15.5	0.02118
BKM120+ENCORAFENIB	global	PTEN,NRAS,BRAF	NF1,PIK3CA,AKT1,PIK3R1,MITF,KRAS	CDKN2B,SMO,ATM,MAP3K1,RNF43,KIT,SPEN,MET,MAP2K4,ATRX	3;10;6;147	7.35	0.02416
BYL719+LEE011	sensitivity	CDKN2A,CCND2	CDKN2B,PIK3R1,AKT1,CCND1,PIK3CA,CCND3,PTEN,CDK4,CDK6,KRAS	MYC,KDM5A	2;2;10;152	15.2	0.02661
ENCORAFENIB+BINIMETINIB	resistance	NRAS,NF1	MITF,AKT1,MAP2K1,PTEN	SUFU,CBL,SPEN,KDM6A,ATRX,APC	2;6;4;154	12.8333	0.02778
LJC049	sensitivity	APC		MYC,TP53,AURKA,GNAS	1;4;0;161	inf	0.03012
BYL719+LGH447	global	PIK3CA,KRAS	AKT1,MYC,PIK3R1,PTEN	CDKN2B,CDKN2A,TP53,FGFR1,NTRK1,SOX2,RICTOR,BCL6	2;8;4;152	9.5	0.04318
ABRAXANE+GEMCITABINE	sensitivity	TP53	NF1	CDKN2B,CDKN2A,MAP2K4	1;3;1;161	53.6667	0.04775
BYL719+LJM716	sensitivity	PIK3CA,PIK3R1	PTEN,AKT1	CCND2,GNAS,SMAD4,MDM4,CCND3,BARD1,NTRK1,CCND1,AURKA,SOX2,MYC,FGF4,FGF3,KDM5A,BCL6	2;15;2;147	9.8	0.05255
ENCORAFENIB+BINIMETINIB	global	NRAS,BRAF,NF1	HRAS,STK11,AKT1,MAP2K1,NF2,MITF,KRAS	CDKN2B,CDKN2A,CBL,SPEN,MET,KDM6A,CDK6,SUFU,APC,ATRX	3;11;8;144	4.9091	0.05286
BINIMETINIB	sensitivity	BRAF,KRAS	HRAS,STK11,NRAS,NF2,NF1	CDKN2B,CDKN2A,TP53,SMAD4,SMO,KDM6A,CDK6,FGFR1	2;8;5;151	7.55	0.05848
LJC049	global	APC	CTNNB1	MYC,TP53,AURKA,GNAS	1;4;1;160	40	0.05951
LEE011+EVEROLIMUS	resistance	TP53		CCND2,CCND3,CCNE1,NTRK1,JAK2,NSD1,FGFR4,RICTOR,NCOR1	1;9;0;156	inf	0.06024
BYL719+LGH447	resistance	KRAS	PTEN,PIK3CA	CDKN2B,CDKN2A,NTRK1	1;3;2;160	26.6667	0.07098
HDM201	resistance	TP53		RICTOR,GNAS,PIK3CA,NTRK1,JAK2,AURKA,SOX2,BCL6,MDM4,KDM5A,KRAS	1;11;0;154	inf	0.07229
BYL719+CETUXIMAB+ENCORAFENIB	resistance	PIK3CA	ERBB2,ERBB3,MET,NRAS,PTEN,MAP2K1,AKT1,BRAF,NF1,MITF,KRAS		1;0;11;154	inf	0.07229
ENCORAFENIB	sensitivity	BRAF		CDKN2B,CDKN2A,MLH1,DDR2,CCNE1,RB1,SMO,MET,CRBN,MLL,CDK6,KDM5A	1;12;0;153	inf	0.07831
LLM871	global	FGF4,FGFR1	FGF3,FGFR2,FGFR3	ERBB2,RICTOR,TP53,CCND1,PIK3CA,CCND3,CCND2,NTRK1,JAK2,PIK3R1,SOX2,MYC,BCL6,MDM4,KDM5A,KRAS	2;16;3;145	6.0417	0.09139
BYL719+LEE011	global	CDKN2A,CCND2	CDKN2B,TP53,PTEN,CCND1,PIK3CA,CCND3,AKT1,CDK4,CDK6,KRAS	MYC,RICTOR,JAK2,KDM5A	2;5;11;148	5.3818	0.09522
ENCORAFENIB	global	PTEN,BRAF	MITF,AKT1,NRAS,NF1	CDKN2B,CDKN2A,RB1,GNAS,DDR2,CCNE1,MLH1,SMO,MET,CRBN,MLL,CDK6,APC,KDM5A,AURKA	2;15;4;145	4.8333	0.116
ENCORAFENIB	resistance	PTEN	MITF,AKT1,NRAS,NF1	APC,AURKA,GNAS	1;3;4;158	13.1667	0.1162
BYL719+ENCORAFENIB	sensitivity	BRAF	PTEN,AKT1,PIK3R1,PIK3CA	TP53,AURKA,GNAS	1;3;4;158	13.1667	0.1162
BKM120+LJC049	sensitivity	APC	PTEN,AKT1,PIK3R1,PIK3CA	TP53,AURKA,GNAS	1;3;4;158	13.1667	0.1162
BKM120	global	PIK3CA,PTEN	AKT1,KRAS	CDKN2B,BCL6,CDKN2A,GNAS,CCND3,CCND2,NTRK1,RB1,KDM5A,KDM6A,BRAF,CDK6,ATRX,MDM2,RICTOR,MYC,FGFR1,AURKA	2;19;3;142	4.9825	0.1207
LEE011	sensitivity	CDKN2B,CDKN2A	CCND1,CCND3,CCND2,CDK4,CDK6,KRAS	APC,GNAS,SMAD4,NOTCH2,KDM6A,BRAF,SUFU,ATRX,MDM2,MYC,AURKA	2;11;6;147	4.4545	0.1213
ABRAXANE+GEMCITABINE	global	TP53	NF1,FBXW7	CDKN2B,CDKN2A,SMAD4,IDH2,MAP2K4,KRAS	1;6;2;157	13.0833	0.122
BINIMETINIB	global	PTEN,BRAF,KRAS	HRAS,NRAS,NF2,NF1	SMAD4,SMO,BRCA2,RICTOR,PIK3CA,NTRK1,RB1,CRBN,KDM6A,AURKA,PIK3R1,JAK2,CDKN2B,CDKN2A,IDH2,MDM2,MDM4,FGFR1,TP53,GNAS,CCND3,MET,CDK6,BCL6	3;25;5;133	3.192	0.1338
CETUXIMAB+ENCORAFENIB	resistance	PIK3CA	ERBB2,ERBB3,MET,NRAS,PTEN,MAP2K1,AKT1,BRAF,NF1,MITF,KRAS	FBXW7	1;1;11;153	13.9091	0.1398
CETUXIMAB	resistance	PIK3CA	ERBB2,ERBB3,MET,NRAS,PTEN,MAP2K1,BRAF,KRAS	BCL6,KDM6A	1;2;8;155	9.6875	0.1549
BKM120+LJC049	global	APC	PTEN,PIK3CA,CTNNB1,AKT1,PIK3R1,KRAS	TP53,AURKA,GNAS	1;3;6;156	8.6667	0.1597
CLR457	sensitivity	PIK3CA	PTEN,PIK3R1,AKT1	GNAS,SMAD4,NTRK1,AURKA,MYC,MDM4	1;6;3;156	8.6667	0.1597
BYL719+BINIMETINIB	resistance	PTEN	PIK3CA,NF1,KRAS	PPP2R1A,GNAS,SF3B1,ATRX,APC,BCL6	1;6;3;156	8.6667	0.1597
BYL719+LGH447	sensitivity	PIK3CA	PTEN,MYC,PIK3R1,AKT1	SOX2,BCL6,TP53,RICTOR,FGFR1	1;5;4;156	7.8	0.17
BKM120	sensitivity	PIK3CA	PTEN,PIK3R1,AKT1	CDKN2B,CDKN2A,CCND2,AURKA,CDK6,MYC,KDM5A,FGFR1	1;8;3;154	6.4167	0.2015
BKM120	resistance	PTEN	PIK3CA,KRAS	BCL6,GNAS,CCND3,NTRK1,RB1,KDM6A,BRAF,PIK3R1,ATRX,MDM2,RICTOR	1;11;2;152	6.9091	0.2027
BINIMETINIB	resistance	PTEN	NF1	BRCA2,GNAS,IDH2,CCND3,STK11,NTRK1,RB1,MET,CRBN,JAK2,AURKA,PIK3R1,PIK3CA,MDM2,RICTOR,MDM4,BCL6	1;17;1;147	8.6471	0.2057
ENCORAFENIB+BINIMETINIB	sensitivity	BRAF	HRAS,STK11,NRAS,NF2,NF1,KRAS	CDKN2B,PTEN,CDKN2A,CDK6,MET	1;5;6;154	5.1333	0.2309
BYL719+LJM716	global	PIK3CA,PIK3R1	PTEN,KRAS,AKT1	SMAD4,CTNNB1,AKT2,SOX2,RICTOR,FGF3,NTRK1,RB1,JAK2,AURKA,MYC,CDKN2B,CDKN2A,BARD1,IDH2,TRRAP,FGF4,MDM4,FGFR1,GNAS,CCND1,CCND3,CCND2,NOTCH1,KEAP1,BRAF,CDK6,BCL6,KDM5A,CREBBP	2;30;3;131	2.9111	0.2465
INC424+BINIMETINIB	sensitivity	KRAS	NF2,GNAS,HRAS,STK11,NRAS,JAK2,SH2B3,NF1,BRAF	CDKN2B,SETD2,CDKN2A,TP53	1;4;9;152	4.2222	0.2699
BKM120+ENCORAFENIB	resistance	NRAS	AKT1,PIK3CA,PTEN,NF1,MITF,KRAS	ATM,MAP3K1,RNF43,KIT,SPEN,MAP2K4,ATRX	1;7;6;152	3.619	0.297
TRAMETINIB	sensitivity	KRAS	HRAS,STK11,NRAS,NF2,NF1,BRAF	CDKN2B,TGFBR2,CDKN2A,TP53,SMAD4,MAP2K4,SETD2	1;7;6;152	3.619	0.297
BYL719	sensitivity	PIK3CA	PTEN,PIK3R1,AKT1	CDKN2B,BCL6,CDKN2A,TP53,SMAD4,CCND2,CCND1,CDK6,SOX2,KRAS,FGF4,FGF3,KDM5A,FGFR1	1;14;3;148	3.5238	0.3178
BKM120+BINIMETINIB	sensitivity	KRAS	PIK3R1,AKT1,PIK3CA,HRAS,STK11,NRAS,PTEN,NF2,NF1,BRAF	CDKN2B,SMAD4,CDKN2A,KDM6A,FGFR1	1;5;10;150	3	0.3416
BYL719+CETUXIMAB+ENCORAFENIB	global	PIK3CA	ERBB2,ERBB3,PIK3R1,MET,PTEN,NRAS,EGFR,AKT1,MAP2K1,BRAF,NF1,MITF,KRAS	APC,TP53,AURKA,GNAS	1;4;13;148	2.8462	0.3599
TRAMETINIB	global	KRAS	HRAS,STK11,NRAS,PTEN,NF2,NF1,BRAF	CDKN2B,TGFBR2,CDKN2A,TP53,SMAD4,KDM6A,MAP2K4,SETD2	1;8;7;150	2.6786	0.3661
LEE011	global	CDKN2B,CDKN2A	CCND1,CDK4,CCND2,TP53,KRAS	KDM6A,AURKA,BCL6,APC,GNAS,SMAD4,PIK3CA,NTRK1,RB1,SMO,JAK2,NOTCH2,PIK3R1,SUFU,ATRX,MDM2,RICTOR,MDM4,MYC,BRAF	2;22;7;135	1.7532	0.3833
CETUXIMAB	global	PIK3CA	ERBB2,ERBB3,PTEN,NRAS,EGFR,MET,MAP2K1,BRAF	RICTOR,GNAS,NOTCH2,AKT1,KDM6A,APC,BCL6	1;8;9;148	2.0556	0.4365
CETUXIMAB+ENCORAFENIB	global	PIK3CA	ERBB2,ERBB3,AKT1,NRAS,EGFR,PTEN,MAP2K1,BRAF,NF1,MITF,KRAS	APC,FBXW7,TP53,AURKA,GNAS	1;6;12;147	2.0417	0.4412
INC424+BINIMETINIB	global	KRAS	GNAS,HRAS,STK11,NRAS,PTEN,JAK2,NF2,NF1,BRAF,SH2B3	CDKN2B,CDKN2A,TP53,SMAD4,KDM6A,MAP2K4,ATRX,SETD2	1;8;10;147	1.8375	0.469
BYL719+BINIMETINIB	global	PTEN	NF1,PIK3CA,HRAS,STK11,NRAS,AKT1,NF2,PIK3R1,KRAS,BRAF	PPP2R1A,TP53,GNAS,SF3B1,AURKA,ATRX,APC,BCL6	1;8;10;147	1.8375	0.469
HDM201	global	TP53	MDM2,RB1	SMAD4,SOX2,RICTOR,PIK3CA,NTRK1,JAK2,NBN,PIK3R1,MYC,KRAS,AURKA,CDKN2B,CDKN2A,ATRX,FGF4,FGF3,FGFR1,GNAS,CCND1,CCND3,CCND2,BCL6,KDM5A	1;24;3;138	1.9167	0.4828
CLR457	global	PIK3CA	PTEN,KRAS,AKT1	CDKN2B,BCL6,AURKA,CDKN2A,KDM5C,GNAS,SMAD4,EGFR,NTRK1,MLH1,CTNNB1,RICTOR,RB1,CDK6,KDM6A,ATRX,MYC,SETD2,MDM4,FGFR1	1;21;4;140	1.6667	0.5134
BYL719	global	PIK3CA	PTEN,AKT1	SMAD4,EGFR,CDKN2A,MAP2K4,SOX2,RICTOR,NCOR1,MDM4,NTRK1,RB1,MED12,JAK2,NF2,MYC,AURKA,CDKN2B,BRCA2,FGF4,FGF3,FGFR1,TP53,GNAS,CCND1,CCND2,KEAP1,EZH2,CDK6,BCL6,KDM5A,KDM5C	1;32;4;129	1.0078	0.6748
BKM120+BINIMETINIB	global	KRAS	NF1,AKT1,PIK3CA,HRAS,NRAS,PTEN,NF2,PIK3R1,BRAF	CDKN2B,CDKN2A,TP53,KEAP1,SMAD4,IDH2,ASXL1,RNF43,NTRK1,MLL2,BRCA2,KDM6A,ATRX,RICTOR,FGFR1	1;16;10;139	0.8688	0.7071
LEE011+EVEROLIMUS	global	TP53	CDKN2B,ERBB2,CDKN2A,NF1,PTEN,CCND1,HRAS,STK11,FBXW7,AKT1,CDK4,NF2,CDK6,TSC1,TSC2,KRAS	CCNE1,NTRK1,JAK2,PIK3R1,NSD1,MYC,RICTOR,FGFR4,NCOR1	1;11;18;136	0.6869	0.7797
LJC049	resistance		CTNNB1		0;0;1;165		1
TAMOXIFEN	resistance			TP53,CCND2,NTRK1,JAK2,MDM4,KDM5A	0;6;0;160		1
TAMOXIFEN	sensitivity		NF1	CCND1,CCND3,PIK3R1,ATRX,MYC,FGF4,FGF3	0;7;1;158	0	1
TAMOXIFEN	global		NF1	TP53,CCND1,FGF3,CCND3,CCND2,NTRK1,JAK2,PIK3R1,ATRX,MYC,FGF4,MDM4,KDM5A	0;13;1;152	0	1
FIGITUMUMAB	resistance			CDKN2B,TP53,SMAD4,KDM6A,MAP2K4,ATRX,KRAS	0;7;0;159		1
FIGITUMUMAB	sensitivity			SETD2,CDKN2A	0;2;0;164		1
FIGITUMUMAB	global			CDKN2B,CDKN2A,TP53,SMAD4,KDM6A,MAP2K4,ATRX,SETD2,KRAS	0;9;0;157		1
INC424	resistance			CDKN2A,IDH2,CCND3,CCND2,NTRK1,CDK6,MDM4,KDM5A,KRAS	0;9;0;157		1
INC424	sensitivity		JAK2,SH2B3,GNAS	ERBB2,CDKN2B,TP53,SMAD4,MLH1,CCND1,AKT2,NF2,PIK3R1,MYC,FGF4,FGF3,CREBBP	0;13;3;150	0	1
INC424	global		JAK2,SH2B3,GNAS	CDKN2B,SMAD4,AKT2,FGF3,NTRK1,MLH1,NF2,PIK3R1,MYC,ERBB2,CDKN2A,IDH2,FGF4,MDM4,KRAS,TP53,CCND1,CCND3,CCND2,CDK6,KDM5A,CREBBP	0;22;3;141	0	1
LKA136	resistance			CDKN2A,PIK3CA,CCND3,NTRK1,PIK3R1,MYC,MDM4	0;7;0;159		1
LKA136	sensitivity			CDKN2B,TGFBR2,TP53,FBXW7,GNAS,CCND1,CCND2,MED12,MLH1,AKT2,JAK2,AURKA,FGF4,FGF3,KDM5A,KRAS	0;16;0;150		1
LKA136	global			AKT2,PIK3CA,NTRK1,MLH1,MED12,JAK2,AURKA,PIK3R1,MYC,FBXW7,CDKN2B,TGFBR2,CDKN2A,FGF3,FGF4,MDM4,KRAS,TP53,GNAS,CCND1,CCND3,CCND2,KDM5A	0;23;0;143		1
CGM097	resistance		TP53	CDKN2A,GNAS,PIK3CA,CCND3,CCND2,NTRK1,JAK2,AURKA,SOX2,MDM2,BCL6,MDM4,KRAS	0;13;1;152	0	1
CGM097	sensitivity		MDM2,MDM4,RB1	CDKN2B,CDK6,NSD1,NOTCH1,CBL,KDM5A,SMO,MET,BRAF,PIK3R1,ABL1,FGFR4,RICTOR,MYC,CREBBP,FGFR1	0;16;3;147	0	1
CGM097	global		TP53,RB1	SMO,SOX2,ABL1,RICTOR,PIK3CA,NTRK1,JAK2,AURKA,PIK3R1,MYC,KRAS,CDKN2B,CDKN2A,FGFR4,FGFR1,GNAS,CCND3,CCND2,NOTCH1,CBL,MET,BRAF,CDK6,NSD1,BCL6,KDM5A,CREBBP	0;29;4;133	0	1
BGJ398	resistance			MDM4,MYC,BCL6,JAK2,NTRK1	0;5;0;161		1
WNT974	resistance			EGFR,SMO,MET,BRAF,CDK6,SETD2	0;6;0;160		1
WNT974	sensitivity		RNF43	CDKN2B,CDKN2C,CDKN2A,ERBB3,SUFU,KDM6A,MAP2K4,ATRX,FANCC,KRAS	0;10;1;155	0	1
WNT974	global		RNF43	CDKN2B,CDKN2C,CDKN2A,ERBB3,MAP2K4,EGFR,SMO,MET,KDM6A,BRAF,CDK6,SUFU,ATRX,SETD2,FANCC,KRAS	0;16;1;149	0	1
HDM201	sensitivity		MDM2,MDM4,RB1	CDKN2B,CDKN2A,SMAD4,CCND3,CCND2,CCND1,NBN,PIK3R1,ATRX,MYC,FGF4,FGF3,FGFR1	0;13;3;150	0	1
INC280	resistance			RICTOR,TP53,NTRK1	0;3;0;163		1
INC280	sensitivity		MET,PTCH1	PIK3CA,FGFR1	0;2;2;162	0	1
INC280	global		MET,PTCH1	PIK3CA,RICTOR,TP53,NTRK1,FGFR1	0;5;2;159	0	1
LDE225	resistance			CDKN2B,MET,CDKN2A,SMO,CDK6	0;5;0;161		1
LDE225	sensitivity		PTCH1	NRAS,PTEN,KDM6A,BRAF,SUFU,ATRX	0;6;1;159	0	1
LDE225	global		PTCH1	CDKN2B,CDKN2A,PTEN,NRAS,SMO,MET,KDM6A,BRAF,CDK6,SUFU,ATRX	0;11;1;154	0	1
CETUXIMAB	sensitivity		EGFR	GNAS,NOTCH2,AKT1,APC,RICTOR,KRAS	0;6;1;159	0	1
LGW813	resistance			CDKN2B,CDKN2A,PTEN,BRAF,CDK6,SUFU	0;6;0;160		1
LGW813	sensitivity			SMO,MET,NRAS,ATRX,KDM6A	0;5;0;161		1
LGW813	global			CDKN2B,CDKN2A,MET,NRAS,SMO,PTEN,KDM6A,BRAF,CDK6,SUFU,ATRX	0;11;0;155		1
LGH447	resistance			PIK3CA,TP53	0;2;0;164		1
LGH447	sensitivity		MYC	RICTOR,NTRK1,PIK3R1	0;3;1;162	0	1
LGH447	global		MYC	PIK3CA,RICTOR,TP53,NTRK1,PIK3R1	0;5;1;160	0	1
FIGITUMUMAB+BINIMETINIB	resistance		PTEN,NF1	SMAD4,CDKN2B,SETD2,TP53,MAP2K4	0;5;2;159	0	1
FIGITUMUMAB+BINIMETINIB	sensitivity		HRAS,STK11,NRAS,NF2,NF1,KRAS,BRAF	CDKN2A,KDM6A	0;2;7;157	0	1
FIGITUMUMAB+BINIMETINIB	global		HRAS,STK11,NRAS,PTEN,NF2,NF1,BRAF,KRAS	CDKN2B,CDKN2A,TP53,SMAD4,KDM6A,MAP2K4,SETD2	0;7;8;151	0	1
CETUXIMAB+ENCORAFENIB	sensitivity		EGFR,BRAF	MET,APC,TP53,AURKA,GNAS	0;5;2;159	0	1
TAS266	resistance			SMO,PTEN,KDM6A,CDK6,ATRX	0;5;0;161		1
TAS266	sensitivity			CDKN2B,MET,CDK4,MLL,SUFU	0;5;0;161		1
TAS266	global			CDKN2B,MET,MLL,SMO,PTEN,CDK4,CDK6,SUFU,KDM6A,ATRX	0;10;0;156		1
LJM716+TRASTUZUMAB	resistance			MYC,CCND2,KDM5A	0;3;0;163		1
LJM716+TRASTUZUMAB	sensitivity		ERBB2	TP53,MDM4,CCND3,NTRK1,PTEN,PIK3R1,SUFU,MDM2,SMARCA4	0;9;1;156	0	1
LJM716+TRASTUZUMAB	global		ERBB2	MYC,TP53,SMARCA4,CCND3,CCND2,NTRK1,PTEN,PIK3R1,SUFU,MDM2,MDM4,KDM5A	0;12;1;153	0	1
LLM871	resistance			BCL6,PIK3CA,CCND3,CCND2,NTRK1,JAK2,SOX2,RICTOR,MDM4,KRAS	0;10;0;156		1
BYL719+CETUXIMAB+ENCORAFENIB	sensitivity		AKT1,PIK3CA,EGFR,PTEN,BRAF,PIK3R1	APC,TP53,AURKA,GNAS	0;4;6;156	0	1
BKM120+LJC049	resistance		CTNNB1,PIK3CA,PTEN,KRAS		0;0;4;162		1
LEE011	resistance		TP53	BCL6,CDK6,PIK3CA,CCND3,NTRK1,RB1,SMO,JAK2,PIK3R1,RICTOR,MDM4	0;11;1;154	0	1
PACLITAXEL	resistance		FBXW7	RICTOR,TP53,CCND1,PIK3CA,FGFR1,NTRK1,JAK2,SOX2,KDM6A,FGF4,MDM4,BCL6	0;12;1;153	0	1
PACLITAXEL	sensitivity		NF1	ERBB2,CCND2,CCND3,CCNE1,NF2,PIK3R1,MYC,FGF3,KDM5A	0;9;1;156	0	1
PACLITAXEL	global		NF1,FBXW7	ERBB2,BCL6,CCNE1,TP53,FGF4,CCND1,PIK3CA,CCND3,CCND2,NTRK1,FGF3,JAK2,NF2,PIK3R1,SOX2,KDM6A,MYC,RICTOR,MDM4,KDM5A,FGFR1	0;21;2;143	0	1
DACARBAZINE	resistance			CDKN2B,CDKN2A,SMO,MET,KDM6A,BRAF,CDK6,SUFU,ATRX	0;9;0;157		1
DACARBAZINE	sensitivity			NRAS	0;1;0;165		1
DACARBAZINE	global			CDKN2B,CDKN2A,NRAS,SMO,MET,KDM6A,BRAF,CDK6,SUFU,ATRX	0;10;0;156		1
LJM716	resistance				0;0;0;166		1
LJM716	sensitivity			TP53,BARD1,CCND3,CCND2,NTRK1,JAK2,PIK3R1,ATRX,MYC,MDM4,KDM5A	0;11;0;155		1
LJM716	global			TP53,BARD1,CCND3,CCND2,NTRK1,JAK2,PIK3R1,ATRX,MYC,MDM4,KDM5A	0;11;0;155		1
BINIMETINIB-3.5MPK	resistance		PTEN,NF1	KRAS,SETD2,TP53,MAP2K4	0;4;2;160	0	1
BINIMETINIB-3.5MPK	sensitivity		HRAS,STK11,NRAS,NF2,NF1,KRAS,BRAF	CDKN2B,ERBB3,CDKN2A,SMAD4,RB1,KDM6A,ATRX	0;7;7;152	0	1
BINIMETINIB-3.5MPK	global		HRAS,STK11,NRAS,PTEN,NF2,NF1,BRAF	CDKN2B,ERBB3,CDKN2A,TP53,SMAD4,RB1,KDM6A,MAP2K4,ATRX,SETD2	0;11;8;147	0	1
ERLOTINIB	resistance		MET,NF1,KRAS	PIK3CA,BRCA2,TP53,RICTOR,ATRX	0;5;3;158	0	1
ERLOTINIB	sensitivity		EGFR	ABL1,PTEN,FGFR1	0;3;1;162	0	1
ERLOTINIB	global		MET,EGFR,NF1,KRAS	BRCA2,TP53,PIK3CA,PTEN,ABL1,ATRX,RICTOR,FGFR1	0;8;4;154	0	1
BYL719+CETUXIMAB	resistance		ERBB2,ERBB3,MET,PIK3CA,NRAS,PTEN,MAP2K1,BRAF,KRAS	CTNNB1,NOTCH1,SMAD2	0;3;9;154	0	1
BYL719+CETUXIMAB	sensitivity		PTEN,AKT1,EGFR,PIK3R1,PIK3CA	APC,AURKA,GNAS	0;3;5;158	0	1
BYL719+CETUXIMAB	global		ERBB2,ERBB3,PTEN,NRAS,MET,EGFR,AKT1,MAP2K1,BRAF,PIK3R1,PIK3CA,KRAS	GNAS,NOTCH1,SMAD2,CTNNB1,AURKA,APC	0;6;12;148	0	1
BYL719	resistance		PTEN,PIK3CA,KRAS	BRCA2,GNAS,EGFR,NTRK1,RB1,KEAP1,MED12,EZH2,JAK2,AURKA,PIK3R1,MAP2K4,KDM5C,MYC,RICTOR,MDM4,NCOR1,NF2	0;18;3;145	0	1
LFW527+BINIMETINIB	resistance		PTEN,NF1	BRCA2,PIK3CA,STK11,RICTOR,SMARCA4,BCL6	0;6;2;158	0	1
LFW527+BINIMETINIB	sensitivity		HRAS,STK11,NRAS,NF2,NF1,KRAS,BRAF	SOX2	0;1;7;158	0	1
LFW527+BINIMETINIB	global		HRAS,NRAS,PTEN,NF2,NF1,BRAF,KRAS	BRCA2,PIK3CA,SOX2,RICTOR,SMARCA4,BCL6	0;7;8;151	0	1
5FU	resistance			ERBB2,FBXW7,MSH2,NOTCH1,TRRAP,KDM6A,MLH1,NSD1,EP300,CREBBP,BRAF	0;11;0;155		1
5FU	sensitivity			TP53,GNAS,SMAD4,AURKA,APC,KRAS	0;6;0;160		1
5FU	global			ERBB2,FBXW7,TP53,GNAS,SMAD4,MSH2,NOTCH1,TRRAP,BRAF,KDM6A,MLH1,APC,NSD1,AURKA,EP300,CREBBP,KRAS	0;17;0;149		1
CLR457	resistance		PTEN,PIK3CA,KRAS	CDKN2B,BCL6,CDKN2A,CDK6,KDM5C,EGFR,RB1,CTNNB1,RICTOR,MLH1,PIK3R1,KDM6A,ATRX,SETD2,FGFR1	0;15;3;148	0	1
BYL719+LJM716	resistance		PTEN,PIK3CA,KRAS	CDKN2B,BRAF,CDKN2A,IDH2,NOTCH1,TRRAP,CTNNB1,KEAP1,AKT2,JAK2,RB1,CDK6,RICTOR,CREBBP,FGFR1	0;15;3;148	0	1
HSP990	resistance			RICTOR,TP53,NTRK1,FGFR1	0;4;0;162		1
HSP990	sensitivity		TP53,NRAS,NF2,KIT	PIK3CA	0;1;4;161	0	1
HSP990	global		NRAS,NF2,KIT	PIK3CA,RICTOR,NTRK1,FGFR1	0;5;4;157	0	1
LCL161+PACLITAXEL	resistance		FBXW7	BRCA2,TP53,ASXL1,ATM,NTRK1,KEAP1,DIS3,RICTOR	0;8;1;157	0	1
LCL161+PACLITAXEL	sensitivity		NF1	PIK3CA,FGFR1	0;2;1;163	0	1
LCL161+PACLITAXEL	global		NF1,FBXW7	BRCA2,TP53,ASXL1,PIK3CA,ATM,NTRK1,KEAP1,DIS3,RICTOR,FGFR1	0;10;2;154	0	1
INC424+BINIMETINIB	resistance		PTEN,NF1	SMAD4,ATRX,KDM6A,MAP2K4	0;4;2;160	0	1
GEMCITABINE-50MPK	resistance			TP53,KRAS,CDKN2A,KDM6A,ATRX	0;5;0;161		1
GEMCITABINE-50MPK	sensitivity		TP53	SMAD4,CDKN2B	0;2;1;163	0	1
GEMCITABINE-50MPK	global			CDKN2B,CDKN2A,SMAD4,KDM6A,ATRX,KRAS	0;7;1;158	0	1
CKX620	resistance		PTEN,NF1	PPP2R1A,BCL6,GNAS,SMARCA4,STK11,SF3B1,NTRK1,AURKA,PIK3R1,RICTOR,CHEK2	0;11;2;153	0	1
CKX620	sensitivity		HRAS,STK11,NRAS,NF2,NF1,KRAS,BRAF	PIK3CA	0;1;7;158	0	1
CKX620	global		HRAS,NRAS,PTEN,NF2,NF1,BRAF,KRAS	PPP2R1A,RICTOR,GNAS,PIK3CA,SF3B1,NTRK1,CHEK2,AURKA,PIK3R1,BCL6,SMARCA4	0;12;8;146	0	1
TRAMETINIB	resistance		PTEN,NF1	KDM6A	0;1;2;163	0	1
ABRAXANE+GEMCITABINE	resistance		FBXW7	SMAD4,IDH2,KRAS	0;3;1;162	0	1
BKM120+LDE225	resistance		PTEN,PIK3CA,KRAS	CDKN2B,AKT1,CDKN2A,SMAD4	0;4;3;159	0	1
BKM120+LDE225	sensitivity		PTEN,PTCH1,AKT1,PIK3R1,PIK3CA	KDM6A,SETD2,TP53,KRAS	0;4;5;157	0	1
BKM120+LDE225	global		PIK3CA,PTCH1,PIK3R1,PTEN	CDKN2B,CDKN2A,TP53,SMAD4,KDM6A,SETD2	0;8;6;152	0	1
BKM120+BINIMETINIB	resistance		PTEN,PIK3CA,NF1,KRAS	BRCA2,TP53,MLL2,ASXL1,IDH2,STK11,RNF43,NTRK1,KEAP1,ATRX,RICTOR	0;11;4;151	0	1
BYL719+BINIMETINIB	sensitivity		PIK3R1,AKT1,PIK3CA,HRAS,STK11,NRAS,PTEN,NF2,NF1,BRAF,KRAS	TP53,AURKA	0;2;11;153	0	1
BYL719+LEE011	resistance		PTEN,TP53,PIK3CA,KRAS	RICTOR,JAK2,PIK3R1	0;3;4;159	0	1
LEE011+EVEROLIMUS	sensitivity		CDKN2B,ERBB2,CDKN2A,CDK6,AKT1,CCND1,CCND3,STK11,TSC1,PTEN,CCND2,CDK4,NF2,NF1,FBXW7,TSC2,HRAS,KRAS	MYC,PIK3R1	0;2;18;146	0	1

## Sheet: WES_FDAbmks
Drug	model	BmksInDCO	BmksNotInDCO	NonBmksInDCO	counts (BmksInDCO; NotBmksInDCO;BmksNotInDCO;NotBmksNotInDCO)	OR	p-val
Aggregated	sensitivity	-	-	-	6;811;15;29855	14.725	1.34751e-05
LEE011+ENCORAFENIB	sensitivity	BRAF		CDKN2B,SMO,CDKN2A	1;3;0;575	inf	0.006908
Aggregated	global	-	-	-	6;1840;24;28817	3.91535	0.00800985
BYL719+ENCORAFENIB	sensitivity	BRAF		TFDP1,AURKA,HNRPDL,CHD6	1;4;0;574	inf	0.008636
BYL719+ENCORAFENIB	global	BRAF		PLXNB2,PTPRU,STARD13,HNRPDL,CHD6,PIK3CA,CDX2,AURKA,TFDP1,KRAS	1;10;0;568	inf	0.019
LEE011+ENCORAFENIB	global	BRAF		CDKN2B,PDGFRA,CDKN2A,CHCHD7,RAC1,NRAS,SMO,PTEN,ATRX,SDHB,ZNF292	1;11;0;567	inf	0.02073
BKM120+ENCORAFENIB	sensitivity	BRAF		IRF2,KIAA1549,CREB3L2,TRIM24,AKAP9,SMO,PTEN,FAT1,CDK6,RHEB,ING2,MET	1;12;0;566	inf	0.02245
ENCORAFENIB+BINIMETINIB	sensitivity	BRAF		CDKN2B,IRF2,CDKN2A,KIAA1549,RAC1,TRIM24,AKAP9,CREB3L2,SMO,PTEN,FAT1,CDK6,RHEB,MNX1,ING2,MET	1;16;0;562	inf	0.02936
BINIMETINIB	sensitivity	BRAF		KIAA1549,SMAD4,CDX2,SMO,NDRG1,MNX1,MSR1,NCOA2,CHCHD7,DCC,WHSC1L1,SOX17,KDM6A,KRAS,DLC1,COX6C,CDKN2B,CDKN2A,TRIM24,HOOK3,TCEA1,FGFR1,TP53,AKAP9,CREB3L2,CDK6,RHEB	1;27;0;551	inf	0.04836
ENCORAFENIB	sensitivity	BRAF		STARD13,KIAA1549,CDX2,ERCC6,SMO,RB1,IGF2R,CCNE1,MLH1,CRBN,HNRNPA2B1,CDKN2B,CDKN2A,TRIM24,MLL,PIK3C2B,PER1,TRIP12,ING2,DDR2,PTPN12,MCC,KDM5A,MET,CDK6,WHSC1,PPP2R5A,TFDP1	1;28;0;550	inf	0.05009
BKM120+ENCORAFENIB	global	BRAF		KIAA1549,ATM,ZFHX3,SMO,MAP2K4,CREB3L2,CHCHD7,MET,MAP3K1,NRAS,KDM6A,DLC1,COX6C,ACACA,TRIM24,TCEA1,TP53BP1,ING2,IRF2,LIMA1,AKAP9,KIT,SPEN,PTEN,FAT1,CDK6,HSP90AA1,RHEB,SDHD	1;29;0;549	inf	0.05181
ENCORAFENIB	global	BRAF		STARD13,KIAA1549,CDX2,ERCC6,SMO,SS18L1,RB1,IGF2R,CHD6,CCNE1,MLH1,CRBN,AURKA,HNRNPA2B1,CDKN2B,CDKN2A,TRIM24,MLL,PIK3C2B,PER1,TRIP12,ING2,GNAS,DDR2,PTPN12,MCC,PPP2R5A,PTEN,FAT1,CDK6,WHSC1,APC,KDM5A,TFDP1,MET	1;35;0;543	inf	0.06218
ENCORAFENIB+BINIMETINIB	global	BRAF		KIAA1549,SMO,B2M,ACACA,MNX1,SPEN,CHCHD7,PTEN,NRAS,SOX17,KDM6A,RASA2,NF1,PLAG1,COX6C,CDKN2B,CDKN2A,DDX3X,RAC1,TRIM24,TCEA1,TP53BP1,SUFU,ATRX,ING2,IRF2,AKAP9,CBL,CREB3L2,MET,FAT1,CDK6,WWOX,APC,RHEB	1;35;0;543	inf	0.06218
BINIMETINIB	global	BRAF		NFIB,STARD13,FRS2,KIAA1549,TRERF1,RB1,SMAD4,AQR,CDX2,PCSK6,CAT,SMO,CRTC3,BRCA2,LIFR,PDCD1LG2,TXNIP,NDRG1,RICTOR,MNX1,MLLT11,MSR1,NCOA2,BCL6,ERBB2IP,CHCHD7,MET,PIK3CA,TFEB,ARHGEF2,DCC,SS18L1,NR2F2,HSP90AB1,WRN,CRBN,KDM6A,AURKA,PIK3R1,HOOK3,JAK2,MYC,FGFR1,DLC1,SETDB1,COX6C,CDKN2B,ASH1L,CDKN2A,DDX3X,NUP107,TRIM24,IDH2,MUC1,SOX17,CSDE1,TCEA1,PIK3C2B,ATRX,MDM2,WHSC1L1,MDM4,ING2,KRAS,IRF2,TERT,TP53,ARN…	1;83;0;495	inf	0.1451
LJC049	resistance			PLXNB2,PIK3C2B,PTPRU,TRIP12	0;4;0;575		1
LJC049	sensitivity			NCOA2,TP53,CHCHD7,CHD6,CDX2,TCEA1,AURKA,APC,NDRG1,MYC,SOX17,PLAG1,COX6C,GNAS	0;14;0;565		1
LJC049	global			NCOA2,PLXNB2,PTPRU,TP53,CHCHD7,CHD6,CDX2,TCEA1,PIK3C2B,AURKA,NDRG1,APC,MYC,SOX17,PLAG1,TRIP12,COX6C,GNAS	0;18;0;561		1
TAMOXIFEN	resistance			MGA,TJP1,TP53,PRCC,BUB1B,TRIM24,MUC1,CCND2,ARHGEF2,SPRR3,NTRK1,CREB3L2,PIK3C2B,JAK2,KDM5A,PDE4DIP	0;16;0;563		1
TAMOXIFEN	sensitivity			NCOA2,TRERF1,TFEB,CCND1,HOOK3,CCND3,WHSC1L1,PIK3R1,WWOX,TXNIP,ATRX,MYC,FGF4,FGF3	0;14;0;565		1
TAMOXIFEN	global			PRCC,TRERF1,BUB1B,TXNIP,NCOA2,ARHGEF2,NTRK1,WHSC1L1,JAK2,PIK3R1,MYC,TFEB,TRIM24,HOOK3,MUC1,SPRR3,PIK3C2B,ATRX,FGF4,FGF3,MGA,TJP1,TP53,CCND1,CCND3,CCND2,CREB3L2,PDE4DIP,WWOX,KDM5A	0;30;0;549		1
FIGITUMUMAB	resistance			CDKN2B,TP53,SMAD4,KDM6A,MAP2K4,ATRX,KRAS	0;7;0;572		1
FIGITUMUMAB	sensitivity			CDKN2A,SETD2,HERC2	0;3;0;576		1
FIGITUMUMAB	global			CDKN2B,CDKN2A,TP53,SMAD4,HERC2,KDM6A,MAP2K4,ATRX,SETD2,KRAS	0;10;0;569		1
INC424	resistance			MAP4K1,TRERF1,ARHGEF2,PCSK6,CRTC3,TXNIP,TPM3,NTRK1,NR2F2,CCND3,H3F3A,SETDB1,ASH1L,CDKN2A,TFEB,IDH2,MUC1,SPRR3,MLLT11,TP53BP1,MDM4,KRAS,MGA,TJP1,ARNT,PRCC,KIF5B,CCND2,AKAP9,PDE4DIP,BCL9,CDK6,KDM5A	0;33;0;546		1
INC424	sensitivity			ERBB2,KIAA1549,SMAD4,MLL3,AKT2,WHSC1L1,NDRG1,MNX1,ERBB2IP,CHCHD7,MLH1,HSP90AB1,NF2,PIK3R1,CDKN2B,TRIM24,HOOK3,TCEA1,PIK3C2B,FGF4,FGF3,TP53,CCND1,CREB3L2,CREBBP	0;25;0;554		1
INC424	global			MAP4K1,CDKN2B,KIAA1549,TRERF1,SMAD4,TPM3,PCSK6,MLL3,AKT2,WHSC1L1,TXNIP,NDRG1,MNX1,ERBB2IP,FGF4,CHCHD7,FGF3,ARHGEF2,NTRK1,MLH1,NR2F2,HSP90AB1,NF2,PIK3R1,HOOK3,SETDB1,ERBB2,ASH1L,CDKN2A,H3F3A,TFEB,TRIM24,IDH2,MUC1,SPRR3,MLLT11,PRCC,PIK3C2B,TP53BP1,TCEA1,MDM4,KRAS,MGA,TJP1,TP53,ARNT,CCND1,CCND3,CCND2,AKAP9,KDM5A,CREB3L2,PDE4DIP,BCL9,CREBBP,CDK6,KIF5B,CRTC3	0;58;0;521		1
LKA136	resistance			STARD13,TRERF1,TXNIP,NDRG1,NCOA2,CHCHD7,PIK3CA,ARHGEF2,NTRK1,SOX17,HSP90AB1,PIK3R1,MYC,PLAG1,SETDB1,CDKN2A,TFEB,TRIM24,MUC1,SPRR3,TCEA1,PIK3C2B,MLLT11,MDM4,TJP1,ARNT,PRCC,CREB3L2,BCL9	0;29;0;550		1
LKA136	sensitivity			MAP4K1,ERBB2IP,CDX2,SF3B3,AKT2,TPM3,MLH1,MED12,JAK2,AURKA,H3F3A,COX6C,FBXW7,CDKN2B,TGFBR2,ASH1L,IRF2,FGF4,FGF3,ING2,KRAS,NFIB,TP53,GNAS,CCND1,CD274,CCND2,FAT1,WWOX,KDM5A,TFDP1	0;31;0;548		1
LKA136	global			MAP4K1,STARD13,ERBB2IP,TRERF1,TPM3,CDX2,SF3B3,AKT2,CCND2,TXNIP,NDRG1,NCOA2,FGF4,CHCHD7,PIK3CA,ARHGEF2,NTRK1,MLH1,SOX17,HSP90AB1,MED12,JAK2,AURKA,H3F3A,MYC,PLAG1,SETDB1,COX6C,FBXW7,CDKN2B,TGFBR2,ASH1L,CDKN2A,FGF3,PIK3R1,TFEB,TRIM24,MUC1,SPRR3,MLLT11,PIK3C2B,TJP1,TCEA1,MDM4,ING2,KRAS,IRF2,NFIB,TP53,ARNT,CCND1,CD274,GNAS,CREB3L2,PRCC,FAT1,BCL9,WWOX,KDM5A,TFDP1	0;60;0;519		1
CGM097	resistance			STARD13,TPM3,CDX2,FRS2,TXNIP,SOX2,MSR1,CHD6,PIK3CA,ARHGEF2,NTRK1,SS18L1,HSP90AB1,JAK2,AURKA,H3F3A,DLC1,SETDB1,ASH1L,TFEB,WRN,MUC1,SPRR3,MLLT11,PIK3C2B,PDCD1LG2,MDM2,LPP,MDM4,ING2,KRAS,IRF2,ETV5,ARNT,PRCC,CD274,CCND3,GNAS,PDE4DIP,FAT1,BCL9,BCL6,EIF4G1,TFDP1,EIF4A2	0;45;0;534		1
CGM097	sensitivity			MAP4K3,SF3B3,ERCC6,NOTCH1,SMO,POLE,LIFR,ABL1,DDX3X,ARID4B,GNAI2,DLG1,KANSL1,CHCHD7,INPPL1,WHSC1L1,RPL22,PIK3R4,MARK2,FIP1L1,MYC,PLAG1,COX6C,NCOA2,ACACA,NUP107,FAF1,PER1,TP53BP1,SRGAP3,FGFR4,AXIN2,ZNF638,LIMA1,B2M,CBL,MET,BRAF,NSD1,HSP90AA1,KDM5A,CREBBP	0;42;0;537		1
CGM097	global			CDX2,B2M,LIFR,MDM2,MSR1,DLG1,PIK3CA,ARHGEF2,NTRK1,WHSC1L1,HSP90AB1,MYC,SETDB1,DDX3X,WRN,MUC1,LPP,PIK3C2B,PER1,FGFR4,MDM4,KRAS,LIMA1,EIF4G1,FAT1,CCND3,STARD13,FRS2,ABL1,ARID4B,KANSL1,CHCHD7,CHD6,PIK3R4,JAK2,H3F3A,COX6C,TFEB,FAF1,SPRR3,MLLT11,ING2,IRF2,ETV5,GNAS,CD274,CBL,KDM5A,NSD1,CREBBP,EIF4A2,SRGAP3,SMO,POLE,TXNIP,GNAI2,NCOA2,TPM3,SS18L1,MARK2,DLC1,ASH1L,ACACA,NUP107,ERCC6,ZNF638,ARNT,MET,HSP90…	0;87;0;492		1
BGJ398	resistance			KIAA1549,RFC4,TXNIP,MNX1,MSR1,NCOA2,CHCHD7,ARHGEF2,NTRK1,TFRC,JAK2,MYC,PLAG1,SETDB1,COX6C,DLG1,ASH1L,TPM3,MUC1,TCEA1,PDCD1LG2,MLLT11,ETV5,ARNT,PRCC,CD274,EIF4G1,BCL9,BCL6,KIF5B,EIF4A2	0;31;0;548		1
BGJ398	sensitivity			ERBB2IP,TRERF1,BUB1B,MSH3,AKT1,SOX2,NDRG1,RICTOR,FRG1,MRE11A,PIK3CA,WHSC1L1,HSP90AB1,PIK3R1,TERT,TFEB,HOOK3,LPP,TP53BP1,RASA1,FGFR1,TP53,CCND3,MCC,APC	0;25;0;554		1
BGJ398	global			EIF4G1,ERBB2IP,TRERF1,BUB1B,RFC4,MSH3,AKT1,SOX2,NDRG1,RICTOR,MNX1,KIAA1549,FRG1,MRE11A,CHCHD7,PIK3CA,TPM3,NTRK1,WHSC1L1,HSP90AB1,TFRC,JAK2,PIK3R1,MYC,MSR1,PLAG1,SETDB1,COX6C,ARHGEF2,NCOA2,ASH1L,TFEB,HOOK3,MUC1,MLLT11,TCEA1,TP53BP1,DLG1,PDCD1LG2,LPP,RASA1,FGFR1,TERT,ETV5,ARNT,PRCC,CD274,KIF5B,MCC,TXNIP,BCL9,TP53,APC,BCL6,CCND3,EIF4A2	0;56;0;523		1
WNT974	resistance			IRF2,RHEB,CHCHD7,RAC1,TRIM24,EGFR,AKAP9,TCEA1,AHR,MET,BRAF,CDK6,SOX17,ACTB,SETD2,PLAG1,ING2,COX6C	0;18;0;561		1
WNT974	sensitivity			CDKN2B,ERBB3,CDKN2A,ZNRF3,CDKN2C,FAF1,MCC,MLH1,SMAD4,KDM6A,MAP2K4,ATRX,RASA1,FANCC,KRAS	0;15;0;564		1
WNT974	global			ERBB3,SMAD4,EGFR,MAP2K4,CHCHD7,MLH1,SOX17,TRIM24,KDM6A,FANCC,PLAG1,COX6C,CDKN2B,CDKN2C,CDKN2A,RAC1,FAF1,TCEA1,ATRX,SETD2,RASA1,ING2,KRAS,IRF2,ZNRF3,MCC,AKAP9,AHR,MET,BRAF,CDK6,ACTB,RHEB	0;33;0;546		1
HDM201	resistance			STARD13,TPM3,CDX2,LIFR,SOX2,RICTOR,MSR1,CHD6,PIK3CA,ARHGEF2,NTRK1,SS18L1,HSP90AB1,JAK2,AURKA,RFC4,TERT,DLC1,SETDB1,ASH1L,WRN,MUC1,SPRR3,LPP,PIK3C2B,TP53,MLLT11,MDM4,ING2,KRAS,IRF2,ETV5,GNAS,PRCC,CD274,ARNT,PDE4DIP,BCL9,BCL6,KDM5A,TFDP1,EIF4A2	0;42;0;537		1
HDM201	sensitivity			ERBB2IP,TRERF1,SMAD4,ZFHX3,ARFGAP3,TXNIP,NDRG1,IGF2R,DHX35,ACTG1,DLG1,CHD1L,DCC,WHSC1L1,TFRC,NBN,PIK3R1,MYC,PLAG1,HNRPDL,COX6C,CDKN2B,NCOA2,CDKN2A,H3F3A,TFEB,HOOK3,TCEA1,ATRX,FGF3,BRD2,FGFR1,ASPSCR1,TJP1,ADCY1,ZNRF3,CCND3,CCND2,WWOX,ZNF292	0;40;0;539		1
HDM201	global			STARD13,ERBB2IP,TRERF1,SMAD4,TPM3,FGFR1,CDX2,CD274,ZFHX3,DCC,SOX2,ARFGAP3,TXNIP,NDRG1,LPP,RICTOR,DHX35,ACTG1,DLG1,IGF2R,CHD1L,CHD6,ZNRF3,PIK3CA,ARHGEF2,NTRK1,SS18L1,HSP90AB1,TFDP1,TFRC,JAK2,NBN,PIK3R1,RFC4,MYC,MSR1,PLAG1,SETDB1,COX6C,AURKA,CDKN2B,NCOA2,ASH1L,CDKN2A,FGF3,H3F3A,TFEB,WRN,HOOK3,MUC1,SPRR3,MLLT11,PIK3C2B,TCEA1,ATRX,WHSC1L1,MDM4,ING2,KRAS,IRF2,ASPSCR1,TJP1,ETV5,ADCY1,HNRPDL,TERT,PRCC,D…	0;82;0;497		1
INC280	resistance			ASH1L,TP53,ARNT,PRCC,TPM3,ARHGEF2,MLLT11,BCL9,LIFR,RICTOR,SETDB1	0;11;0;568		1
INC280	sensitivity			PIK3CA,EIF4A2,TERT,WHSC1L1,FGFR1	0;5;0;574		1
INC280	global			ASH1L,TERT,TP53,ARNT,PRCC,PIK3CA,TPM3,WHSC1L1,MLLT11,EIF4A2,BCL9,LIFR,ARHGEF2,RICTOR,SETDB1,FGFR1	0;16;0;563		1
LDE225	resistance			CDKN2B,CREB3L2,CDKN2A,CHCHD7,RAC1,TRIM24,AKAP9,TCEA1,SMO,MET,RHEB,CDK6,SOX17,PLAG1,COX6C	0;15;0;564		1
LDE225	sensitivity		PTCH1	IRF2,ADCY1,PLXNA1,NRAS,TCF7L2,AHR,PTEN,KDM6A,BRAF,SUFU,ATRX,BAZ2B,ACTB,ING2,KIAA1549	0;15;1;563	0	1
LDE225	global		PTCH1	KIAA1549,SMO,BAZ2B,CREB3L2,CHCHD7,MET,NRAS,SOX17,KDM6A,PLAG1,COX6C,CDKN2B,CDKN2A,RAC1,TRIM24,TCEA1,SUFU,ATRX,ING2,IRF2,ADCY1,PLXNA1,AKAP9,TCF7L2,AHR,PTEN,BRAF,CDK6,ACTB,RHEB	0;30;1;548	0	1
CETUXIMAB	resistance		NRAS,KRAS	TERT,PIK3CA,EIF4G1,PIK3C2B,KDM6A,RFC4,TRIP12,BCL6,EIF4A2	0;9;2;568	0	1
CETUXIMAB	sensitivity			FRG1,STARD13,TFDP1,GNAS,WRN,CDX2,CHD6,SS18L1,AKT1,TRAF3,NOTCH2,HNF1A,APC,LIFR,AURKA,KRAS,RICTOR,DLC1,ING2,MSR1	0;20;0;559		1
CETUXIMAB	global		NRAS	STARD13,RFC4,CDX2,AKT1,LIFR,RICTOR,MSR1,FRG1,CHD6,PIK3CA,SS18L1,HNF1A,KDM6A,AURKA,TERT,DLC1,TRAF3,WRN,PIK3C2B,TRIP12,ING2,GNAS,EIF4G1,NOTCH2,APC,BCL6,TFDP1,EIF4A2	0;29;2;548	0	1
ENCORAFENIB	resistance			GNAS,CHD6,SS18L1,PTEN,FAT1,AURKA,APC	0;7;0;572		1
LGW813	resistance			CDKN2B,IRF2,CDKN2A,KIAA1549,RAC1,TRIM24,AKAP9,CREB3L2,PTEN,BRAF,CDK6,SUFU,RHEB,MNX1,ING2	0;15;0;564		1
LGW813	sensitivity			SMO,CHCHD7,PLXNA1,NRAS,SOX17,AHR,MET,PIK3R4,KDM6A,ATRX,PLAG1,SDHD,COX6C	0;13;0;566		1
LGW813	global			KIAA1549,SMO,MNX1,CREB3L2,CHCHD7,PTEN,NRAS,SOX17,PIK3R4,KDM6A,PLAG1,COX6C,CDKN2B,CDKN2A,RAC1,TRIM24,SUFU,ATRX,ING2,IRF2,PLXNA1,AKAP9,AHR,MET,BRAF,CDK6,RHEB,SDHD	0;28;0;551		1
LGH447	resistance			PIK3CA,TERT,TP53,EIF4A2	0;4;0;575		1
LGH447	sensitivity			ASH1L,ARNT,MUC1,TPM3,NTRK1,WHSC1L1,MLLT11,BCL9,LIFR,PIK3R1,RICTOR,SETDB1,FGFR1	0;13;0;566		1
LGH447	global			ASH1L,RICTOR,TP53,ARNT,PIK3CA,MUC1,TPM3,NTRK1,WHSC1L1,MLLT11,BCL9,LIFR,PIK3R1,TERT,SETDB1,FGFR1,EIF4A2	0;17;0;562		1
BYL719+ENCORAFENIB	resistance			PLXNB2,PTPRU,STARD13,PIK3CA,CDX2,KRAS	0;6;0;573		1
FIGITUMUMAB+BINIMETINIB	resistance			CDKN2B,TP53,SMAD4,DCC,HERC2,MAP2K4,SETD2	0;7;0;572		1
FIGITUMUMAB+BINIMETINIB	sensitivity		BRAF	CDKN2A,KDM6A	0;2;1;576	0	1
FIGITUMUMAB+BINIMETINIB	global		BRAF	CDKN2B,CDKN2A,TP53,SMAD4,DCC,HERC2,KDM6A,MAP2K4,SETD2	0;9;1;569	0	1
CETUXIMAB+ENCORAFENIB	resistance		NRAS,KRAS	PLXNB2,PTPRU,PIK3CA,PIK3C2B,TRIP12,FBXW7	0;6;2;571	0	1
CETUXIMAB+ENCORAFENIB	sensitivity		BRAF	STARD13,TP53,HNRPDL,GNAS,CDX2,CHD6,SS18L1,MLL3,MET,AURKA,APC,TFDP1	0;12;1;566	0	1
CETUXIMAB+ENCORAFENIB	global		NRAS,BRAF,KRAS	PLXNB2,PTPRU,STARD13,TP53,HNRPDL,GNAS,PIK3CA,CDX2,CHD6,SS18L1,MLL3,PIK3C2B,AURKA,APC,TRIP12,FBXW7,TFDP1,MET	0;18;3;558	0	1
TAS266	resistance			NUP107,RAC1,NRAS,AKAP9,AHR,PTEN,KDM6A,WWOX,ATRX,ACTB,ING2	0;11;0;568		1
TAS266	sensitivity			CDKN2B,IRF2,MAP4K3,CDKN2A,KIAA1549,AXIN1,BUB1B,MGA,MLL,MET,CDK4,ERCC6,SUFU,BRAF,COX6C,CHCHD7	0;16;0;563		1
TAS266	global			MAP4K3,KIAA1549,BUB1B,ERCC6,CHCHD7,AXIN1,MET,NUP107,NRAS,KDM6A,COX6C,CDKN2B,CDKN2A,RAC1,MLL,SUFU,ATRX,ING2,IRF2,MGA,AKAP9,AHR,PTEN,CDK4,BRAF,WWOX,ACTB	0;27;0;552		1
LJM716+TRASTUZUMAB	resistance			NCOA2,JAK2,KIAA1549,BUB1B,CD274,CCND2,HSP90AB1,TP53BP1,H3F3A,PDCD1LG2,NDRG1,MYC,MNX1,KDM5A,COX6C,ERBB2IP	0;16;0;563		1
LJM716+TRASTUZUMAB	sensitivity		ERBB2	TRERF1,FRS2,MLL3,CLTC,TXNIP,SMARCA4,CHCHD7,PDE4DIP,TFEB,ARHGEF2,NTRK1,PIK3R4,PIK3R1,PLAG1,SETDB1,NUP107,TRIM24,SPRR3,TCEA1,SUFU,MDM2,MLLT11,MDM4,MGA,TJP1,TP53,ARNT,PRCC,KIF5B,CREB3L2,PTEN,BCL9,CCND3	0;33;1;545	0	1
LJM716+TRASTUZUMAB	global		ERBB2	KIAA1549,TRERF1,BUB1B,FRS2,MLL3,CLTC,TXNIP,NDRG1,MNX1,ERBB2IP,NCOA2,CHCHD7,PTEN,SMARCA4,NUP107,ARHGEF2,NTRK1,HSP90AB1,PIK3R4,JAK2,CCND3,PIK3R1,MYC,PLAG1,SETDB1,COX6C,H3F3A,TFEB,TRIM24,SPRR3,TCEA1,TP53BP1,SUFU,PDCD1LG2,MDM2,MLLT11,MDM4,MGA,TJP1,TP53,ARNT,PRCC,CD274,KIF5B,CCND2,CREB3L2,PDE4DIP,BCL9,KDM5A	0;49;1;529	0	1
LLM871	resistance			TRERF1,ARHGEF2,LIFR,TXNIP,LPP,RICTOR,MNX1,NCOA2,CHCHD7,PIK3CA,TPM3,SOX17,HSP90AB1,TFRC,JAK2,H3F3A,TERT,DLG1,ASH1L,TFEB,SPRR3,MLLT11,PIK3C2B,PDCD1LG2,TCEA1,MDM4,KRAS,ETV5,ARNT,CD274,CCND3,CCND2,PDE4DIP,BCL9,BCL6,EIF4A2	0;36;0;543		1
LLM871	sensitivity			ERBB2,TJP1,TP53,ERBB2IP,CCND1,HOOK3,KIF5B,WHSC1L1,PIK3R1,MSR1,MYC,FGF4,FGF3,KDM5A,COX6C,FGFR1	0;16;0;563		1
LLM871	global			ERBB2IP,TRERF1,ARHGEF2,FGFR1,LIFR,TXNIP,RICTOR,MNX1,MSR1,NCOA2,FGF4,CHCHD7,PIK3CA,TPM3,WHSC1L1,SOX17,HSP90AB1,TFRC,JAK2,PIK3R1,MYC,TERT,COX6C,ERBB2,DLG1,ASH1L,FGF3,H3F3A,TFEB,HOOK3,SPRR3,LPP,PIK3C2B,TCEA1,PDCD1LG2,MLLT11,MDM4,KRAS,TJP1,ETV5,ARNT,CCND1,CD274,CCND3,CCND2,KDM5A,PDE4DIP,BCL9,TP53,BCL6,KIF5B,EIF4A2	0;52;0;527		1
BYL719+CETUXIMAB+ENCORAFENIB	resistance		NRAS,KRAS	PLXNB2,PTPRU,SOS1,PIK3CA,PIK3C2B,TRIP12	0;6;2;571	0	1
BYL719+CETUXIMAB+ENCORAFENIB	sensitivity		BRAF	STARD13,TP53,CHD6,CDX2,DCC,SS18L1,APC,TFDP1,GNAS	0;9;1;569	0	1
BYL719+CETUXIMAB+ENCORAFENIB	global		NRAS,BRAF,KRAS	PLXNB2,PTPRU,STARD13,TP53,SOS1,CHD6,PIK3CA,CDX2,DCC,SS18L1,PIK3C2B,APC,TRIP12,TFDP1,GNAS	0;15;3;561	0	1
BKM120+LJC049	resistance			PLXNB2,STARD13,SS18L1,FAT1,TRIP12,TFDP1	0;6;0;573		1
BKM120+LJC049	sensitivity			PTPRU,TP53,CHD6,CDX2,PIK3C2B,AURKA,APC,GNAS	0;8;0;571		1
BKM120+LJC049	global			PLXNB2,PTPRU,STARD13,TP53,CHD6,CDX2,SS18L1,PIK3C2B,FAT1,AURKA,APC,TRIP12,TFDP1,GNAS	0;14;0;565		1
LEE011	resistance			TRERF1,SPTAN1,MLL3,LIFR,TXNIP,RICTOR,PIK3CA,ARHGEF2,NTRK1,RB1,SOX17,HSP90AB1,JAK2,H3F3A,TERT,SETDB1,ASH1L,PIK3R1,TFEB,WRN,MUC1,SPRR3,TCEA1,PIK3C2B,PDCD1LG2,MLLT11,MDM4,ARNT,PRCC,CD274,CCND3,TPM3,PDE4DIP,BCL9,CDK6,BCL6	0;36;0;543		1
LEE011	sensitivity			STARD13,ERBB2IP,SMAD4,CDX2,FRS2,NDRG1,MNX1,MSR1,NCOA2,CHCHD7,CHD6,MSH3,DCC,SS18L1,KDM6A,AURKA,MYC,DLC1,COX6C,CDKN2B,CDKN2A,NUP107,HOOK3,SUFU,ATRX,MDM2,RASA1,ING2,IRF2,HNRPDL,GNAS,PLAG1,MCC,NOTCH2,FAT1,BRAF,APC,RHEB,TFDP1	0;39;0;540		1
LEE011	global			STARD13,ERBB2IP,TRERF1,SMAD4,SPTAN1,CDX2,FRS2,MLL3,SS18L1,LIFR,ATRX,TXNIP,NDRG1,RICTOR,MNX1,MSR1,NCOA2,CHCHD7,CHD6,PIK3CA,NUP107,ARHGEF2,DCC,RB1,SOX17,HSP90AB1,CDKN2A,KDM6A,AURKA,PIK3R1,JAK2,MYC,TERT,DLC1,SETDB1,COX6C,CDKN2B,ASH1L,MSH3,H3F3A,TFEB,WRN,HOOK3,MUC1,SPRR3,TCEA1,PIK3C2B,SUFU,PDCD1LG2,MDM2,MLLT11,MDM4,RASA1,ING2,IRF2,RHEB,HNRPDL,GNAS,PRCC,PLAG1,CCND3,ARNT,MCC,NOTCH2,TPM3,PDE4DIP,FAT1,BC…	0;75;0;504		1
PACLITAXEL	resistance			RFC4,TXNIP,LIFR,SOX2,RICTOR,DLG1,PIK3CA,ARHGEF2,NTRK1,WHSC1L1,SOX17,TFRC,KDM6A,H3F3A,JAK2,TERT,SETDB1,ASH1L,MUC1,LPP,PDCD1LG2,MLLT11,FGFR1,TJP1,TP53,ARNT,PRCC,CD274,EIF4G1,BCL9,BCL6,KIF5B,EIF4A2	0;33;0;546		1
PACLITAXEL	sensitivity			ERBB2IP,NDRG1,MNX1,KIAA1549,CCNE1,HSP90AB1,NF2,PIK3R1,MYC,COX6C,ERBB2,TFEB,TRIM24,HOOK3,ING2,IRF2,CCND3,CCND2,CREB3L2,RHEB,KDM5A,ZNF292	0;22;0;557		1
PACLITAXEL	global			CCND3,ERBB2IP,RFC4,SOX2,LIFR,TXNIP,NDRG1,RICTOR,MNX1,KIAA1549,DLG1,RHEB,PIK3CA,CCNE1,ARHGEF2,NTRK1,WHSC1L1,SOX17,HSP90AB1,TFRC,KDM6A,NF2,PIK3R1,JAK2,MYC,TERT,SETDB1,COX6C,ERBB2,ASH1L,H3F3A,TFEB,TRIM24,HOOK3,MUC1,MLLT11,PDCD1LG2,LPP,ZNF292,ING2,FGFR1,IRF2,TJP1,TP53,ARNT,PRCC,CD274,EIF4G1,CCND2,KDM5A,CREB3L2,BCL9,BCL6,KIF5B,EIF4A2	0;55;0;524		1
DACARBAZINE	resistance			CDKN2B,KIAA1549,NUP107,TRIM24,WWOX,SOX17,CREB3L2,MET,BRAF,SUFU,ATRX,TCEA1,PLAG1,ING2	0;14;0;565		1
DACARBAZINE	sensitivity			NRAS,RAC1	0;2;0;577		1
DACARBAZINE	global			CDKN2B,KIAA1549,RAC1,TRIM24,NUP107,NRAS,TCEA1,CREB3L2,MET,WWOX,BRAF,SUFU,ATRX,SOX17,PLAG1,ING2	0;16;0;563		1
LJM716	resistance			NCOA2,MGA,CHCHD7,PIK3C2B,SOX17,PDE4DIP,NDRG1,TCEA1,PLAG1,COX6C	0;10;0;569		1
LJM716	sensitivity			KIAA1549,TRERF1,SF3B3,MNX1,ERBB2IP,TFEB,HSP90AB1,JAK2,PIK3R1,TERT,H3F3A,BARD1,TRIM24,SPRR3,TP53BP1,ATRX,RASA1,TJP1,TP53,CD274,KIF5B,CCND2,MCC,CREB3L2,BCL9,CCND3,TFDP1	0;27;0;552		1
LJM716	global			KIAA1549,TRERF1,SF3B3,NDRG1,MNX1,ERBB2IP,NCOA2,CHCHD7,TFEB,SOX17,HSP90AB1,JAK2,PIK3R1,TERT,PLAG1,COX6C,H3F3A,BARD1,TRIM24,SPRR3,TCEA1,PIK3C2B,TP53BP1,ATRX,RASA1,MGA,TJP1,TP53,CD274,KIF5B,CCND2,MCC,CREB3L2,PDE4DIP,BCL9,CCND3,TFDP1	0;37;0;542		1
BINIMETINIB-3.5MPK	resistance			SETD2,HERC2,TP53,KRAS,MAP2K4	0;5;0;574		1
BINIMETINIB-3.5MPK	sensitivity		BRAF	CDKN2B,ERBB3,CDKN2A,ERBB2IP,SMAD4,RB1,KDM6A,ATRX,RASA1	0;9;1;569	0	1
BINIMETINIB-3.5MPK	global		BRAF	CDKN2B,ERBB3,CDKN2A,TP53,ERBB2IP,SMAD4,RB1,HERC2,KDM6A,MAP2K4,ATRX,SETD2,RASA1,KRAS	0;14;1;564	0	1
ERLOTINIB	resistance		KRAS	DLG1,ASH1L,BRCA2,TP53,ARNT,LIFR,TERT,ATRX,RICTOR,DLC1,SETDB1,EIF4A2	0;12;1;566	0	1
ERLOTINIB	sensitivity			PRCC,ARHGEF2,MUC1,TPM3,SPRR3,WHSC1L1,NTRK1,PTEN,BCL9,ABL1,FGFR1	0;11;0;568		1
ERLOTINIB	global		KRAS	ARHGEF2,LIFR,ABL1,RICTOR,DLG1,TPM3,NTRK1,WHSC1L1,TERT,DLC1,SETDB1,ASH1L,BRCA2,MUC1,SPRR3,ATRX,FGFR1,TP53,ARNT,PRCC,PTEN,BCL9,EIF4A2	0;23;1;555	0	1
BYL719+CETUXIMAB	resistance		NRAS,KRAS	PLXNB2,CTNNB1,STARD13,NOTCH1,SMAD2	0;5;2;572	0	1
BYL719+CETUXIMAB	sensitivity			APC,GNAS,AURKA,SS18L1,CHD6	0;5;0;574		1
BYL719+CETUXIMAB	global		NRAS,KRAS	PLXNB2,STARD13,CHD6,GNAS,NOTCH1,SS18L1,CTNNB1,SMAD2,APC,AURKA	0;10;2;567	0	1
BYL719	resistance			STARD13,ERBB2IP,TRERF1,TPM3,EGFR,TXNIP,PLCG1,SOX9,LIFR,MAP2K4,ELF1,NDRG1,RICTOR,RHOA,NCOR1,MSR1,AXIN2,AQR,GJB2,ARHGEF2,NTRK1,RB1,SOX17,MED12,JAK2,AURKA,PIK3R1,MYC,SS18L1,DLC1,SETDB1,NF2,ASH1L,BRCA2,H3F3A,WRN,HOOK3,MUC1,SPRR3,TCEA1,PIK3C2B,TRIP12,WHSC1L1,MDM4,IRF2,GNAS,PRCC,PLAG1,ARNT,KEAP1,EZH2,BCL9,MLLT11,CD274,KDM5C,TFDP1,PDE4DIP	0;57;0;522		1
BYL719	sensitivity			DLG1,SMAD4,RFC4,CDX2,SOX2,FRG1,CHD6,PIK3CA,DCC,TFRC,TERT,COX6C,CDKN2B,NCOA2,CDKN2A,LPP,KRAS,FGF4,FGF3,RASA1,ING2,FGFR1,TP53,CCND1,CCND2,AKAP9,CDK6,BCL6,KDM5A,EIF4A2	0;30;0;549		1
BYL719	global			ERBB2IP,CDX2,LIFR,MSR1,DLG1,PIK3CA,ARHGEF2,DCC,WHSC1L1,CDKN2A,MYC,FGFR1,SETDB1,CDKN2B,BRCA2,PIK3R1,WRN,MUC1,LPP,PIK3C2B,MDM4,KRAS,CCND1,CCND2,AKAP9,KDM5A,KDM5C,STARD13,NDRG1,RICTOR,CHD6,SOX17,TFRC,JAK2,NF2,H3F3A,COX6C,SPRR3,MLLT11,RHOA,FGF4,FGF3,ING2,IRF2,TP53,GNAS,CD274,TFDP1,EIF4A2,TRERF1,SMAD4,RFC4,NTRK1,TXNIP,NCOR1,NCOA2,TPM3,SS18L1,DLC1,ASH1L,TCEA1,ARNT,KEAP1,SOX9,CDK6,EGFR,SOX2,PLCG1,EZH2,M…	0;87;0;492		1
BYL719+LGH447	resistance			CDKN2B,ASH1L,CDKN2A,ARNT,PRCC,TPM3,MUC1,ARHGEF2,SPRR3,MLLT11,BCL9,SETDB1,TXNIP,TERT,DLC1,NTRK1,KRAS	0;17;0;562		1
BYL719+LGH447	sensitivity			BCL6,ETV5,RFC4,EIF4G1,WHSC1L1,LPP,EIF4A2,TFRC,LIFR,PIK3CA,SOX2,TP53,RICTOR,RASA1,FGFR1	0;15;0;564		1
BYL719+LGH447	global			RFC4,TXNIP,LIFR,SOX2,RICTOR,PIK3CA,TPM3,NTRK1,WHSC1L1,TFRC,FGFR1,DLC1,SETDB1,ARHGEF2,CDKN2B,ASH1L,CDKN2A,MUC1,SPRR3,LPP,ETV5,MLLT11,RASA1,KRAS,TERT,TP53,ARNT,PRCC,EIF4G1,BCL9,BCL6,EIF4A2	0;32;0;547		1
BKM120	resistance			STARD13,ERBB2IP,TRERF1,BUB1B,TPM3,FRS2,TXNIP,SS18L1,ELF1,RICTOR,DLG1,CSDE1,PDE4DIP,TFEB,ARHGEF2,NTRK1,RB1,HSP90AB1,TFRC,KDM6A,PIK3R1,SETDB1,NUP107,WRN,MUC1,SPRR3,MLLT11,TP53BP1,ATRX,MDM2,GJB2,ING2,IRF2,GNAS,PRCC,CCND3,ARNT,AKAP9,PTEN,FAT1,BCL9,BRAF,BCL6,LIFR	0;44;0;535		1
BKM120	sensitivity			KIAA1549,CTNND1,NDRG1,MNX1,MSR1,NCOA2,PIK3CA,WHSC1L1,AURKA,H3F3A,MYC,TERT,COX6C,CDKN2B,ASH1L,CDKN2A,TRIM24,HOOK3,PIK3C2B,FGFR1,CCND2,CREB3L2,CDK6,RHEB,KDM5A,TFDP1	0;26;0;553		1
BKM120	global			STARD13,KIAA1549,TRERF1,BUB1B,TPM3,ERBB2IP,FRS2,ELF1,WHSC1L1,CTNND1,TXNIP,NDRG1,RICTOR,MNX1,MSR1,NCOA2,CSDE1,PDE4DIP,PIK3CA,GJB2,ARHGEF2,NTRK1,SS18L1,HSP90AB1,WRN,TFRC,KDM6A,AURKA,PIK3R1,MYC,TERT,SETDB1,COX6C,GNAS,CDKN2B,DLG1,ASH1L,CDKN2A,H3F3A,NUP107,TRIM24,HOOK3,MUC1,SPRR3,TFEB,MLLT11,PIK3C2B,TP53BP1,ATRX,MDM2,ING2,FGFR1,IRF2,BCL6,RB1,ARNT,PRCC,CCND3,CCND2,AKAP9,CREB3L2,PTEN,FAT1,BCL9,BRAF,CDK6…	0;70;0;509		1
LFW527+BINIMETINIB	resistance			PLXNB2,CUL2,PTPRU,BRCA2,MACF1,AQR,PIK3CA,EIF4G1,STK11,TFRC,LIFR,DLC1,BCL6,SMARCA4,TERT,UBR5,EIF4A2	0;17;0;562		1
LFW527+BINIMETINIB	sensitivity		BRAF	STARD13,WRN,PTPN12,CDX2,SOX2,TFDP1	0;6;1;572	0	1
LFW527+BINIMETINIB	global		BRAF	STARD13,CDX2,STK11,LIFR,SOX2,SMARCA4,PLXNB2,AQR,PIK3CA,TFRC,TERT,DLC1,CUL2,BRCA2,MACF1,WRN,UBR5,PTPRU,PTPN12,EIF4G1,BCL6,TFDP1,EIF4A2	0;23;1;555	0	1
5FU	resistance			STARD13,MSH2,CDX2,CAT,POLE,MLH1,ARID4A,NCKAP1,PLXNB2,CREBBP,AXIN2,ITSN1,MAP3K4,KDM6A,MARK2,APAF1,FBXW7,TRAF3,TRRAP,PIK3C2B,TRIP12,EP300,CHD4,TJP2,PTPRU,SOS1,SEC24D,PTPN12,NOTCH1,PTPRF,BRAF,ATP1A1,NSD1,PPP2R5A,TFDP1	0;35;0;544		1
5FU	sensitivity			TP53,CHD6,SMAD4,GNAS,DCC,SS18L1,AURKA,APC,KRAS	0;9;0;570		1
5FU	global			STARD13,SMAD4,MSH2,CDX2,CAT,POLE,SS18L1,ARID4A,NCKAP1,PLXNB2,CHD4,CHD6,ITSN1,DCC,MAP3K4,TFDP1,KDM6A,AURKA,MARK2,KRAS,APAF1,FBXW7,TRAF3,TRRAP,SEC24D,MLH1,TRIP12,EP300,AXIN2,TJP2,PTPRU,TP53,SOS1,PIK3C2B,PTPN12,GNAS,NOTCH1,PTPRF,BRAF,ATP1A1,NSD1,APC,PPP2R5A,CREBBP	0;44;0;535		1
CLR457	resistance			BPTF,ERBB2IP,MSH3,EGFR,CTNNB1,PLCG1,MLH1,ELF1,MNX1,MSR1,DLG1,SETD2,GJB2,RB1,HSP90AB1,TFRC,KDM6A,HNRNPA2B1,PIK3R1,TERT,SETDB1,KIAA1549,CDKN2B,CDKN2A,RAC1,WRN,ATRX,WHSC1L1,FGFR1,RHEB,MCC,AKAP9,TCF7L2,AHR,FAT1,CDK6,ACTB,BCL6,LIFR,KDM5C	0;40;0;539		1
CLR457	sensitivity			STARD13,SMAD4,ARHGEF2,CDX2,DCC,TXNIP,NDRG1,NCOA2,CHD6,PIK3CA,TPM3,NTRK1,SS18L1,SOX17,AURKA,H3F3A,MYC,PLAG1,COX6C,ASH1L,MUC1,PIK3C2B,PDCD1LG2,MDM4,GNAS,PRCC,CREB3L2,BCL9,TFDP1	0;29;0;550		1
CLR457	global			BPTF,STARD13,ERBB2IP,KDM5C,SMAD4,TPM3,CDX2,EGFR,MCC,DCC,CTNNB1,ELF1,PLCG1,SS18L1,PDCD1LG2,TXNIP,NDRG1,MNX1,MSR1,NCOA2,CREB3L2,CHD6,PIK3CA,GJB2,ARHGEF2,NTRK1,MLH1,SOX17,HSP90AB1,TFRC,KDM6A,HNRNPA2B1,PIK3R1,MYC,TERT,PLAG1,SETDB1,COX6C,AURKA,CDKN2B,DLG1,ASH1L,CDKN2A,H3F3A,RAC1,WRN,MUC1,WHSC1L1,MSH3,PIK3C2B,ATRX,SETD2,MDM4,FGFR1,BCL6,RB1,GNAS,PRCC,KIAA1549,AKAP9,TCF7L2,AHR,FAT1,BCL9,CDK6,ACTB,RHEB,TF…	0;69;0;510		1
BYL719+LJM716	resistance			SPTAN1,PCSK6,NOTCH1,CTNNB1,CRTC3,LIFR,ELF1,RICTOR,MSR1,NCOA2,CSDE1,GJB2,RB1,NR2F2,DLC1,SETDB1,COX6C,CDKN2B,CDKN2A,IRF2,IDH2,TRRAP,AKT2,WHSC1L1,ING2,FGFR1,CHCHD7,PLAG1,AKAP9,KEAP1,BRAF,CDK6,PTPN12,CREBBP	0;34;0;545		1
BYL719+LJM716	sensitivity			STARD13,ERBB2IP,TRERF1,SMAD4,TPM3,CDX2,DCC,TXNIP,SOX2,NDRG1,DLG1,CHD3,CHD6,PIK3CA,TFEB,ARHGEF2,NTRK1,SS18L1,HSP90AB1,TFRC,AURKA,PIK3R1,TERT,ASH1L,FGF3,H3F3A,BARD1,MUC1,SPRR3,LPP,PRCC,PIK3C2B,TP53BP1,FGF4,MDM4,MGA,TJP1,GNAS,CCND1,CCND3,CCND2,PDE4DIP,BCL9,KDM5A,TFDP1,EIF4A2	0;46;0;533		1
BYL719+LJM716	global			STARD13,ERBB2IP,TRERF1,SMAD4,ARHGEF2,CDX2,PCSK6,NTRK1,CTNNB1,SOX2,CRTC3,SS18L1,LIFR,TXNIP,NDRG1,RICTOR,MSR1,DLG1,CHD3,FGF4,CSDE1,CHD6,PIK3CA,BARD1,TPM3,DCC,RB1,NR2F2,HSP90AB1,TFDP1,TFRC,AURKA,PIK3R1,SPTAN1,MDM4,AKAP9,TERT,PLAG1,SETDB1,COX6C,CDKN2B,NCOA2,ASH1L,CDKN2A,H3F3A,TFEB,IDH2,MUC1,SPRR3,TRRAP,LPP,PIK3C2B,ELF1,TP53BP1,WHSC1L1,FGF3,GJB2,ING2,FGFR1,IRF2,MGA,TJP1,GNAS,PRCC,DLC1,CCND3,CCND2,NOTC…	0;80;0;499		1
HSP990	resistance			TERT,TP53,SPRR3,WHSC1L1,LIFR,RICTOR,DLC1,EIF4A2	0;8;0;571		1
HSP990	sensitivity			PIK3CA,ASH1L,MLLT11,SETDB1,ARNT	0;5;0;574		1
HSP990	global			ASH1L,TERT,TP53,ARNT,PIK3CA,SPRR3,WHSC1L1,MLLT11,LIFR,RICTOR,DLC1,SETDB1,EIF4A2	0;13;0;566		1
ENCORAFENIB+BINIMETINIB	resistance			KDM6A,ACACA,CHCHD7,APC,WWOX,NRAS,CBL,TCEA1,SPEN,B2M,TP53BP1,RASA2,NF1,SUFU,DDX3X,SOX17,PLAG1,ATRX,COX6C	0;19;0;560		1
BKM120+ENCORAFENIB	resistance			MAP3K1,ACACA,CHCHD7,LIMA1,HSP90AA1,ATM,NRAS,ZFHX3,TCEA1,SPEN,TP53BP1,MAP2K4,KDM6A,KIT,DLC1,SDHD,COX6C	0;17;0;562		1
BINIMETINIB	resistance			STARD13,ERBB2IP,TRERF1,RB1,STK11,PCSK6,IRF2,FRS2,CRTC3,LIFR,PDCD1LG2,TXNIP,RICTOR,CSDE1,MET,PIK3CA,TFEB,ARHGEF2,SS18L1,NR2F2,HSP90AB1,CRBN,JAK2,AURKA,PIK3R1,MYC,TERT,SETDB1,PDE4DIP,ASH1L,BRCA2,DDX3X,NUP107,WRN,IDH2,MUC1,MLLT11,PIK3C2B,ATRX,MDM2,CAT,MDM4,ING2,NFIB,ARNT,CD274,KIF5B,AQR,PTEN,FAT1,BCL9,WWOX,BCL6,CCND3,TFDP1,GNAS	0;56;0;523		1
LCL161+PACLITAXEL	resistance			TPM3,ATM,LIFR,TXNIP,RICTOR,ASXL1,ARHGEF2,NTRK1,TERT,DLC1,SETDB1,ASH1L,BRCA2,MUC1,SPRR3,MLLT11,DIS3,TP53,ARNT,PRCC,KEAP1,BCL9,TFDP1	0;23;0;556		1
LCL161+PACLITAXEL	sensitivity			PIK3CA,EIF4A2,WHSC1L1,FGFR1	0;4;0;575		1
LCL161+PACLITAXEL	global			TPM3,ATM,LIFR,TXNIP,RICTOR,ASXL1,PIK3CA,ARHGEF2,NTRK1,WHSC1L1,TERT,DLC1,SETDB1,ASH1L,BRCA2,MUC1,SPRR3,MLLT11,FGFR1,DIS3,TP53,ARNT,PRCC,KEAP1,BCL9,TFDP1,EIF4A2	0;27;0;552		1
INC424+BINIMETINIB	resistance			SMAD4,FAT1,HERC2,KDM6A,MAP2K4,ATRX,ZNF292	0;7;0;572		1
INC424+BINIMETINIB	sensitivity		BRAF	CDKN2B,CDKN2A,TP53,DCC,SETD2,KRAS	0;6;1;572	0	1
INC424+BINIMETINIB	global		BRAF	CDKN2B,CDKN2A,TP53,SMAD4,DCC,FAT1,HERC2,KDM6A,MAP2K4,ATRX,KRAS,SETD2,ZNF292	0;13;1;565	0	1
GEMCITABINE-50MPK	resistance			CDKN2A,TP53,DCC,KDM6A,ATRX,KRAS	0;6;0;573		1
GEMCITABINE-50MPK	sensitivity			SMAD4,CDKN2B	0;2;0;577		1
GEMCITABINE-50MPK	global			CDKN2B,CDKN2A,TP53,SMAD4,DCC,KDM6A,ATRX,KRAS	0;8;0;571		1
CKX620	resistance			PPP2R1A,STARD13,ACVR1B,TPM3,CDX2,SF3B1,STK11,LIFR,TXNIP,RICTOR,SMARCA4,MSR1,CSDE1,CHD6,ARHGEF2,NTRK1,SS18L1,AURKA,TFE3,TERT,CHEK2,SETDB1,DHX9,ASH1L,TRAF3,PIK3R1,RAD21,WRN,CLCN2,MUC1,SPRR3,TRIP12,UBR5,GNAS,PRCC,DLC1,TCF7L2,NT5C2,BCL9,BCL6	0;40;0;539		1
CKX620	sensitivity		BRAF	PIK3CA,TFDP1,WHSC1L1,PIK3C2B	0;4;1;574	0	1
CKX620	global		BRAF	PPP2R1A,STARD13,ACVR1B,TPM3,CDX2,SF3B1,TRAF3,WHSC1L1,TXNIP,RICTOR,SMARCA4,MSR1,CSDE1,CHD6,PIK3CA,ARHGEF2,NTRK1,SS18L1,AURKA,TFE3,TERT,CHEK2,SETDB1,DHX9,ASH1L,STK11,PIK3R1,RAD21,WRN,CLCN2,MUC1,SPRR3,PIK3C2B,TRIP12,UBR5,GNAS,PRCC,DLC1,TCF7L2,NT5C2,BCL9,BCL6,TFDP1,LIFR	0;44;1;534	0	1
TRAMETINIB	resistance			HERC2,KDM6A	0;2;0;577		1
TRAMETINIB	sensitivity		BRAF	CDKN2B,TGFBR2,CDKN2A,TP53,SMAD4,DCC,MAP2K4,SETD2,KRAS	0;9;1;569	0	1
TRAMETINIB	global		BRAF	CDKN2B,TGFBR2,CDKN2A,TP53,SMAD4,DCC,HERC2,KDM6A,MAP2K4,SETD2,KRAS	0;11;1;567	0	1
ABRAXANE+GEMCITABINE	resistance			SMAD4,IDH2,PCSK6,DCC,NR2F2,MLL3,CRTC3,KRAS	0;8;0;571		1
ABRAXANE+GEMCITABINE	sensitivity			CDKN2B,CDKN2A	0;2;0;577		1
ABRAXANE+GEMCITABINE	global			CDKN2B,CDKN2A,SMAD4,IDH2,PCSK6,DCC,NR2F2,MLL3,CRTC3,KRAS	0;10;0;569		1
BKM120+LDE225	resistance			CDKN2B,AKT1,CDKN2A,SMAD4	0;4;0;575		1
BKM120+LDE225	sensitivity		PTCH1	KDM6A,SETD2,HERC2,TP53,KRAS	0;5;1;573	0	1
BKM120+LDE225	global		PTCH1	CDKN2B,CDKN2A,TP53,SMAD4,AKT1,HERC2,KDM6A,SETD2,KRAS	0;9;1;569	0	1
BKM120+BINIMETINIB	resistance			ARHGEF2,STK11,PCSK6,MLL2,CRTC3,LIFR,TXNIP,RICTOR,PDE4DIP,ASXL1,GJB2,TPM3,NTRK1,NR2F2,TERT,DLC1,SETDB1,ASH1L,IDH2,MUC1,RNF43,SPRR3,ELF1,ATRX,PTPRU,TP53,PRCC,KEAP1	0;28;0;551		1
BKM120+BINIMETINIB	sensitivity		BRAF	CDKN2B,NCOA2,CDKN2A,SMAD4,DCC,WHSC1L1,KDM6A,KRAS,COX6C,FGFR1	0;10;1;568	0	1
BKM120+BINIMETINIB	global		BRAF	SMAD4,TPM3,STK11,PCSK6,DCC,MLL2,CRTC3,LIFR,TXNIP,RICTOR,NCOA2,KEAP1,ASXL1,GJB2,ARHGEF2,NTRK1,WHSC1L1,NR2F2,KDM6A,KRAS,DLC1,SETDB1,COX6C,CDKN2B,ASH1L,CDKN2A,IDH2,MUC1,RNF43,SPRR3,ELF1,ATRX,FGFR1,PTPRU,TERT,TP53,PRCC,PDE4DIP	0;38;1;540	0	1
BYL719+BINIMETINIB	resistance			PLXNB2,PPP2R1A,PTPRU,STARD13,ERBB2IP,RAD21,PTEN,CLCN2,FBXO11,SF3B1,KANSL1,PIK3C2B,APC,ATRX,TRIP12,BCL6,NT5C2,GNAS	0;18;0;561		1
BYL719+BINIMETINIB	sensitivity		BRAF	TP53,CHD6,CDX2,SS18L1,AURKA,TFDP1	0;6;1;572	0	1
BYL719+BINIMETINIB	global		BRAF	PPP2R1A,STARD13,ERBB2IP,CDX2,SF3B1,PLXNB2,KANSL1,CHD6,SS18L1,AURKA,NT5C2,FBXO11,RAD21,CLCN2,PIK3C2B,ATRX,TRIP12,PTPRU,TP53,GNAS,PTEN,APC,BCL6,TFDP1	0;24;1;554	0	1
LEE011+ENCORAFENIB	resistance			PDGFRA,CHCHD7,RAC1,NRAS,PTEN,ATRX,SDHB,ZNF292	0;8;0;571		1
BYL719+LEE011	resistance			NFIB,CSDE1,WRN,CD274,MSH3,SPRR3,HSP90AB1,PIK3C2B,JAK2,LIFR,PDCD1LG2,RICTOR	0;12;0;567		1
BYL719+LEE011	sensitivity			NCOA2,MGA,CDKN2A,CHCHD7,BUB1B,CCND2,TCEA1,TP53BP1,NDRG1,MYC,SOX17,PLAG1,KDM5A,COX6C	0;14;0;565		1
BYL719+LEE011	global			BUB1B,MSH3,LIFR,NDRG1,RICTOR,NCOA2,CSDE1,SOX17,HSP90AB1,JAK2,MYC,PLAG1,COX6C,CDKN2A,WRN,SPRR3,TCEA1,PIK3C2B,TP53BP1,PDCD1LG2,CHCHD7,NFIB,MGA,CD274,CCND2,KDM5A	0;26;0;553		1
LEE011+EVEROLIMUS	resistance			ARHGEF2,LIFR,TXNIP,RICTOR,NCOR1,CHCHD7,CCNE1,TPM3,NTRK1,SOX17,TRIM24,JAK2,TERT,SETDB1,ASH1L,TFEB,WRN,MUC1,SPRR3,MLLT11,PIK3C2B,PDCD1LG2,FGFR4,MDM4,TJP1,TP53,ARNT,PRCC,CD274,KIF5B,CREB3L2,BCL9,NSD1,CCND3	0;34;0;545		1
LEE011+EVEROLIMUS	sensitivity		TSC2,TSC1	IRF2,ERBB2IP,COX6C,PIK3R1,NDRG1,MYC,ING2	0;7;2;570	0	1
LEE011+EVEROLIMUS	global		TSC2,TSC1	ERBB2IP,TPM3,LIFR,TXNIP,NDRG1,RICTOR,NCOR1,CHCHD7,CCNE1,ARHGEF2,NTRK1,SOX17,WRN,JAK2,PIK3R1,MYC,TERT,SETDB1,COX6C,ASH1L,TFEB,TRIM24,MUC1,SPRR3,MLLT11,PIK3C2B,PDCD1LG2,FGFR4,MDM4,ING2,IRF2,TJP1,TP53,ARNT,PRCC,CD274,KIF5B,CREB3L2,BCL9,NSD1,CCND3	0;41;2;536	0	1
Aggregated	resistance	-	-	-	0;1029;9;29649	0	1

## Sheet: IM_FDAbmks
Drug	model	BmksInDCO	BmksNotInDCO	NonBmksInDCO	counts (BmksInDCO; NotBmksInDCO;BmksNotInDCO;NotBmksNotInDCO)	OR	p-val
Aggregated	sensitivity	-	-	-	6;392;15;11194	11.4224	5.48163e-05
BYL719+ENCORAFENIB	sensitivity	BRAF		TP53,AURKA,GNAS	1;3;0;215	inf	0.01826
LEE011+ENCORAFENIB	sensitivity	BRAF		CDKN2B,SMO,CDKN2A	1;3;0;215	inf	0.01826
Aggregated	global	-	-	-	6;838;24;10739	3.20376	0.0191126
BYL719+ENCORAFENIB	global	BRAF		TP53,GNAS,PIK3CA,AURKA,APC,KRAS	1;6;0;212	inf	0.03196
ENCORAFENIB+BINIMETINIB	sensitivity	BRAF		CDKN2B,MET,RAC1,PTEN,CDK6,RHEB	1;6;0;212	inf	0.03196
LEE011+ENCORAFENIB	global	BRAF		CDKN2B,PDGFRA,CDKN2A,NRAS,SMO,ATRX,SDHB	1;7;0;211	inf	0.03653
BKM120+ENCORAFENIB	sensitivity	BRAF		CDKN2B,CDKN2A,PTEN,SMO,MET,FAT1,CDK6,RHEB	1;8;0;210	inf	0.0411
ENCORAFENIB	sensitivity	BRAF		CDKN2B,CDKN2A,MLL,DDR2,CCNE1,MLH1,MET,RB1,RHEB,KDM5A	1;10;0;208	inf	0.05023
BINIMETINIB	sensitivity	BRAF		CDKN2B,CDKN2A,TP53,SMAD4,SOX17,SMO,KDM6A,CDK6,KRAS,RHEB,FGFR1	1;11;0;207	inf	0.05479
ENCORAFENIB	global	BRAF		CDKN2B,AURKA,CDKN2A,RB1,GNAS,DDR2,CCNE1,MLL,PTEN,FAT1,MLH1,APC,RHEB,KDM5A,MET	1;15;0;203	inf	0.07306
ENCORAFENIB+BINIMETINIB	global	BRAF		CDKN2B,CDK6,RAC1,PTEN,NRAS,CBL,SOX17,SPEN,MET,B2M,KDM6A,NF1,SUFU,APC,RHEB	1;15;0;203	inf	0.07306
BKM120+ENCORAFENIB	global	BRAF		CDKN2B,MAP3K1,CDKN2A,SDHD,RAC1,NRAS,ATM,RNF43,ZFHX3,SOX17,SPEN,PTEN,FAT1,KDM6A,CDK6,MAP2K4,ATRX,RHEB,SMO,MET	1;20;0;198	inf	0.09589
BINIMETINIB	global	BRAF		SMAD4,STK11,SMO,CDKN2A,RICTOR,PIK3CA,NTRK1,RB1,SOX17,KDM6A,AURKA,H3F3A,JAK2,MYC,KRAS,CDKN2B,BRCA2,PIK3R1,IDH2,ATRX,MDM2,MDM4,FGFR1,RHEB,TP53,GNAS,CD274,CCND3,PTEN,FAT1,CDK6,BCL6	1;32;0;186	inf	0.1507
LJC049	resistance				0;0;0;219		1
LJC049	sensitivity			TP53,GNAS,SOX17,AURKA,APC,MYC	0;6;0;213		1
LJC049	global			TP53,GNAS,SOX17,AURKA,APC,MYC	0;6;0;213		1
TAMOXIFEN	resistance			MGA,TP53,CD274,CCND2,NTRK1,JAK2,MDM4,KDM5A	0;8;0;211		1
TAMOXIFEN	sensitivity			CCND1,CCND3,PIK3R1,ATRX,MYC,FGF4,FGF3	0;7;0;212		1
TAMOXIFEN	global			MGA,TP53,CCND1,CD274,CCND3,CCND2,NTRK1,FGF3,JAK2,PIK3R1,ATRX,MYC,FGF4,MDM4,KDM5A	0;15;0;204		1
FIGITUMUMAB	resistance			CDKN2B,TP53,SMAD4,KDM6A,MAP2K4,ATRX,KRAS	0;7;0;212		1
FIGITUMUMAB	sensitivity			SETD2,CDKN2A	0;2;0;217		1
FIGITUMUMAB	global			CDKN2B,CDKN2A,TP53,SMAD4,KDM6A,MAP2K4,ATRX,SETD2,KRAS	0;9;0;210		1
INC424	resistance			MGA,CDKN2A,H3F3A,IDH2,CCND3,CCND2,NTRK1,B2M,JAK2,CDK6,CD274,MDM4,KDM5A,KRAS	0;14;0;205		1
INC424	sensitivity			ERBB2,CDKN2B,TP53,SMAD4,MLH1,SOX17,MLL3,CCND1,AKT2,NF2,PIK3R1,MYC,FGF4,FGF3,CREBBP	0;15;0;204		1
INC424	global			CDKN2B,SMAD4,MLL3,B2M,MDM4,NTRK1,MLH1,SOX17,JAK2,NF2,H3F3A,MYC,ERBB2,CDKN2A,PIK3R1,IDH2,FGF4,FGF3,KRAS,MGA,TP53,CCND1,CD274,CCND3,CCND2,AKT2,CDK6,KDM5A,CREBBP	0;29;0;190		1
LKA136	resistance			CDKN2A,PIK3CA,NTRK1,SOX17,PIK3R1,MYC,MDM4	0;7;0;212		1
LKA136	sensitivity			CDKN2B,TGFBR2,TP53,FBXW7,GNAS,CCND1,CD274,MED12,CCND2,FAT1,MLH1,AKT2,JAK2,AURKA,H3F3A,FGF4,FGF3,KDM5A,KRAS	0;19;0;200		1
LKA136	global			AKT2,FGF3,NTRK1,MLH1,SOX17,MED12,JAK2,AURKA,H3F3A,MYC,FBXW7,CDKN2B,TGFBR2,CDKN2A,PIK3R1,FGF4,MDM4,KRAS,TP53,GNAS,CCND1,CD274,CCND2,FAT1,PIK3CA,KDM5A	0;26;0;193		1
CGM097	resistance			BCL6,CDKN2A,GNAS,PIK3CA,CCND3,NTRK1,EIF4A2,FAT1,JAK2,AURKA,H3F3A,CD274,SOX2,MDM2,TERT,MDM4,KRAS	0;17;0;202		1
CGM097	sensitivity			CDKN2B,MGA,RHEB,PIK3R1,NSD1,SOX17,B2M,CBL,NOTCH1,SMO,MET,POLE,BRAF,CDK6,ABL1,AXIN2,FGFR4,RICTOR,MYC,CREBBP,FGFR1	0;21;0;198		1
CGM097	global			KRAS,SMO,SOX2,POLE,ABL1,RICTOR,MDM2,B2M,AXIN2,PIK3CA,NTRK1,SOX17,JAK2,AURKA,H3F3A,MYC,TERT,CDKN2B,CDKN2A,PIK3R1,FGFR4,MDM4,FGFR1,MGA,RHEB,GNAS,CD274,CCND3,NOTCH1,CBL,MET,FAT1,BRAF,CDK6,NSD1,BCL6,CREBBP,EIF4A2	0;38;0;181		1
BGJ398	resistance			CD274,NTRK1,SOX17,JAK2,H3F3A,MYC,BCL6,MDM4,EIF4A2	0;9;0;210		1
BGJ398	sensitivity			FGF4,TP53,TERT,CCND1,PIK3CA,CCND3,CCND2,KDM5A,AKT1,MRE11A,PIK3R1,SOX2,APC,RICTOR,FGF3,RASA1,FGFR1	0;17;0;202		1
BGJ398	global			AKT1,SOX2,RICTOR,MRE11A,PIK3CA,NTRK1,SOX17,JAK2,PIK3R1,MYC,TERT,FGF3,H3F3A,FGF4,MDM4,RASA1,FGFR1,TP53,CCND1,CD274,CCND3,CCND2,APC,BCL6,KDM5A,EIF4A2	0;26;0;193		1
WNT974	resistance			SETD2,RAC1,EGFR,SOX17,SMO,MET,BRAF,CDK6,RHEB	0;9;0;210		1
WNT974	sensitivity			CDKN2B,CDKN2C,CDKN2A,ERBB3,MLH1,KDM6A,MAP2K4,FANCC,RASA1,ATRX,KRAS	0;11;0;208		1
WNT974	global			CDKN2B,CDKN2C,CDKN2A,ERBB3,RAC1,EGFR,MLH1,SOX17,SMO,MET,RHEB,KDM6A,BRAF,CDK6,MAP2K4,FANCC,SETD2,RASA1,ATRX,KRAS	0;20;0;199		1
HDM201	resistance			RICTOR,TP53,GNAS,PIK3CA,NTRK1,KDM5A,EIF4A2,JAK2,AURKA,CD274,SOX2,BCL6,MDM4,TERT,KRAS	0;15;0;204		1
HDM201	sensitivity			CDKN2B,CDKN2A,SMAD4,CCND3,CCND2,ZFHX3,SOX17,CCND1,NBN,PIK3R1,ATRX,MYC,FGF4,FGF3,FGFR1	0;15;0;204		1
HDM201	global			SMAD4,ZFHX3,SOX2,RICTOR,FGF3,NTRK1,SOX17,JAK2,NBN,PIK3R1,MYC,TERT,AURKA,CDKN2B,CDKN2A,ATRX,KRAS,FGF4,MDM4,FGFR1,TP53,GNAS,CCND1,CD274,CCND3,CCND2,PIK3CA,BCL6,KDM5A,EIF4A2	0;30;0;189		1
INC280	resistance			RICTOR,TP53,NTRK1	0;3;0;216		1
INC280	sensitivity			PIK3CA,EIF4A2,TERT,FGFR1	0;4;0;215		1
INC280	global			TERT,TP53,PIK3CA,NTRK1,EIF4A2,RICTOR,FGFR1	0;7;0;212		1
LDE225	resistance			CDKN2B,CDKN2A,RAC1,SOX17,SMO,MET,RHEB	0;7;0;212		1
LDE225	sensitivity		PTCH1	NRAS,TCF7L2,PTEN,BRAF,SUFU,ATRX	0;6;1;212	0	1
LDE225	global		PTCH1	CDKN2B,CDKN2A,RAC1,NRAS,TCF7L2,SOX17,SMO,PTEN,BRAF,SUFU,ATRX,RHEB,MET	0;13;1;205	0	1
CETUXIMAB	resistance		NRAS,KRAS	PIK3CA,BCL6,KDM6A,EIF4A2	0;4;2;213	0	1
CETUXIMAB	sensitivity			GNAS,NOTCH2,AKT1,HNF1A,AURKA,APC,KRAS	0;7;0;212		1
CETUXIMAB	global		NRAS	GNAS,PIK3CA,NOTCH2,AKT1,HNF1A,KDM6A,AURKA,APC,BCL6,EIF4A2	0;11;2;206	0	1
ENCORAFENIB	resistance			PTEN,FAT1,APC,AURKA,GNAS	0;5;0;214		1
LGW813	resistance			CDKN2B,CDKN2A,RAC1,PTEN,BRAF,CDK6,SUFU,RHEB	0;8;0;211		1
LGW813	sensitivity			MET,NRAS,KDM6A,SDHD,SOX17	0;5;0;214		1
LGW813	global			CDKN2B,CDKN2A,RAC1,NRAS,SOX17,PTEN,KDM6A,BRAF,CDK6,SUFU,RHEB,SDHD,MET	0;13;0;206		1
LGH447	resistance			PIK3CA,TERT,TP53,EIF4A2	0;4;0;215		1
LGH447	sensitivity			RICTOR,NTRK1,PIK3R1,FGFR1	0;4;0;215		1
LGH447	global			RICTOR,TP53,PIK3CA,FGFR1,NTRK1,PIK3R1,TERT,EIF4A2	0;8;0;211		1
BYL719+ENCORAFENIB	resistance			PIK3CA,APC,KRAS	0;3;0;216		1
FIGITUMUMAB+BINIMETINIB	resistance			SMAD4,CDKN2B,SETD2,TP53,MAP2K4	0;5;0;214		1
FIGITUMUMAB+BINIMETINIB	sensitivity		BRAF	CDKN2A,KDM6A	0;2;1;216	0	1
FIGITUMUMAB+BINIMETINIB	global		BRAF	CDKN2B,CDKN2A,TP53,SMAD4,KDM6A,MAP2K4,SETD2	0;7;1;211	0	1
CETUXIMAB+ENCORAFENIB	resistance		NRAS,KRAS	PIK3CA,FBXW7	0;2;2;215	0	1
CETUXIMAB+ENCORAFENIB	sensitivity		BRAF	TP53,GNAS,MLL3,MET,AURKA,APC	0;6;1;212	0	1
CETUXIMAB+ENCORAFENIB	global		NRAS,BRAF,KRAS	TP53,GNAS,PIK3CA,MLL3,MET,AURKA,APC,FBXW7	0;8;3;208	0	1
TAS266	resistance			RAC1,NRAS,SMO,PTEN,KDM6A,CDK6,ATRX,RHEB	0;8;0;211		1
TAS266	sensitivity			CDKN2B,MGA,CDKN2A,AXIN1,MLL,SOX17,MET,CDK4,BRAF,SUFU	0;10;0;209		1
TAS266	global			CDKN2B,MGA,CDKN2A,AXIN1,RAC1,NRAS,MLL,SOX17,SMO,PTEN,CDK4,BRAF,CDK6,SUFU,KDM6A,RHEB,ATRX,MET	0;18;0;201		1
LJM716+TRASTUZUMAB	resistance				0;0;0;219		1
LJM716+TRASTUZUMAB	sensitivity		ERBB2	MLL3,PTEN,MDM2,SMARCA4,SUFU	0;5;1;213	0	1
LJM716+TRASTUZUMAB	global		ERBB2	MLL3,PTEN,MDM2,SMARCA4,SUFU	0;5;1;213	0	1
LLM871	resistance			RICTOR,PIK3CA,CCND3,CCND2,NTRK1,SOX17,EIF4A2,JAK2,CD274,SOX2,BCL6,MDM4,TERT,KRAS	0;14;0;205		1
LLM871	sensitivity			ERBB2,TP53,CCND1,PIK3R1,MYC,FGF4,KDM5A,FGFR1	0;8;0;211		1
LLM871	global			FGFR1,SOX2,RICTOR,PIK3CA,NTRK1,SOX17,JAK2,PIK3R1,MYC,TERT,ERBB2,FGF4,MDM4,KRAS,TP53,CCND1,CD274,CCND3,CCND2,BCL6,KDM5A,EIF4A2	0;22;0;197		1
BYL719+CETUXIMAB+ENCORAFENIB	resistance		NRAS,KRAS	PIK3CA	0;1;2;216	0	1
BYL719+CETUXIMAB+ENCORAFENIB	sensitivity		BRAF	APC,TP53,AURKA,GNAS	0;4;1;214	0	1
BYL719+CETUXIMAB+ENCORAFENIB	global		NRAS,BRAF,KRAS	APC,GNAS,TP53,AURKA,PIK3CA	0;5;3;211	0	1
BKM120+LJC049	resistance			FAT1	0;1;0;218		1
BKM120+LJC049	sensitivity			APC,TP53,AURKA,GNAS	0;4;0;215		1
BKM120+LJC049	global			APC,FAT1,TP53,AURKA,GNAS	0;5;0;214		1
LEE011	resistance			MLL3,TERT,PIK3R1,PIK3CA,CCND3,NTRK1,RB1,SOX17,SMO,JAK2,CDK6,H3F3A,CD274,RICTOR,MDM4,BCL6	0;16;0;203		1
LEE011	sensitivity			CDKN2B,CDKN2A,APC,MYC,GNAS,SMAD4,NOTCH2,FAT1,KDM6A,BRAF,SUFU,ATRX,MDM2,RHEB,RASA1,AURKA	0;16;0;203		1
LEE011	global			SMAD4,MLL3,RICTOR,PIK3CA,NTRK1,RB1,SOX17,JAK2,AURKA,H3F3A,KDM6A,MYC,TERT,CDKN2B,CDKN2A,PIK3R1,SUFU,ATRX,MDM2,MDM4,RASA1,SMO,RHEB,GNAS,CD274,CCND3,NOTCH2,FAT1,BRAF,CDK6,APC,BCL6	0;32;0;187		1
PACLITAXEL	resistance			BCL6,TERT,TP53,FGF4,CCND1,PIK3CA,NTRK1,SOX17,EIF4A2,KDM6A,H3F3A,CD274,SOX2,JAK2,RICTOR,MDM4,FGFR1	0;17;0;202		1
PACLITAXEL	sensitivity			ERBB2,CCNE1,CCND3,CCND2,NF2,PIK3R1,MYC,RHEB,FGF3,KDM5A	0;10;0;209		1
PACLITAXEL	global			SOX2,RICTOR,PIK3CA,CCNE1,NTRK1,SOX17,KDM6A,NF2,H3F3A,JAK2,MYC,TERT,ERBB2,FGF3,PIK3R1,FGF4,MDM4,FGFR1,RHEB,TP53,CCND1,CD274,CCND3,CCND2,BCL6,KDM5A,EIF4A2	0;27;0;192		1
DACARBAZINE	resistance			CDKN2B,CDKN2A,SOX17,SMO,MET,FAT1,KDM6A,CDK6	0;8;0;211		1
DACARBAZINE	sensitivity			NRAS,RAC1	0;2;0;217		1
DACARBAZINE	global			CDKN2B,CDKN2A,RAC1,NRAS,SOX17,SMO,MET,FAT1,KDM6A,CDK6	0;10;0;209		1
LJM716	resistance			MGA,SOX17	0;2;0;217		1
LJM716	sensitivity			TP53,PIK3R1,BARD1,CD274,CCND3,CCND2,NTRK1,KDM5A,JAK2,H3F3A,ATRX,MYC,TERT,MDM4,RASA1	0;15;0;204		1
LJM716	global			MGA,TP53,H3F3A,BARD1,CD274,CCND3,CCND2,NTRK1,SOX17,JAK2,PIK3R1,RASA1,ATRX,MYC,TERT,MDM4,KDM5A	0;17;0;202		1
BINIMETINIB-3.5MPK	resistance			TP53,KRAS	0;2;0;217		1
BINIMETINIB-3.5MPK	sensitivity		BRAF	ERBB3,KDM6A,RASA1,RB1,ATRX	0;5;1;213	0	1
BINIMETINIB-3.5MPK	global		BRAF	ERBB3,TP53,RB1,KDM6A,ATRX,RASA1,KRAS	0;7;1;211	0	1
ERLOTINIB	resistance		KRAS	BRCA2,TP53,PIK3CA,RICTOR,ATRX,TERT,EIF4A2	0;7;1;211	0	1
ERLOTINIB	sensitivity			ABL1,PTEN,NTRK1,FGFR1	0;4;0;215		1
ERLOTINIB	global		KRAS	BRCA2,TP53,PIK3CA,FGFR1,NTRK1,PTEN,ABL1,ATRX,RICTOR,TERT,EIF4A2	0;11;1;207	0	1
BYL719+CETUXIMAB	resistance		NRAS,KRAS	CTNNB1,NOTCH1,SMAD2	0;3;2;214	0	1
BYL719+CETUXIMAB	sensitivity			APC,AURKA,GNAS	0;3;0;216		1
BYL719+CETUXIMAB	global		NRAS,KRAS	GNAS,NOTCH1,SMAD2,CTNNB1,AURKA,APC	0;6;2;211	0	1
BYL719	resistance			EGFR,EZH2,MAP2K4,RICTOR,NCOR1,AXIN2,NTRK1,RB1,SOX17,MED12,JAK2,NF2,PIK3R1,MYC,AURKA,BRCA2,H3F3A,RHOA,MDM4,GNAS,CD274,KEAP1,SOX9,KDM5C	0;24;0;195		1
BYL719	sensitivity			CDKN2B,BCL6,CDKN2A,TP53,TERT,SMAD4,PIK3CA,FGFR1,CCND2,KDM5A,CCND1,EIF4A2,CDK6,SOX2,FGF4,FGF3,RASA1,KRAS	0;18;0;201		1
BYL719	global			SMAD4,FGFR1,EGFR,CDKN2A,MAP2K4,SOX2,RICTOR,SOX9,NCOR1,AXIN2,PIK3CA,NTRK1,RB1,SOX17,MDM4,MED12,JAK2,AURKA,PIK3R1,MYC,TERT,NF2,CDKN2B,BRCA2,H3F3A,EIF4A2,RHOA,FGF4,FGF3,RASA1,KRAS,TP53,GNAS,CCND1,CD274,CCND2,KEAP1,EZH2,CDK6,BCL6,KDM5A,KDM5C	0;42;0;177		1
BYL719+LGH447	resistance			CDKN2B,KRAS,CDKN2A,NTRK1,TERT	0;5;0;214		1
BYL719+LGH447	sensitivity			RICTOR,TP53,PIK3CA,EIF4A2,SOX2,BCL6,RASA1,FGFR1	0;8;0;211		1
BYL719+LGH447	global			CDKN2B,BCL6,TERT,TP53,PIK3CA,FGFR1,NTRK1,CDKN2A,SOX2,KRAS,RICTOR,RASA1,EIF4A2	0;13;0;206		1
BKM120	resistance			BCL6,GNAS,CD274,CCND3,NTRK1,RB1,PTEN,FAT1,KDM6A,BRAF,PIK3R1,ATRX,MDM2,RICTOR	0;14;0;205		1
BKM120	sensitivity			CDKN2B,CDKN2A,TERT,PIK3CA,CCND2,AURKA,H3F3A,MYC,RHEB,KDM5A,FGFR1	0;11;0;208		1
BKM120	global			RICTOR,PIK3CA,NTRK1,RB1,KDM6A,AURKA,H3F3A,MYC,TERT,CDKN2B,CDKN2A,PIK3R1,ATRX,MDM2,FGFR1,RHEB,GNAS,CD274,CCND3,CCND2,PTEN,FAT1,BRAF,BCL6,KDM5A	0;25;0;194		1
LFW527+BINIMETINIB	resistance			BCL6,BRCA2,PIK3CA,STK11,TERT,SMARCA4,EIF4A2	0;7;0;212		1
LFW527+BINIMETINIB	sensitivity		BRAF	SOX2	0;1;1;217	0	1
LFW527+BINIMETINIB	global		BRAF	BRCA2,PIK3CA,STK11,SOX2,BCL6,SMARCA4,TERT,EIF4A2	0;8;1;210	0	1
5FU	resistance			ERBB2,PPM1D,AXIN2,MSH2,NOTCH1,MLH1,POLE,KDM6A,BRAF,NSD1,EP300,RASA1,CREBBP,FBXW7	0;14;0;205		1
5FU	sensitivity			TP53,GNAS,SMAD4,AURKA,APC,KRAS	0;6;0;213		1
5FU	global			ERBB2,FBXW7,PPM1D,TP53,AXIN2,GNAS,SMAD4,MSH2,NOTCH1,MLH1,POLE,KDM6A,AURKA,BRAF,NSD1,APC,EP300,RASA1,CREBBP,KRAS	0;20;0;199		1
CLR457	resistance			CDKN2B,BCL6,CDKN2A,MLH1,RAC1,EGFR,TCF7L2,PIK3R1,CTNNB1,RHEB,FAT1,RICTOR,RB1,CDK6,KDM6A,ATRX,KDM5C,SETD2,TERT,FGFR1	0;20;0;199		1
CLR457	sensitivity			GNAS,SMAD4,PIK3CA,NTRK1,SOX17,AURKA,H3F3A,CD274,MYC,MDM4	0;10;0;209		1
CLR457	global			SMAD4,EGFR,CTNNB1,MLH1,RICTOR,PIK3CA,NTRK1,RB1,SOX17,KDM6A,AURKA,PIK3R1,MYC,TERT,CDKN2B,CDKN2A,H3F3A,RAC1,ATRX,SETD2,MDM4,FGFR1,RHEB,GNAS,CD274,TCF7L2,FAT1,CDK6,BCL6,KDM5C	0;30;0;189		1
BYL719+LJM716	resistance			CDKN2B,CDKN2A,IDH2,NOTCH1,RB1,SOX17,CTNNB1,KEAP1,AKT2,JAK2,BRAF,CDK6,RICTOR,CREBBP,FGFR1	0;15;0;204		1
BYL719+LJM716	sensitivity			MGA,CCND2,H3F3A,BARD1,SMAD4,PIK3CA,CCND3,GNAS,NTRK1,KDM5A,MDM4,CCND1,AURKA,PIK3R1,SOX2,MYC,FGF4,FGF3,TERT,EIF4A2	0;20;0;199		1
BYL719+LJM716	global			SMAD4,CTNNB1,AKT2,SOX2,RICTOR,PIK3CA,NTRK1,RB1,SOX17,MDM4,JAK2,AURKA,H3F3A,MYC,TERT,CDKN2B,CDKN2A,PIK3R1,BARD1,IDH2,FGF4,FGF3,FGFR1,MGA,GNAS,CCND1,CCND3,CCND2,NOTCH1,KEAP1,BRAF,CDK6,KDM5A,CREBBP,EIF4A2	0;35;0;184		1
HSP990	resistance			RICTOR,TP53,NTRK1,EIF4A2,TERT,FGFR1	0;6;0;213		1
HSP990	sensitivity			PIK3CA	0;1;0;218		1
HSP990	global			TERT,TP53,PIK3CA,NTRK1,EIF4A2,RICTOR,FGFR1	0;7;0;212		1
ENCORAFENIB+BINIMETINIB	resistance			NRAS,CBL,SOX17,SPEN,B2M,KDM6A,NF1,SUFU,APC	0;9;0;210		1
BKM120+ENCORAFENIB	resistance			MAP3K1,RAC1,NRAS,ATM,RNF43,ZFHX3,SOX17,SPEN,KDM6A,MAP2K4,ATRX,SDHD	0;12;0;207		1
BINIMETINIB	resistance			BCL6,BRCA2,H3F3A,GNAS,IDH2,CCND3,STK11,NTRK1,RB1,PTEN,FAT1,JAK2,AURKA,PIK3R1,PIK3CA,ATRX,MDM2,RICTOR,MDM4,MYC,CD274	0;21;0;198		1
LCL161+PACLITAXEL	resistance			BRCA2,TP53,ASXL1,ATM,NTRK1,KEAP1,DIS3,RICTOR,TERT	0;9;0;210		1
LCL161+PACLITAXEL	sensitivity			PIK3CA,EIF4A2,FGFR1	0;3;0;216		1
LCL161+PACLITAXEL	global			BRCA2,TP53,ASXL1,PIK3CA,ATM,NTRK1,EIF4A2,KEAP1,DIS3,RICTOR,TERT,FGFR1	0;12;0;207		1
INC424+BINIMETINIB	resistance			SMAD4,ATRX,FAT1,KDM6A,MAP2K4	0;5;0;214		1
INC424+BINIMETINIB	sensitivity		BRAF	CDKN2B,SETD2,CDKN2A,TP53,KRAS	0;5;1;213	0	1
INC424+BINIMETINIB	global		BRAF	CDKN2B,CDKN2A,TP53,SMAD4,FAT1,KDM6A,MAP2K4,ATRX,SETD2,KRAS	0;10;1;208	0	1
GEMCITABINE-50MPK	resistance			TP53,KRAS,CDKN2A,KDM6A,ATRX	0;5;0;214		1
GEMCITABINE-50MPK	sensitivity			SMAD4,CDKN2B	0;2;0;217		1
GEMCITABINE-50MPK	global			CDKN2B,CDKN2A,TP53,SMAD4,KDM6A,ATRX,KRAS	0;7;0;212		1
CKX620	resistance			PPP2R1A,BCL6,GNAS,CHEK2,STK11,SF3B1,NTRK1,TCF7L2,AURKA,PIK3R1,RAD21,RICTOR,SMARCA4,TERT	0;14;0;205		1
CKX620	sensitivity		BRAF	PIK3CA	0;1;1;217	0	1
CKX620	global		BRAF	PPP2R1A,RICTOR,GNAS,PIK3CA,SMARCA4,STK11,SF3B1,NTRK1,TCF7L2,AURKA,PIK3R1,RAD21,BCL6,CHEK2,TERT	0;15;1;203	0	1
TRAMETINIB	resistance			KDM6A	0;1;0;218		1
TRAMETINIB	sensitivity		BRAF	CDKN2B,TGFBR2,CDKN2A,TP53,SMAD4,MAP2K4,SETD2,KRAS	0;8;1;210	0	1
TRAMETINIB	global		BRAF	CDKN2B,TGFBR2,CDKN2A,TP53,SMAD4,KDM6A,MAP2K4,SETD2,KRAS	0;9;1;209	0	1
ABRAXANE+GEMCITABINE	resistance			SMAD4,IDH2,MLL3,KDM6A,KRAS	0;5;0;214		1
ABRAXANE+GEMCITABINE	sensitivity			CDKN2B,CDKN2A,TP53,MAP2K4	0;4;0;215		1
ABRAXANE+GEMCITABINE	global			CDKN2B,CDKN2A,TP53,SMAD4,IDH2,MLL3,KDM6A,MAP2K4,KRAS	0;9;0;210		1
BKM120+LDE225	resistance			CDKN2B,AKT1,CDKN2A,SMAD4	0;4;0;215		1
BKM120+LDE225	sensitivity		PTCH1	KDM6A,SETD2,TP53,KRAS	0;4;1;214	0	1
BKM120+LDE225	global		PTCH1	CDKN2B,CDKN2A,TP53,SMAD4,AKT1,KDM6A,SETD2,KRAS	0;8;1;210	0	1
BKM120+BINIMETINIB	resistance			BRCA2,TP53,KEAP1,ASXL1,IDH2,STK11,RNF43,NTRK1,RB1,MLL2,ATRX,RICTOR,TERT	0;13;0;206		1
BKM120+BINIMETINIB	sensitivity		BRAF	CDKN2B,CDKN2A,SMAD4,KDM6A,KRAS,FGFR1	0;6;1;212	0	1
BKM120+BINIMETINIB	global		BRAF	CDKN2B,CDKN2A,TP53,KEAP1,SMAD4,IDH2,STK11,RNF43,NTRK1,ASXL1,MLL2,BRCA2,KDM6A,RB1,ATRX,KRAS,RICTOR,TERT,FGFR1	0;19;1;199	0	1
BYL719+BINIMETINIB	resistance			PPP2R1A,RAD21,GNAS,SF3B1,PTEN,ATRX,APC,BCL6	0;8;0;211		1
BYL719+BINIMETINIB	sensitivity		BRAF	TP53,AURKA	0;2;1;216	0	1
BYL719+BINIMETINIB	global		BRAF	PPP2R1A,TP53,RAD21,GNAS,SF3B1,PTEN,AURKA,APC,ATRX,BCL6	0;10;1;208	0	1
LEE011+ENCORAFENIB	resistance			ATRX,PDGFRA,SDHB,NRAS	0;4;0;215		1
BYL719+LEE011	resistance			TP53,PIK3R1,CD274,CCND3,NTRK1,JAK2,H3F3A,RICTOR,MDM4	0;9;0;210		1
BYL719+LEE011	sensitivity			MGA,CDKN2A,CCND2,SOX17,MYC,KDM5A	0;6;0;213		1
BYL719+LEE011	global			MGA,CDKN2A,TP53,H3F3A,CD274,CCND3,CCND2,NTRK1,SOX17,JAK2,PIK3R1,MYC,RICTOR,MDM4,KDM5A	0;15;0;204		1
LEE011+EVEROLIMUS	resistance			CCND2,TP53,CD274,CCND3,CCNE1,NTRK1,SOX17,JAK2,H3F3A,NSD1,FGFR4,RICTOR,MDM4,TERT,NCOR1,KDM5A	0;16;0;203		1
LEE011+EVEROLIMUS	sensitivity		TSC2,TSC1	MYC,PIK3R1	0;2;2;215	0	1
LEE011+EVEROLIMUS	global		TSC2,TSC1	CCNE1,TP53,PIK3R1,TERT,CD274,CCND3,CCND2,NTRK1,SOX17,JAK2,H3F3A,NSD1,FGFR4,RICTOR,MDM4,MYC,NCOR1,KDM5A	0;18;2;199	0	1
Aggregated	resistance	-	-	-	0;446;9;11152	0	1

## Sheet: FM_FDAbmks
Drug	model	BmksInDCO	BmksNotInDCO	NonBmksInDCO	counts (BmksInDCO; NotBmksInDCO;BmksNotInDCO;NotBmksNotInDCO)	OR	p-val
Aggregated	sensitivity	-	-	-	6;341;15;8436	9.8956	0.000118251
BYL719+ENCORAFENIB	sensitivity	BRAF		TP53,AURKA,GNAS	1;3;0;162	inf	0.0241
Aggregated	global	-	-	-	6;695;24;8073	2.90396	0.0285431
BKM120+ENCORAFENIB	sensitivity	BRAF		CDKN2B,PTEN,SMO,MET	1;4;0;161	inf	0.03012
LEE011+ENCORAFENIB	sensitivity	BRAF		CDKN2B,SMO,CDKN2A,MET	1;4;0;161	inf	0.03012
ENCORAFENIB+BINIMETINIB	sensitivity	BRAF		CDKN2B,PTEN,CDKN2A,CDK6,MET	1;5;0;160	inf	0.03614
BYL719+ENCORAFENIB	global	BRAF		TP53,GNAS,PIK3CA,AURKA,APC,KRAS	1;6;0;159	inf	0.04217
BINIMETINIB	sensitivity	BRAF		CDKN2B,CDKN2A,TP53,SMAD4,SMO,KDM6A,CDK6,KRAS,FGFR1	1;9;0;156	inf	0.06024
LEE011+ENCORAFENIB	global	BRAF		CDKN2B,PDGFRA,CDKN2A,MET,NRAS,SMO,PTEN,KDM6A,CDK6,SUFU,ATRX	1;11;0;154	inf	0.07229
ENCORAFENIB	sensitivity	BRAF		CDKN2B,CDKN2A,MLH1,DDR2,CCNE1,RB1,SMO,MET,CRBN,MLL,CDK6,KDM5A	1;12;0;153	inf	0.07831
BKM120+ENCORAFENIB	global	BRAF		CDKN2B,SMO,ATM,PTEN,RNF43,MAP3K1,NRAS,KIT,SPEN,MET,MAP2K4,ATRX	1;12;0;153	inf	0.07831
ENCORAFENIB+BINIMETINIB	global	BRAF		CDKN2B,CDKN2A,CDK6,PTEN,NRAS,CBL,SPEN,MET,KDM6A,NF1,SUFU,APC,ATRX	1;13;0;152	inf	0.08434
ENCORAFENIB	global	BRAF		CDKN2B,AURKA,CDKN2A,RB1,MET,DDR2,CCNE1,MLH1,SMO,PTEN,CRBN,MLL,CDK6,APC,KDM5A,GNAS	1;16;0;149	inf	0.1024
BINIMETINIB	global	BRAF		SMAD4,STK11,SMO,BRCA2,RICTOR,MET,PIK3CA,NTRK1,RB1,CRBN,KDM6A,AURKA,PIK3R1,JAK2,FGFR1,CDKN2B,CDKN2A,IDH2,MDM2,MDM4,KRAS,TP53,GNAS,CCND3,PTEN,CDK6,BCL6	1;27;0;138	inf	0.1687
LJC049	resistance				0;0;0;166		1
LJC049	sensitivity			APC,MYC,TP53,AURKA,GNAS	0;5;0;161		1
LJC049	global			APC,MYC,TP53,AURKA,GNAS	0;5;0;161		1
TAMOXIFEN	resistance			TP53,CCND2,NTRK1,JAK2,MDM4,KDM5A	0;6;0;160		1
TAMOXIFEN	sensitivity			CCND1,CCND3,PIK3R1,ATRX,MYC,FGF4,FGF3	0;7;0;159		1
TAMOXIFEN	global			TP53,CCND1,FGF3,CCND3,CCND2,NTRK1,JAK2,PIK3R1,ATRX,MYC,FGF4,MDM4,KDM5A	0;13;0;153		1
FIGITUMUMAB	resistance			CDKN2B,TP53,SMAD4,KDM6A,MAP2K4,ATRX,KRAS	0;7;0;159		1
FIGITUMUMAB	sensitivity			SETD2,CDKN2A	0;2;0;164		1
FIGITUMUMAB	global			CDKN2B,CDKN2A,TP53,SMAD4,KDM6A,MAP2K4,ATRX,SETD2,KRAS	0;9;0;157		1
INC424	resistance			CDKN2A,IDH2,CCND3,CCND2,NTRK1,CDK6,MDM4,KDM5A,KRAS	0;9;0;157		1
INC424	sensitivity			ERBB2,CDKN2B,TP53,SMAD4,MLH1,CCND1,AKT2,NF2,PIK3R1,MYC,FGF4,FGF3,CREBBP	0;13;0;153		1
INC424	global			CDKN2B,SMAD4,AKT2,FGF3,NTRK1,MLH1,NF2,PIK3R1,MYC,ERBB2,CDKN2A,IDH2,FGF4,MDM4,KRAS,TP53,CCND1,CCND3,CCND2,CDK6,KDM5A,CREBBP	0;22;0;144		1
LKA136	resistance			CDKN2A,PIK3CA,CCND3,NTRK1,PIK3R1,MYC,MDM4	0;7;0;159		1
LKA136	sensitivity			CDKN2B,TGFBR2,TP53,FBXW7,GNAS,CCND1,CCND2,MED12,MLH1,AKT2,JAK2,AURKA,FGF4,FGF3,KDM5A,KRAS	0;16;0;150		1
LKA136	global			AKT2,PIK3CA,NTRK1,MLH1,MED12,JAK2,AURKA,PIK3R1,MYC,FBXW7,CDKN2B,TGFBR2,CDKN2A,FGF3,FGF4,MDM4,KRAS,TP53,GNAS,CCND1,CCND3,CCND2,KDM5A	0;23;0;143		1
CGM097	resistance			CDKN2A,GNAS,PIK3CA,CCND3,CCND2,NTRK1,JAK2,AURKA,SOX2,MDM2,BCL6,MDM4,KRAS	0;13;0;153		1
CGM097	sensitivity			CDKN2B,CDK6,NSD1,NOTCH1,CBL,KDM5A,SMO,MET,BRAF,PIK3R1,ABL1,FGFR4,RICTOR,MYC,CREBBP,FGFR1	0;16;0;150		1
CGM097	global			SMO,SOX2,ABL1,RICTOR,MDM2,PIK3CA,NTRK1,JAK2,AURKA,PIK3R1,MYC,KRAS,CDKN2B,CDKN2A,FGFR4,MDM4,FGFR1,GNAS,CCND3,CCND2,NOTCH1,CBL,MET,BRAF,CDK6,NSD1,BCL6,KDM5A,CREBBP	0;29;0;137		1
BGJ398	resistance			MDM4,MYC,BCL6,JAK2,NTRK1	0;5;0;161		1
BGJ398	sensitivity			MRE11A,TP53,CCND1,PIK3CA,CCND3,CCND2,AKT1,PIK3R1,SOX2,APC,FGF4,FGF3,KDM5A,FGFR1	0;14;0;152		1
BGJ398	global			MRE11A,TP53,FGF4,CCND1,PIK3CA,CCND3,CCND2,NTRK1,FGF3,AKT1,JAK2,PIK3R1,SOX2,APC,MYC,BCL6,MDM4,KDM5A,FGFR1	0;19;0;147		1
WNT974	resistance			EGFR,SMO,MET,BRAF,CDK6,SETD2	0;6;0;160		1
WNT974	sensitivity			CDKN2B,CDKN2C,CDKN2A,ERBB3,SUFU,KDM6A,MAP2K4,ATRX,FANCC,KRAS	0;10;0;156		1
WNT974	global			CDKN2B,CDKN2C,CDKN2A,ERBB3,MAP2K4,EGFR,SMO,MET,KDM6A,BRAF,CDK6,SUFU,ATRX,SETD2,FANCC,KRAS	0;16;0;150		1
HDM201	resistance			RICTOR,TP53,GNAS,PIK3CA,NTRK1,JAK2,AURKA,SOX2,BCL6,MDM4,KDM5A,KRAS	0;12;0;154		1
HDM201	sensitivity			CDKN2B,CDKN2A,SMAD4,CCND3,CCND2,CCND1,NBN,PIK3R1,ATRX,MYC,FGF4,FGF3,FGFR1	0;13;0;153		1
HDM201	global			SMAD4,SOX2,RICTOR,PIK3CA,NTRK1,JAK2,NBN,PIK3R1,MYC,KRAS,AURKA,CDKN2B,CDKN2A,FGF3,ATRX,FGF4,MDM4,FGFR1,TP53,GNAS,CCND1,CCND3,CCND2,BCL6,KDM5A	0;25;0;141		1
INC280	resistance			RICTOR,TP53,NTRK1	0;3;0;163		1
INC280	sensitivity			PIK3CA,FGFR1	0;2;0;164		1
INC280	global			PIK3CA,RICTOR,TP53,NTRK1,FGFR1	0;5;0;161		1
LDE225	resistance			CDKN2B,MET,CDKN2A,SMO,CDK6	0;5;0;161		1
LDE225	sensitivity		PTCH1	NRAS,PTEN,KDM6A,BRAF,SUFU,ATRX	0;6;1;159	0	1
LDE225	global		PTCH1	CDKN2B,CDKN2A,PTEN,NRAS,SMO,MET,KDM6A,BRAF,CDK6,SUFU,ATRX	0;11;1;154	0	1
CETUXIMAB	resistance		NRAS,KRAS	PIK3CA,BCL6,KDM6A	0;3;2;161	0	1
CETUXIMAB	sensitivity			GNAS,NOTCH2,AKT1,APC,RICTOR,KRAS	0;6;0;160		1
CETUXIMAB	global		NRAS	RICTOR,GNAS,PIK3CA,NOTCH2,AKT1,KDM6A,APC,BCL6	0;9;2;155	0	1
ENCORAFENIB	resistance			PTEN,APC,AURKA,GNAS	0;4;0;162		1
LGW813	resistance			CDKN2B,CDKN2A,PTEN,BRAF,CDK6,SUFU	0;6;0;160		1
LGW813	sensitivity			SMO,MET,NRAS,ATRX,KDM6A	0;5;0;161		1
LGW813	global			CDKN2B,CDKN2A,MET,NRAS,SMO,PTEN,KDM6A,BRAF,CDK6,SUFU,ATRX	0;11;0;155		1
LGH447	resistance			PIK3CA,TP53	0;2;0;164		1
LGH447	sensitivity			RICTOR,NTRK1,PIK3R1	0;3;0;163		1
LGH447	global			PIK3CA,RICTOR,TP53,NTRK1,PIK3R1	0;5;0;161		1
BYL719+ENCORAFENIB	resistance			PIK3CA,APC,KRAS	0;3;0;163		1
FIGITUMUMAB+BINIMETINIB	resistance			SMAD4,CDKN2B,SETD2,TP53,MAP2K4	0;5;0;161		1
FIGITUMUMAB+BINIMETINIB	sensitivity		BRAF	CDKN2A,KDM6A	0;2;1;163	0	1
FIGITUMUMAB+BINIMETINIB	global		BRAF	CDKN2B,CDKN2A,TP53,SMAD4,KDM6A,MAP2K4,SETD2	0;7;1;158	0	1
CETUXIMAB+ENCORAFENIB	resistance		NRAS,KRAS	PIK3CA,FBXW7	0;2;2;162	0	1
CETUXIMAB+ENCORAFENIB	sensitivity		BRAF	MET,APC,TP53,AURKA,GNAS	0;5;1;160	0	1
CETUXIMAB+ENCORAFENIB	global		NRAS,BRAF,KRAS	TP53,GNAS,PIK3CA,MET,AURKA,APC,FBXW7	0;7;3;156	0	1
TAS266	resistance			SMO,PTEN,KDM6A,CDK6,ATRX	0;5;0;161		1
TAS266	sensitivity			CDKN2B,MET,CDK4,MLL,SUFU	0;5;0;161		1
TAS266	global			CDKN2B,MET,MLL,SMO,PTEN,CDK4,CDK6,SUFU,KDM6A,ATRX	0;10;0;156		1
LJM716+TRASTUZUMAB	resistance			MYC,CCND2,KDM5A	0;3;0;163		1
LJM716+TRASTUZUMAB	sensitivity		ERBB2	TP53,MDM4,CCND3,NTRK1,PTEN,PIK3R1,SUFU,MDM2,SMARCA4	0;9;1;156	0	1
LJM716+TRASTUZUMAB	global		ERBB2	MYC,TP53,SMARCA4,CCND3,CCND2,NTRK1,PTEN,PIK3R1,SUFU,MDM2,MDM4,KDM5A	0;12;1;153	0	1
LLM871	resistance			BCL6,PIK3CA,CCND3,CCND2,NTRK1,JAK2,SOX2,RICTOR,MDM4,KRAS	0;10;0;156		1
LLM871	sensitivity			ERBB2,TP53,CCND1,PIK3R1,MYC,FGF4,KDM5A,FGFR1	0;8;0;158		1
LLM871	global			ERBB2,RICTOR,TP53,FGF4,CCND1,PIK3CA,CCND3,CCND2,NTRK1,JAK2,PIK3R1,SOX2,MYC,BCL6,MDM4,KDM5A,FGFR1,KRAS	0;18;0;148		1
BYL719+CETUXIMAB+ENCORAFENIB	resistance		NRAS,KRAS	PIK3CA	0;1;2;163	0	1
BYL719+CETUXIMAB+ENCORAFENIB	sensitivity		BRAF	APC,TP53,AURKA,GNAS	0;4;1;161	0	1
BYL719+CETUXIMAB+ENCORAFENIB	global		NRAS,BRAF,KRAS	APC,GNAS,TP53,AURKA,PIK3CA	0;5;3;158	0	1
BKM120+LJC049	resistance				0;0;0;166		1
BKM120+LJC049	sensitivity			APC,TP53,AURKA,GNAS	0;4;0;162		1
BKM120+LJC049	global			APC,TP53,AURKA,GNAS	0;4;0;162		1
LEE011	resistance			BCL6,CDK6,PIK3CA,CCND3,NTRK1,RB1,SMO,JAK2,PIK3R1,RICTOR,MDM4	0;11;0;155		1
LEE011	sensitivity			CDKN2B,CDKN2A,APC,GNAS,SMAD4,NOTCH2,KDM6A,BRAF,SUFU,ATRX,MDM2,MYC,AURKA	0;13;0;153		1
LEE011	global			SMAD4,SMO,RICTOR,PIK3CA,NTRK1,RB1,KDM6A,AURKA,PIK3R1,JAK2,MYC,CDKN2B,CDKN2A,SUFU,ATRX,MDM2,MDM4,GNAS,CCND3,NOTCH2,BRAF,CDK6,APC,BCL6	0;24;0;142		1
PACLITAXEL	resistance			RICTOR,TP53,CCND1,PIK3CA,FGFR1,NTRK1,JAK2,SOX2,KDM6A,FGF4,MDM4,BCL6	0;12;0;154		1
PACLITAXEL	sensitivity			ERBB2,CCND2,CCND3,CCNE1,NF2,PIK3R1,MYC,FGF3,KDM5A	0;9;0;157		1
PACLITAXEL	global			ERBB2,BCL6,CCNE1,TP53,FGF4,CCND1,PIK3CA,CCND3,CCND2,NTRK1,FGF3,JAK2,NF2,PIK3R1,SOX2,KDM6A,MYC,RICTOR,MDM4,KDM5A,FGFR1	0;21;0;145		1
DACARBAZINE	resistance			CDKN2B,CDKN2A,SMO,MET,KDM6A,BRAF,CDK6,SUFU,ATRX	0;9;0;157		1
DACARBAZINE	sensitivity			NRAS	0;1;0;165		1
DACARBAZINE	global			CDKN2B,CDKN2A,NRAS,SMO,MET,KDM6A,BRAF,CDK6,SUFU,ATRX	0;10;0;156		1
LJM716	resistance				0;0;0;166		1
LJM716	sensitivity			TP53,BARD1,CCND3,CCND2,NTRK1,JAK2,PIK3R1,ATRX,MYC,MDM4,KDM5A	0;11;0;155		1
LJM716	global			TP53,BARD1,CCND3,CCND2,NTRK1,JAK2,PIK3R1,ATRX,MYC,MDM4,KDM5A	0;11;0;155		1
BINIMETINIB-3.5MPK	resistance			KRAS,SETD2,TP53,MAP2K4	0;4;0;162		1
BINIMETINIB-3.5MPK	sensitivity		BRAF	CDKN2B,ERBB3,CDKN2A,SMAD4,RB1,KDM6A,ATRX	0;7;1;158	0	1
BINIMETINIB-3.5MPK	global		BRAF	CDKN2B,ERBB3,CDKN2A,TP53,SMAD4,RB1,KDM6A,MAP2K4,ATRX,SETD2,KRAS	0;11;1;154	0	1
ERLOTINIB	resistance		KRAS	PIK3CA,BRCA2,TP53,RICTOR,ATRX	0;5;1;160	0	1
ERLOTINIB	sensitivity			ABL1,PTEN,FGFR1	0;3;0;163		1
ERLOTINIB	global		KRAS	BRCA2,TP53,PIK3CA,PTEN,ABL1,ATRX,RICTOR,FGFR1	0;8;1;157	0	1
BYL719+CETUXIMAB	resistance		NRAS,KRAS	CTNNB1,NOTCH1,SMAD2	0;3;2;161	0	1
BYL719+CETUXIMAB	sensitivity			APC,AURKA,GNAS	0;3;0;163		1
BYL719+CETUXIMAB	global		NRAS,KRAS	GNAS,NOTCH1,SMAD2,CTNNB1,AURKA,APC	0;6;2;158	0	1
BYL719	resistance			BRCA2,GNAS,EGFR,NTRK1,RB1,KEAP1,MED12,EZH2,JAK2,AURKA,PIK3R1,MAP2K4,KDM5C,MYC,RICTOR,MDM4,NCOR1,NF2	0;18;0;148		1
BYL719	sensitivity			CDKN2B,BCL6,CDKN2A,TP53,SMAD4,PIK3CA,CCND2,CCND1,CDK6,SOX2,KRAS,FGF4,FGF3,KDM5A,FGFR1	0;15;0;151		1
BYL719	global			SMAD4,EGFR,CDKN2A,MAP2K4,SOX2,RICTOR,NCOR1,PIK3CA,NTRK1,RB1,MDM4,MED12,JAK2,NF2,PIK3R1,MYC,KRAS,AURKA,CDKN2B,BRCA2,FGF4,FGF3,FGFR1,TP53,GNAS,CCND1,CCND2,KEAP1,EZH2,CDK6,BCL6,KDM5A,KDM5C	0;33;0;133		1
BYL719+LGH447	resistance			CDKN2B,CDKN2A,NTRK1,KRAS	0;4;0;162		1
BYL719+LGH447	sensitivity			RICTOR,TP53,PIK3CA,SOX2,BCL6,FGFR1	0;6;0;160		1
BYL719+LGH447	global			CDKN2B,BCL6,CDKN2A,TP53,PIK3CA,FGFR1,NTRK1,SOX2,RICTOR,KRAS	0;10;0;156		1
BKM120	resistance			BCL6,GNAS,CCND3,NTRK1,RB1,PTEN,KDM6A,BRAF,PIK3R1,ATRX,MDM2,RICTOR	0;12;0;154		1
BKM120	sensitivity			CDKN2B,CDKN2A,PIK3CA,CCND2,AURKA,CDK6,MYC,KDM5A,FGFR1	0;9;0;157		1
BKM120	global			CDKN2B,BCL6,CDKN2A,CDK6,GNAS,PIK3CA,CCND3,CCND2,NTRK1,RB1,KDM5A,PTEN,KDM6A,BRAF,PIK3R1,ATRX,MDM2,RICTOR,MYC,FGFR1,AURKA	0;21;0;145		1
LFW527+BINIMETINIB	resistance			BRCA2,PIK3CA,STK11,RICTOR,SMARCA4,BCL6	0;6;0;160		1
LFW527+BINIMETINIB	sensitivity		BRAF	SOX2	0;1;1;164	0	1
LFW527+BINIMETINIB	global		BRAF	BRCA2,PIK3CA,STK11,SOX2,RICTOR,SMARCA4,BCL6	0;7;1;158	0	1
5FU	resistance			ERBB2,FBXW7,MSH2,NOTCH1,TRRAP,KDM6A,MLH1,NSD1,EP300,CREBBP,BRAF	0;11;0;155		1
5FU	sensitivity			TP53,GNAS,SMAD4,AURKA,APC,KRAS	0;6;0;160		1
5FU	global			ERBB2,FBXW7,TP53,GNAS,SMAD4,MSH2,NOTCH1,TRRAP,BRAF,KDM6A,MLH1,APC,NSD1,AURKA,EP300,CREBBP,KRAS	0;17;0;149		1
CLR457	resistance			CDKN2B,BCL6,CDKN2A,CDK6,KDM5C,EGFR,RB1,CTNNB1,RICTOR,MLH1,PIK3R1,KDM6A,ATRX,SETD2,FGFR1	0;15;0;151		1
CLR457	sensitivity			GNAS,SMAD4,PIK3CA,NTRK1,AURKA,MYC,MDM4	0;7;0;159		1
CLR457	global			SMAD4,EGFR,CTNNB1,RB1,RICTOR,PIK3CA,NTRK1,MLH1,KDM6A,AURKA,PIK3R1,MYC,CDKN2B,CDKN2A,ATRX,SETD2,MDM4,FGFR1,GNAS,CDK6,BCL6,KDM5C	0;22;0;144		1
BYL719+LJM716	resistance			CDKN2B,BRAF,CDKN2A,IDH2,NOTCH1,TRRAP,CTNNB1,KEAP1,AKT2,JAK2,RB1,CDK6,RICTOR,CREBBP,FGFR1	0;15;0;151		1
BYL719+LJM716	sensitivity			CCND2,GNAS,SMAD4,PIK3CA,CCND3,BARD1,NTRK1,MDM4,CCND1,AURKA,PIK3R1,SOX2,MYC,FGF4,FGF3,KDM5A,BCL6	0;17;0;149		1
BYL719+LJM716	global			SMAD4,CTNNB1,AKT2,SOX2,RICTOR,PIK3CA,NTRK1,RB1,MDM4,JAK2,AURKA,PIK3R1,MYC,CDKN2B,CDKN2A,BARD1,IDH2,TRRAP,FGF4,FGF3,FGFR1,GNAS,CCND1,CCND3,CCND2,NOTCH1,KEAP1,BRAF,CDK6,BCL6,KDM5A,CREBBP	0;32;0;134		1
HSP990	resistance			RICTOR,TP53,NTRK1,FGFR1	0;4;0;162		1
HSP990	sensitivity			PIK3CA	0;1;0;165		1
HSP990	global			PIK3CA,RICTOR,TP53,NTRK1,FGFR1	0;5;0;161		1
ENCORAFENIB+BINIMETINIB	resistance			NRAS,CBL,SPEN,KDM6A,NF1,SUFU,APC,ATRX	0;8;0;158		1
BKM120+ENCORAFENIB	resistance			ATM,NRAS,MAP3K1,RNF43,KIT,SPEN,MAP2K4,ATRX	0;8;0;158		1
BINIMETINIB	resistance			MET,BRCA2,GNAS,IDH2,CCND3,STK11,NTRK1,RB1,PTEN,CRBN,JAK2,AURKA,PIK3R1,PIK3CA,MDM2,RICTOR,MDM4,BCL6	0;18;0;148		1
LCL161+PACLITAXEL	resistance			BRCA2,TP53,ASXL1,ATM,NTRK1,KEAP1,DIS3,RICTOR	0;8;0;158		1
LCL161+PACLITAXEL	sensitivity			PIK3CA,FGFR1	0;2;0;164		1
LCL161+PACLITAXEL	global			BRCA2,TP53,ASXL1,PIK3CA,ATM,NTRK1,KEAP1,DIS3,RICTOR,FGFR1	0;10;0;156		1
INC424+BINIMETINIB	resistance			SMAD4,ATRX,KDM6A,MAP2K4	0;4;0;162		1
INC424+BINIMETINIB	sensitivity		BRAF	CDKN2B,SETD2,CDKN2A,TP53,KRAS	0;5;1;160	0	1
INC424+BINIMETINIB	global		BRAF	CDKN2B,CDKN2A,TP53,SMAD4,KDM6A,MAP2K4,ATRX,SETD2,KRAS	0;9;1;156	0	1
GEMCITABINE-50MPK	resistance			TP53,KRAS,CDKN2A,KDM6A,ATRX	0;5;0;161		1
GEMCITABINE-50MPK	sensitivity			SMAD4,CDKN2B	0;2;0;164		1
GEMCITABINE-50MPK	global			CDKN2B,CDKN2A,TP53,SMAD4,KDM6A,ATRX,KRAS	0;7;0;159		1
CKX620	resistance			PPP2R1A,BCL6,GNAS,SMARCA4,STK11,SF3B1,NTRK1,AURKA,PIK3R1,RICTOR,CHEK2	0;11;0;155		1
CKX620	sensitivity		BRAF	PIK3CA	0;1;1;164	0	1
CKX620	global		BRAF	PPP2R1A,RICTOR,GNAS,PIK3CA,STK11,SF3B1,NTRK1,CHEK2,AURKA,PIK3R1,BCL6,SMARCA4	0;12;1;153	0	1
TRAMETINIB	resistance			KDM6A	0;1;0;165		1
TRAMETINIB	sensitivity		BRAF	CDKN2B,TGFBR2,CDKN2A,TP53,SMAD4,MAP2K4,SETD2,KRAS	0;8;1;157	0	1
TRAMETINIB	global		BRAF	CDKN2B,TGFBR2,CDKN2A,TP53,SMAD4,KDM6A,MAP2K4,SETD2,KRAS	0;9;1;156	0	1
ABRAXANE+GEMCITABINE	resistance			SMAD4,IDH2,KRAS	0;3;0;163		1
ABRAXANE+GEMCITABINE	sensitivity			CDKN2B,CDKN2A,TP53,MAP2K4	0;4;0;162		1
ABRAXANE+GEMCITABINE	global			CDKN2B,CDKN2A,TP53,SMAD4,IDH2,MAP2K4,KRAS	0;7;0;159		1
BKM120+LDE225	resistance			CDKN2B,AKT1,CDKN2A,SMAD4	0;4;0;162		1
BKM120+LDE225	sensitivity		PTCH1	KDM6A,SETD2,TP53,KRAS	0;4;1;161	0	1
BKM120+LDE225	global		PTCH1	CDKN2B,CDKN2A,TP53,SMAD4,AKT1,KDM6A,SETD2,KRAS	0;8;1;157	0	1
BKM120+BINIMETINIB	resistance			BRCA2,TP53,MLL2,ASXL1,IDH2,STK11,RNF43,NTRK1,KEAP1,ATRX,RICTOR	0;11;0;155		1
BKM120+BINIMETINIB	sensitivity		BRAF	CDKN2B,CDKN2A,SMAD4,KDM6A,KRAS,FGFR1	0;6;1;159	0	1
BKM120+BINIMETINIB	global		BRAF	CDKN2B,CDKN2A,TP53,KEAP1,SMAD4,IDH2,STK11,RNF43,NTRK1,MLL2,BRCA2,KDM6A,ATRX,KRAS,RICTOR,ASXL1,FGFR1	0;17;1;148	0	1
BYL719+BINIMETINIB	resistance			PPP2R1A,GNAS,SF3B1,PTEN,ATRX,APC,BCL6	0;7;0;159		1
BYL719+BINIMETINIB	sensitivity		BRAF	TP53,AURKA	0;2;1;163	0	1
BYL719+BINIMETINIB	global		BRAF	PPP2R1A,TP53,GNAS,SF3B1,PTEN,AURKA,ATRX,APC,BCL6	0;9;1;156	0	1
LEE011+ENCORAFENIB	resistance			PDGFRA,NRAS,PTEN,KDM6A,CDK6,SUFU,ATRX	0;7;0;159		1
BYL719+LEE011	resistance			RICTOR,JAK2,PIK3R1	0;3;0;163		1
BYL719+LEE011	sensitivity			MYC,CDKN2A,KDM5A,CCND2	0;4;0;162		1
BYL719+LEE011	global			CDKN2A,CCND2,JAK2,PIK3R1,MYC,RICTOR,KDM5A	0;7;0;159		1
LEE011+EVEROLIMUS	resistance			CCND2,TP53,CCND3,CCNE1,NTRK1,JAK2,NSD1,FGFR4,RICTOR,NCOR1	0;10;0;156		1
LEE011+EVEROLIMUS	sensitivity		TSC2,TSC1	MYC,PIK3R1	0;2;2;162	0	1
LEE011+EVEROLIMUS	global		TSC2,TSC1	CCNE1,TP53,CCND3,CCND2,NTRK1,JAK2,PIK3R1,NSD1,MYC,RICTOR,FGFR4,NCOR1	0;12;2;152	0	1
Aggregated	resistance	-	-	-	0;354;9;8435	0	1
