# Supplementary material for: Personalized cancer therapy prioritization based on driver alteration co-occurrence patterns
Source: Genome Med. 2020 Sep 9;12:78. doi: 10.1186/s13073-020-00774-x (PMC7488324; doi:10.1186/s13073-020-00774-x)
Supplement: Supplementary file 1 — Additional file 1. This compressed folder contains all the supplementary tables referenced throughout the manuscript, together with their description. [file 13073_2020_774_MOESM1_ESM.zip › SupplementaryTables/TableS2.xlsx]

## Sheet: Driver Mutations
gene	input	protein	driver_mut_prediction	disrupting_driver_mut_prediction	missense_driver_mut_prediction	info
ABCB1	chr7:g.87178669C>G	p.D574H	TIER 1		MISSENSE_with_stringent_FI_in_any_role_gene	CSQN=Missense;codon_pos=87178667-87178668-87178669;ref_codon_seq=GAT;aliases=ENSP00000265724;source=Ensembl
ABCB1	chr7:g.87144586C>A	p.Q1081H	TIER 1		MISSENSE_with_stringent_FI_in_any_role_gene	CSQN=Missense;codon_pos=87144586-87144587-87144588;ref_codon_seq=CAG;aliases=ENSP00000265724;source=Ensembl
ABCB4	chr7:g.87031491C>T	p.G1261D	TIER 1		MISSENSE_with_stringent_FI_in_any_role_gene	CSQN=Missense;codon_pos=87031490-87031491-87031492;ref_codon_seq=GGC;aliases=ENSP00000265723;source=Ensembl
ABL1	chr9:g.133729453G>A	p.A28T	TIER 1		MISSENSE_with_stringent_FI_in_any_role_gene	CSQN=Missense;codon_pos=133729453-133729454-133729455;ref_codon_seq=GCC;aliases=ENSP00000323315;source=Ensembl
ABL1	chr9:g.133730392A>G	p.E153G	TIER 1		MISSENSE_with_stringent_FI_in_any_role_gene	CSQN=Missense;codon_pos=133730391-133730392-133730393;ref_codon_seq=GAG;aliases=ENSP00000323315;source=Ensembl
ABL1	chr9:g.133747516G>A	p.E275K	TIER 1		MISSENSE_with_stringent_FI_in_any_role_gene	CSQN=Missense;C2=NextToSpliceAcceptorOfExon5_At_chr9:133747515;codon_pos=133747516-133747517-133747518;ref_codon_seq=GAG;aliases=ENSP00000323315;source=Ensembl
ABL1	chr9:g.133738202A>C	p.H201P	TIER 2		MISSENSE_with_loose_FI_in_any_role_gene	CSQN=Missense;codon_pos=133738201-133738202-133738203;ref_codon_seq=CAT;aliases=ENSP00000323315;source=Ensembl
ABL1	chr9:g.133761029C>T	p.L1118F	TIER 2		MISSENSE_with_loose_FI_in_any_role_gene	CSQN=Missense;codon_pos=133761029-133761030-133761031;ref_codon_seq=CTC;aliases=ENSP00000323315;source=Ensembl
ABL1	chr9:g.133759897G>T	p.L740F	TIER 2		MISSENSE_with_loose_FI_in_any_role_gene	CSQN=Missense;codon_pos=133759895-133759896-133759897;ref_codon_seq=TTG;aliases=ENSP00000323315;source=Ensembl
ABL1	chr9:g.133748333C>T	p.R332W	TIER 1		MISSENSE_with_stringent_FI_in_any_role_gene	CSQN=Missense;codon_pos=133748333-133748334-133748335;ref_codon_seq=CGG;aliases=ENSP00000323315;source=Ensembl
ABL2	chr1:g.179095723C>T	p.S159N	TIER 1		MISSENSE_with_stringent_FI_in_any_role_gene	CSQN=Missense;codon_pos=179095722-179095723-179095724;ref_codon_seq=AGC;aliases=ENSP00000427562;source=Ensembl
ABL2	chr1:g.179081449G>A	p.S549F	TIER 1		MISSENSE_with_stringent_FI_in_any_role_gene	CSQN=Missense;codon_pos=179081448-179081449-179081450;ref_codon_seq=TCT;aliases=ENSP00000427562;source=Ensembl
ABL2	chr1:g.179077100G>A	p.T1101M	TIER 1		MISSENSE_with_stringent_FI_in_any_role_gene	CSQN=Missense;codon_pos=179077099-179077100-179077101;ref_codon_seq=ACG;aliases=ENSP00000427562;source=Ensembl
ABL2	chr1:g.179090996C>T	p.V232M	TIER 1		MISSENSE_with_stringent_FI_in_any_role_gene	CSQN=Missense;codon_pos=179090994-179090995-179090996;ref_codon_seq=GTG;aliases=ENSP00000427562;source=Ensembl
ACACA	chr17:g.35634884C>T	p.A209T	TIER 1		MISSENSE_with_stringent_FI_in_any_role_gene	CSQN=Missense;codon_pos=35634882-35634883-35634884;ref_codon_seq=GCA;aliases=ENSP00000344789;source=Ensembl
ACACA	chr17:g.35632928C>T	p.A273T	TIER 1		MISSENSE_with_stringent_FI_in_any_role_gene	CSQN=Missense;codon_pos=35632926-35632927-35632928;ref_codon_seq=GCC;aliases=ENSP00000344789;source=Ensembl
ACACA	chr17:g.35602063C>T	p.G843E	TIER 1		MISSENSE_with_stringent_FI_in_any_role_gene	CSQN=Missense;codon_pos=35602062-35602063-35602064;ref_codon_seq=GGA;aliases=ENSP00000344789;source=Ensembl
ACACA	chr17:g.35602055G>A	p.L846F	TIER 1		MISSENSE_with_stringent_FI_in_any_role_gene	CSQN=Missense;codon_pos=35602053-35602054-35602055;ref_codon_seq=CTT;aliases=ENSP00000344789;source=Ensembl
ACACA	chr17:g.35601521G>A	p.P909S	TIER 1		MISSENSE_with_stringent_FI_in_any_role_gene	CSQN=Missense;codon_pos=35601519-35601520-35601521;ref_codon_seq=CCT;aliases=ENSP00000344789;source=Ensembl
ACACA	chr17:g.35601521G>A	p.P909S	TIER 1		MISSENSE_with_stringent_FI_in_any_role_gene	CSQN=Missense;codon_pos=35601519-35601520-35601521;ref_codon_seq=CCT;aliases=ENSP00000344789;source=Ensembl
ACACA	chr17:g.35445933G>A	p.S2323L	TIER 1		MISSENSE_with_stringent_FI_in_any_role_gene	CSQN=Missense;codon_pos=35445932-35445933-35445934;ref_codon_seq=TCG;aliases=ENSP00000344789;source=Ensembl
ACACA	chr17:g.35557389G>A	p.T1365I	TIER 1		MISSENSE_with_stringent_FI_in_any_role_gene	CSQN=Missense;codon_pos=35557388-35557389-35557390;ref_codon_seq=ACT;aliases=ENSP00000344789;source=Ensembl
ACACA	chr17:g.35518719C>A	p.W1775C	TIER 1		MISSENSE_with_stringent_FI_in_any_role_gene	CSQN=Missense;codon_pos=35518719-35518720-35518721;ref_codon_seq=TGG;aliases=ENSP00000344789;source=Ensembl
ACAD8	chr11:g.134131743T>C	p.C351R	TIER 1		MISSENSE_with_stringent_FI_in_any_role_gene	CSQN=Missense;codon_pos=134131743-134131744-134131745;ref_codon_seq=TGC;aliases=ENSP00000281182;source=Ensembl
ACAD8	chr11:g.134132462G>A	p.D381N	TIER 1		MISSENSE_with_stringent_FI_in_any_role_gene	CSQN=Missense;codon_pos=134132462-134132463-134132464;ref_codon_seq=GAT;aliases=ENSP00000281182;source=Ensembl
ACAD8	chr11:g.134131222C>T	p.L299F	TIER 1		MISSENSE_with_stringent_FI_in_any_role_gene	CSQN=Missense;codon_pos=134131222-134131223-134131224;ref_codon_seq=CTC;aliases=ENSP00000281182;source=Ensembl
ACO1	chr9:g.32408636G>A	p.D131N	TIER 1		MISSENSE_with_stringent_FI_in_any_role_gene	CSQN=Missense;codon_pos=32408636-32408637-32408638;ref_codon_seq=GAT;aliases=ENSP00000369255;source=Ensembl
ACO1	chr9:g.32431773G>A	p.E595K	TIER 1		MISSENSE_with_stringent_FI_in_any_role_gene	CSQN=Missense;codon_pos=32431773-32431774-32431775;ref_codon_seq=GAG;aliases=ENSP00000369255;source=Ensembl
ACO1	chr9:g.32430458T>G	p.F538V	TIER 1		MISSENSE_with_stringent_FI_in_any_role_gene	CSQN=Missense;codon_pos=32430458-32430459-32430460;ref_codon_seq=TTT;aliases=ENSP00000369255;source=Ensembl
ACO1	chr9:g.32418375G>A	p.G175E	TIER 1		MISSENSE_with_stringent_FI_in_any_role_gene	CSQN=Missense;codon_pos=32418374-32418375-32418376;ref_codon_seq=GGA;aliases=ENSP00000369255;source=Ensembl
ACO1	chr9:g.32427343C>T	p.P465S	TIER 1		MISSENSE_with_stringent_FI_in_any_role_gene	CSQN=Missense;codon_pos=32427343-32427344-32427345;ref_codon_seq=CCT;aliases=ENSP00000369255;source=Ensembl
ACSL3	chr2:g.223789253T>C	p.L411P	TIER 1		MISSENSE_with_stringent_FI_in_any_role_gene	CSQN=Missense;codon_pos=223789252-223789253-223789254;ref_codon_seq=CTG;aliases=ENSP00000350012;source=Ensembl
ACSL3	chr2:g.223773812C>T	p.R108C	TIER 1		MISSENSE_with_stringent_FI_in_any_role_gene	CSQN=Missense;codon_pos=223773812-223773813-223773814;ref_codon_seq=CGT;aliases=ENSP00000350012;source=Ensembl
ACSL3	chr2:g.223793601G>T	p.R496I	TIER 1		MISSENSE_with_stringent_FI_in_any_role_gene	CSQN=Missense;codon_pos=223793600-223793601-223793602;ref_codon_seq=AGA;aliases=ENSP00000350012;source=Ensembl
ACSL3	chr2:g.223806314G>A	p.R702H	TIER 1		MISSENSE_with_stringent_FI_in_any_role_gene	CSQN=Missense;codon_pos=223806313-223806314-223806315;ref_codon_seq=CGC;aliases=ENSP00000350012;source=Ensembl
ACSL3	chr2:g.223787479G>A	p.S337N	TIER 1		MISSENSE_with_stringent_FI_in_any_role_gene	CSQN=Missense;codon_pos=223787478-223787479-223787480;ref_codon_seq=AGT;aliases=ENSP00000350012;source=Ensembl
ACSL3	chr2:g.223787479G>A	p.S337N	TIER 1		MISSENSE_with_stringent_FI_in_any_role_gene	CSQN=Missense;codon_pos=223787478-223787479-223787480;ref_codon_seq=AGT;aliases=ENSP00000350012;source=Ensembl
ACTB	chr7:g.5568860C>T	p.E99K	TIER 1		MISSENSE_with_stringent_FI_in_any_role_gene	CSQN=Missense;codon_pos=5568858-5568859-5568860;ref_codon_seq=GAG;aliases=ENSP00000349960;source=Ensembl
ACTG1	chr17:g.79479316G>A	p.A22V	TIER 1		MISSENSE_in_CLUSTER_in_any_role_gene,MISSENSE_with_stringent_FI_in_any_role_gene	CSQN=Missense;codon_pos=79479315-79479316-79479317;ref_codon_seq=GCT;aliases=ENSP00000458162;source=Ensembl
ACTG1	chr17:g.79477831G>A	p.S338L	TIER 1		MISSENSE_with_stringent_FI_in_any_role_gene	CSQN=Missense;codon_pos=79477830-79477831-79477832;ref_codon_seq=TCG;aliases=ENSP00000458162;source=Ensembl
ACVR1	chr2:g.158622485C>G	p.K338N	TIER 1		MISSENSE_with_stringent_FI_in_any_role_gene	CSQN=Missense;codon_pos=158622485-158622486-158622487;ref_codon_seq=AAG;aliases=ENSP00000263640;source=Ensembl
ACVR1	chr2:g.158622523T>C	p.T326A	TIER 1		MISSENSE_with_stringent_FI_in_any_role_gene	CSQN=Missense;codon_pos=158622521-158622522-158622523;ref_codon_seq=ACC;aliases=ENSP00000263640;source=Ensembl
ACVR1B	chr12:g.52370353G>A	p.G192S	TIER 1		MISSENSE_with_stringent_FI_in_any_role_gene	CSQN=Missense;codon_pos=52370353-52370354-52370355;ref_codon_seq=GGC;aliases=ENSP00000442656;source=Ensembl
ACVR1B	chr12:g.52377912G>A	p.G355E	TIER 1		MISSENSE_with_stringent_FI_in_any_role_gene	CSQN=Missense;codon_pos=52377911-52377912-52377913;ref_codon_seq=GGG;aliases=ENSP00000442656;source=Ensembl
ACVR1B	chr12:g.52374773C>T	p.R201C	TIER 1		MISSENSE_with_stringent_FI_in_any_role_gene	CSQN=Missense;codon_pos=52374773-52374774-52374775;ref_codon_seq=CGC;aliases=ENSP00000442656;source=Ensembl
ACVR1B	chr12:g.52380709G>A	p.R456Q	TIER 1		MISSENSE_with_stringent_FI_in_any_role_gene	CSQN=Missense;codon_pos=52380708-52380709-52380710;ref_codon_seq=CGA;aliases=ENSP00000442656;source=Ensembl
ACVR1B	chr12:g.52385715C>T	p.R485*	TIER 1	DISRUPTING_not_distal_in_LoF_role_gene		CSQN=Nonsense;codon_pos=52385715-52385716-52385717;ref_codon_seq=CGA;aliases=ENSP00000442656;source=Ensembl
ACVR1B	chr12:g.52374777C>T	p.T202I	TIER 1		MISSENSE_with_stringent_FI_in_any_role_gene	CSQN=Missense;codon_pos=52374776-52374777-52374778;ref_codon_seq=ACA;aliases=ENSP00000442656;source=Ensembl
ACVR2A	chr2:g.148683699C>A	p.P439H	TIER 1		MISSENSE_with_stringent_FI_in_any_role_gene	CSQN=Missense;codon_pos=148683698-148683699-148683700;ref_codon_seq=CCT;aliases=ENSP00000241416;source=Ensembl
ACVR2A	chr2:g.148654071A>G	p.Y86C	TIER 1		MISSENSE_with_stringent_FI_in_any_role_gene	CSQN=Missense;codon_pos=148654070-148654071-148654072;ref_codon_seq=TAT;aliases=ENSP00000241416;source=Ensembl
ADAM10	chr15:g.58936158G>A	p.A252V	TIER 1		MISSENSE_with_stringent_FI_in_any_role_gene	CSQN=Missense;codon_pos=58936157-58936158-58936159;ref_codon_seq=GCG;aliases=ENSP00000260408;source=Ensembl
ADAM10	chr15:g.58902612C>T	p.G637S	TIER 1		MISSENSE_with_stringent_FI_in_any_role_gene	CSQN=Missense;codon_pos=58902610-58902611-58902612;ref_codon_seq=GGT;aliases=ENSP00000260408;source=Ensembl
ADCY1	chr7:g.45743274G>A	p.E883K	TIER 1		MISSENSE_with_stringent_FI_in_any_role_gene	CSQN=Missense;codon_pos=45743274-45743275-45743276;ref_codon_seq=GAG;aliases=ENSP00000297323;source=Ensembl
ADCY1	chr7:g.45743296G>A	p.G890E	TIER 1		MISSENSE_with_stringent_FI_in_any_role_gene	CSQN=Missense;codon_pos=45743295-45743296-45743297;ref_codon_seq=GGG;aliases=ENSP00000297323;source=Ensembl
ADCY1	chr7:g.45743296G>A	p.G890E	TIER 1		MISSENSE_with_stringent_FI_in_any_role_gene	CSQN=Missense;codon_pos=45743295-45743296-45743297;ref_codon_seq=GGG;aliases=ENSP00000297323;source=Ensembl
ADCY1	chr7:g.45744166G>A	p.G923E	TIER 1		MISSENSE_with_stringent_FI_in_any_role_gene	CSQN=Missense;codon_pos=45744165-45744166-45744167;ref_codon_seq=GGG;aliases=ENSP00000297323;source=Ensembl
ADCY1	chr7:g.45650062C>T	p.H292Y	TIER 1		MISSENSE_with_stringent_FI_in_any_role_gene	CSQN=Missense;codon_pos=45650062-45650063-45650064;ref_codon_seq=CAC;aliases=ENSP00000297323;source=Ensembl
ADCY1	chr7:g.45726226G>A	p.R803K	TIER 1		MISSENSE_with_stringent_FI_in_any_role_gene	CSQN=Missense;codon_pos=45726225-45726226-45726227;ref_codon_seq=AGG;aliases=ENSP00000297323;source=Ensembl
AFF4	chr5:g.132219118G>A	p.A1093V	TIER 1		MISSENSE_with_stringent_FI_in_any_role_gene	CSQN=Missense;codon_pos=132219117-132219118-132219119;ref_codon_seq=GCA;aliases=ENSP00000265343;source=Ensembl
AFF4	chr5:g.132228026C>T	p.D823N	TIER 1		MISSENSE_with_stringent_FI_in_any_role_gene	CSQN=Missense;codon_pos=132228024-132228025-132228026;ref_codon_seq=GAT;aliases=ENSP00000265343;source=Ensembl
AFF4	chr5:g.132232256C>T	p.R689Q	TIER 1		MISSENSE_with_stringent_FI_in_any_role_gene	CSQN=Missense;codon_pos=132232255-132232256-132232257;ref_codon_seq=CGG;aliases=ENSP00000265343;source=Ensembl
AFF4	chr5:g.132232250C>T	p.R691Q	TIER 1		MISSENSE_with_stringent_FI_in_any_role_gene	CSQN=Missense;codon_pos=132232249-132232250-132232251;ref_codon_seq=CGA;aliases=ENSP00000265343;source=Ensembl
AHCTF1	chr1:g.247068943C>T	p.E270K	TIER 1		MISSENSE_with_stringent_FI_in_any_role_gene	CSQN=Missense;codon_pos=247068941-247068942-247068943;ref_codon_seq=GAA;aliases=ENSP00000355465;source=Ensembl
AHCTF1	chr1:g.247055209A>C	p.F615C	TIER 1		MISSENSE_with_stringent_FI_in_any_role_gene	CSQN=Missense;codon_pos=247055208-247055209-247055210;ref_codon_seq=TTT;aliases=ENSP00000355465;source=Ensembl
AHCTF1	chr1:g.247048895C>A	p.G863C	TIER 1		MISSENSE_with_stringent_FI_in_any_role_gene	CSQN=Missense;codon_pos=247048893-247048894-247048895;ref_codon_seq=GGC;aliases=ENSP00000355465;source=Ensembl
AHCTF1	chr1:g.247070877C>G	p.W256S	TIER 1		MISSENSE_with_stringent_FI_in_any_role_gene	CSQN=Missense;codon_pos=247070876-247070877-247070878;ref_codon_seq=TGG;aliases=ENSP00000355465;source=Ensembl
AHR	chr7:g.17375377C>T	p.P376L	TIER 1		MISSENSE_with_stringent_FI_in_any_role_gene	CSQN=Missense;codon_pos=17375376-17375377-17375378;ref_codon_seq=CCA;aliases=ENSP00000242057;source=Ensembl
AHR	chr7:g.17375410C>T	p.T387I	TIER 1		MISSENSE_with_stringent_FI_in_any_role_gene	CSQN=Missense;C2=NextToSpliceDonorOfExon9_At_chr7:17375411;codon_pos=17375409-17375410-17378610;ref_codon_seq=ACA;aliases=ENSP00000242057;source=Ensembl
AKT1	chr14:g.105246551C>T	p.E17K	TIER 1		MISSENSE_in_CLUSTER_in_any_role_gene,MISSENSE_with_stringent_FI_in_any_role_gene	CSQN=Missense;codon_pos=105246549-105246550-105246551;ref_codon_seq=GAG;aliases=ENSP00000451828;source=Ensembl
AKT1	chr14:g.105246551C>T	p.E17K	TIER 1		MISSENSE_in_CLUSTER_in_any_role_gene,MISSENSE_with_stringent_FI_in_any_role_gene	CSQN=Missense;codon_pos=105246549-105246550-105246551;ref_codon_seq=GAG;aliases=ENSP00000451828;source=Ensembl
AKT1	chr14:g.105246551C>T	p.E17K	TIER 1		MISSENSE_in_CLUSTER_in_any_role_gene,MISSENSE_with_stringent_FI_in_any_role_gene	CSQN=Missense;codon_pos=105246549-105246550-105246551;ref_codon_seq=GAG;aliases=ENSP00000451828;source=Ensembl
AKT1	chr14:g.105246551C>T	p.E17K	TIER 1		MISSENSE_in_CLUSTER_in_any_role_gene,MISSENSE_with_stringent_FI_in_any_role_gene	CSQN=Missense;codon_pos=105246549-105246550-105246551;ref_codon_seq=GAG;aliases=ENSP00000451828;source=Ensembl
AKT1	chr14:g.105246551C>T	p.E17K	TIER 1		MISSENSE_in_CLUSTER_in_any_role_gene,MISSENSE_with_stringent_FI_in_any_role_gene	CSQN=Missense;codon_pos=105246549-105246550-105246551;ref_codon_seq=GAG;aliases=ENSP00000451828;source=Ensembl
AKT1	chr14:g.105236727C>T	p.R465H	TIER 1		MISSENSE_with_stringent_FI_in_any_role_gene	CSQN=Missense;codon_pos=105236726-105236727-105236728;ref_codon_seq=CGC;aliases=ENSP00000451828;source=Ensembl
AKT1	chr14:g.105243084G>A	p.R67W	TIER 1		MISSENSE_with_stringent_FI_in_any_role_gene	CSQN=Missense;codon_pos=105243082-105243083-105243084;ref_codon_seq=CGG;aliases=ENSP00000451828;source=Ensembl
AKT1	chr14:g.105239378C>T	p.V337M	TIER 1		MISSENSE_with_stringent_FI_in_any_role_gene	CSQN=Missense;codon_pos=105239376-105239377-105239378;ref_codon_seq=GTG;aliases=ENSP00000451828;source=Ensembl
AKT2	chr19:g.40741938C>T	p.C345Y	TIER 1		MISSENSE_with_stringent_FI_in_any_role_gene	CSQN=Missense;codon_pos=40741937-40741938-40741939;ref_codon_seq=TGC;aliases=ENSP00000375892;source=Ensembl
AKT2	chr19:g.40748505G>A	p.S126F	TIER 1		MISSENSE_with_stringent_FI_in_any_role_gene	CSQN=Missense;codon_pos=40748504-40748505-40748506;ref_codon_seq=TCC;aliases=ENSP00000375892;source=Ensembl
AKT2	chr19:g.40743892A>G	p.V272A	TIER 1		MISSENSE_with_stringent_FI_in_any_role_gene	CSQN=Missense;codon_pos=40743891-40743892-40743893;ref_codon_seq=GTA;aliases=ENSP00000375892;source=Ensembl
ALK	chr2:g.29917782C>T	p.E296K	TIER 1		MISSENSE_with_stringent_FI_in_any_role_gene	CSQN=Missense;codon_pos=29917780-29917781-29917782;ref_codon_seq=GAG;aliases=ENSP00000373700;source=Ensembl
ANK3	chr10:g.61842413G>A	p.A1428V	TIER 1		MISSENSE_with_stringent_FI_in_any_role_gene	CSQN=Missense;codon_pos=61842412-61842413-61842414;ref_codon_seq=GCG;aliases=ENSP00000280772;source=Ensembl
ANK3	chr10:g.61898734G>A	p.A909V	TIER 1		MISSENSE_with_stringent_FI_in_any_role_gene	CSQN=Missense;codon_pos=61898733-61898734-61898735;ref_codon_seq=GCG;aliases=ENSP00000280772;source=Ensembl
ANK3	chr10:g.61844364A>G	p.I1357T	TIER 1		MISSENSE_with_stringent_FI_in_any_role_gene	CSQN=Missense;codon_pos=61844363-61844364-61844365;ref_codon_seq=ATT;aliases=ENSP00000280772;source=Ensembl
ANK3	chr10:g.61965591G>T	p.L418I	TIER 1		MISSENSE_with_stringent_FI_in_any_role_gene	CSQN=Missense;codon_pos=61965589-61965590-61965591;ref_codon_seq=CTC;aliases=ENSP00000280772;source=Ensembl
ANK3	chr10:g.61848084G>A	p.R1121C	TIER 1		MISSENSE_with_stringent_FI_in_any_role_gene	CSQN=Missense;codon_pos=61848082-61848083-61848084;ref_codon_seq=CGT;aliases=ENSP00000280772;source=Ensembl
ANK3	chr10:g.61819137C>T	p.R4216Q	TIER 1		MISSENSE_with_stringent_FI_in_any_role_gene	CSQN=Missense;codon_pos=61819136-61819137-61819138;ref_codon_seq=CGA;aliases=ENSP00000280772;source=Ensembl
ANK3	chr10:g.61959930C>T	p.R483Q	TIER 1		MISSENSE_with_stringent_FI_in_any_role_gene	CSQN=Missense;codon_pos=61959929-61959930-61959931;ref_codon_seq=CGG;aliases=ENSP00000280772;source=Ensembl
ANK3	chr10:g.61848032G>A	p.S1138F	TIER 1		MISSENSE_with_stringent_FI_in_any_role_gene	CSQN=Missense;codon_pos=61848031-61848032-61848033;ref_codon_seq=TCC;aliases=ENSP00000280772;source=Ensembl
ANK3	chr10:g.62029977G>A	p.T142M	TIER 1		MISSENSE_with_stringent_FI_in_any_role_gene	CSQN=Missense;codon_pos=62029976-62029977-62029978;ref_codon_seq=ACG;aliases=ENSP00000280772;source=Ensembl
ANK3	chr10:g.61946661T>C	p.T633A	TIER 1		MISSENSE_with_stringent_FI_in_any_role_gene	CSQN=Missense;codon_pos=61946659-61946660-61946661;ref_codon_seq=ACG;aliases=ENSP00000280772;source=Ensembl
APAF1	chr12:g.99043444G>T	p.D170Y	TIER 1		MISSENSE_with_stringent_FI_in_any_role_gene	CSQN=Missense;codon_pos=99043444-99043445-99043446;ref_codon_seq=GAT;aliases=ENSP00000448165;source=Ensembl
APAF1	chr12:g.99074140A>T	p.D669V	TIER 1		MISSENSE_with_stringent_FI_in_any_role_gene	CSQN=Missense;codon_pos=99074139-99074140-99074141;ref_codon_seq=GAC;aliases=ENSP00000448165;source=Ensembl
APAF1	chr12:g.99053088G>A	p.R226H	TIER 1		MISSENSE_with_stringent_FI_in_any_role_gene	CSQN=Missense;codon_pos=99053087-99053088-99053089;ref_codon_seq=CGT;aliases=ENSP00000448165;source=Ensembl
APAF1	chr12:g.99053093C>T	p.R228C	TIER 1		MISSENSE_with_stringent_FI_in_any_role_gene	CSQN=Missense;codon_pos=99053093-99053094-99053095;ref_codon_seq=CGC;aliases=ENSP00000448165;source=Ensembl
APAF1	chr12:g.99056236C>T	p.S238F	TIER 1		MISSENSE_with_stringent_FI_in_any_role_gene	CSQN=Missense;codon_pos=99056235-99056236-99056237;ref_codon_seq=TCT;aliases=ENSP00000448165;source=Ensembl
APAF1	chr12:g.99071280C>T	p.S624F	TIER 1		MISSENSE_with_stringent_FI_in_any_role_gene	CSQN=Missense;codon_pos=99071279-99071280-99071281;ref_codon_seq=TCT;aliases=ENSP00000448165;source=Ensembl
APC	chr5:g.112176903A>G	p.D1871G	TIER 1		MISSENSE_with_stringent_FI_in_any_role_gene	CSQN=Missense;codon_pos=112176902-112176903-112176904;ref_codon_seq=GAT;aliases=ENSP00000257430;source=Ensembl
APC	chr5:g.112175141G>T	p.E1284*	TIER 1	DISRUPTING_not_distal_in_LoF_role_gene		CSQN=Nonsense;codon_pos=112175141-112175142-112175143;ref_codon_seq=GAA;aliases=ENSP00000257430;source=Ensembl
APC	chr5:g.112175147G>T	p.E1286*	TIER 1	DISRUPTING_not_distal_in_LoF_role_gene		CSQN=Nonsense;codon_pos=112175147-112175148-112175149;ref_codon_seq=GAA;aliases=ENSP00000257430;source=Ensembl
APC	chr5:g.112175174G>T	p.E1295*	TIER 1	DISRUPTING_not_distal_in_LoF_role_gene		CSQN=Nonsense;codon_pos=112175174-112175175-112175176;ref_codon_seq=GAA;aliases=ENSP00000257430;source=Ensembl
APC	chr5:g.112175207G>T	p.E1306*	TIER 1	DISRUPTING_not_distal_in_LoF_role_gene		CSQN=Nonsense;codon_pos=112175207-112175208-112175209;ref_codon_seq=GAA;aliases=ENSP00000257430;source=Ensembl
APC	chr5:g.112175255G>T	p.E1322*	TIER 1	DISRUPTING_not_distal_in_LoF_role_gene		CSQN=Nonsense;codon_pos=112175255-112175256-112175257;ref_codon_seq=GAA;aliases=ENSP00000257430;source=Ensembl
APC	chr5:g.112175255G>T	p.E1322*	TIER 1	DISRUPTING_not_distal_in_LoF_role_gene		CSQN=Nonsense;codon_pos=112175255-112175256-112175257;ref_codon_seq=GAA;aliases=ENSP00000257430;source=Ensembl
APC	chr5:g.112175324G>T	p.E1345*	TIER 1	DISRUPTING_not_distal_in_LoF_role_gene		CSQN=Nonsense;codon_pos=112175324-112175325-112175326;ref_codon_seq=GAA;aliases=ENSP00000257430;source=Ensembl
APC	chr5:g.112175426G>T	p.E1379*	TIER 1	DISRUPTING_not_distal_in_LoF_role_gene		CSQN=Nonsense;codon_pos=112175426-112175427-112175428;ref_codon_seq=GAG;aliases=ENSP00000257430;source=Ensembl
APC	chr5:g.112174043G>T	p.E918*	TIER 1	DISRUPTING_not_distal_in_LoF_role_gene		CSQN=Nonsense;codon_pos=112174043-112174044-112174045;ref_codon_seq=GAG;aliases=ENSP00000257430;source=Ensembl
APC	chr5:g.112175525G>T	p.G1412*	TIER 1	DISRUPTING_not_distal_in_LoF_role_gene		CSQN=Nonsense;codon_pos=112175525-112175526-112175527;ref_codon_seq=GGA;aliases=ENSP00000257430;source=Ensembl
APC	chr5:g.112175786G>T	p.G1499*	TIER 1	DISRUPTING_not_distal_in_LoF_role_gene		CSQN=Nonsense;codon_pos=112175786-112175787-112175788;ref_codon_seq=GGA;aliases=ENSP00000257430;source=Ensembl
APC	chr5:g.112175615C>T	p.P1442S	TIER 1		MISSENSE_with_stringent_FI_in_any_role_gene	CSQN=Missense;codon_pos=112175615-112175616-112175617;ref_codon_seq=CCT;aliases=ENSP00000257430;source=Ensembl
APC	chr5:g.112179713C>T	p.P2808S	TIER 1		MISSENSE_with_stringent_FI_in_any_role_gene	CSQN=Missense;codon_pos=112179713-112179714-112179715;ref_codon_seq=CCA;aliases=ENSP00000257430;source=Ensembl
APC	chr5:g.112174574C>T	p.Q1095*	TIER 1	DISRUPTING_not_distal_in_LoF_role_gene		CSQN=Nonsense;codon_pos=112174574-112174575-112174576;ref_codon_seq=CAG;aliases=ENSP00000257430;source=Ensembl
APC	chr5:g.112175303C>T	p.Q1338*	TIER 1	DISRUPTING_not_distal_in_LoF_role_gene		CSQN=Nonsense;codon_pos=112175303-112175304-112175305;ref_codon_seq=CAG;aliases=ENSP00000257430;source=Ensembl
APC	chr5:g.112175423C>T	p.Q1378*	TIER 1	DISRUPTING_not_distal_in_LoF_role_gene		CSQN=Nonsense;codon_pos=112175423-112175424-112175425;ref_codon_seq=CAG;aliases=ENSP00000257430;source=Ensembl
APC	chr5:g.112175576C>T	p.Q1429*	TIER 1	DISRUPTING_not_distal_in_LoF_role_gene,DISRUPTING_in_CLUSTER_in_ACT_role_gene		CSQN=Nonsense;codon_pos=112175576-112175577-112175578;ref_codon_seq=CAA;aliases=ENSP00000257430;source=Ensembl
APC	chr5:g.112116517C>T	p.Q188*	TIER 1	DISRUPTING_not_distal_in_LoF_role_gene		CSQN=Nonsense;codon_pos=112116517-112116518-112116519;ref_codon_seq=CAA;aliases=ENSP00000257430;source=Ensembl
APC	chr5:g.112173590C>T	p.Q767*	TIER 1	DISRUPTING_not_distal_in_LoF_role_gene		CSQN=Nonsense;codon_pos=112173590-112173591-112173592;ref_codon_seq=CAG;aliases=ENSP00000257430;source=Ensembl
APC	chr5:g.112174631C>T	p.R1114*	TIER 1	DISRUPTING_not_distal_in_LoF_role_gene		CSQN=Nonsense;codon_pos=112174631-112174632-112174633;ref_codon_seq=CGA;aliases=ENSP00000257430;source=Ensembl
APC	chr5:g.112175639C>T	p.R1450*	TIER 1	DISRUPTING_not_distal_in_LoF_role_gene		CSQN=Nonsense;codon_pos=112175639-112175640-112175641;ref_codon_seq=CGA;aliases=ENSP00000257430;source=Ensembl
APC	chr5:g.112175639C>T	p.R1450*	TIER 1	DISRUPTING_not_distal_in_LoF_role_gene		CSQN=Nonsense;codon_pos=112175639-112175640-112175641;ref_codon_seq=CGA;aliases=ENSP00000257430;source=Ensembl
APC	chr5:g.112175639C>T	p.R1450*	TIER 1	DISRUPTING_not_distal_in_LoF_role_gene		CSQN=Nonsense;codon_pos=112175639-112175640-112175641;ref_codon_seq=CGA;aliases=ENSP00000257430;source=Ensembl
APC	chr5:g.112177049C>T	p.R1920*	TIER 1	DISRUPTING_not_distal_in_LoF_role_gene		CSQN=Nonsense;codon_pos=112177049-112177050-112177051;ref_codon_seq=CGA;aliases=ENSP00000257430;source=Ensembl
APC	chr5:g.112177359G>T	p.R2023I	TIER 1		MISSENSE_with_stringent_FI_in_any_role_gene	CSQN=Missense;codon_pos=112177358-112177359-112177360;ref_codon_seq=AGA;aliases=ENSP00000257430;source=Ensembl
APC	chr5:g.112116592C>T	p.R213*	TIER 1	DISRUPTING_not_distal_in_LoF_role_gene		CSQN=Nonsense;codon_pos=112116592-112116593-112116594;ref_codon_seq=CGA;aliases=ENSP00000257430;source=Ensembl
APC	chr5:g.112116592C>T	p.R213*	TIER 1	DISRUPTING_not_distal_in_LoF_role_gene		CSQN=Nonsense;codon_pos=112116592-112116593-112116594;ref_codon_seq=CGA;aliases=ENSP00000257430;source=Ensembl
APC	chr5:g.112116592C>T	p.R213*	TIER 1	DISRUPTING_not_distal_in_LoF_role_gene		CSQN=Nonsense;codon_pos=112116592-112116593-112116594;ref_codon_seq=CGA;aliases=ENSP00000257430;source=Ensembl
APC	chr5:g.112128191C>T	p.R232*	TIER 1	DISRUPTING_not_distal_in_LoF_role_gene		CSQN=Nonsense;codon_pos=112128191-112128192-112128193;ref_codon_seq=CGA;aliases=ENSP00000257430;source=Ensembl
APC	chr5:g.112178880G>T	p.R2530L	TIER 1		MISSENSE_with_stringent_FI_in_any_role_gene	CSQN=Missense;codon_pos=112178879-112178880-112178881;ref_codon_seq=CGG;aliases=ENSP00000257430;source=Ensembl
APC	chr5:g.112151205G>C	p.R283P	TIER 1		MISSENSE_with_stringent_FI_in_any_role_gene	CSQN=Missense;codon_pos=112151204-112151205-112151206;ref_codon_seq=CGA;aliases=ENSP00000257430;source=Ensembl
APC	chr5:g.112154868G>T	p.R380L	TIER 1		MISSENSE_with_stringent_FI_in_any_role_gene	CSQN=Missense;codon_pos=112154867-112154868-112154869;ref_codon_seq=CGG;aliases=ENSP00000257430;source=Ensembl
APC	chr5:g.112164586C>T	p.R554*	TIER 1	DISRUPTING_not_distal_in_LoF_role_gene		CSQN=Nonsense;codon_pos=112164586-112164587-112164588;ref_codon_seq=CGA;aliases=ENSP00000257430;source=Ensembl
APC	chr5:g.112164616C>T	p.R564*	TIER 1	DISRUPTING_not_distal_in_LoF_role_gene		CSQN=Nonsense;codon_pos=112164616-112164617-112164618;ref_codon_seq=CGA;aliases=ENSP00000257430;source=Ensembl
APC	chr5:g.112173704C>T	p.R805*	TIER 1	DISRUPTING_not_distal_in_LoF_role_gene		CSQN=Nonsense;codon_pos=112173704-112173705-112173706;ref_codon_seq=CGA;aliases=ENSP00000257430;source=Ensembl
APC	chr5:g.112173917C>T	p.R876*	TIER 1	DISRUPTING_not_distal_in_LoF_role_gene		CSQN=Nonsense;codon_pos=112173917-112173918-112173919;ref_codon_seq=CGA;aliases=ENSP00000257430;source=Ensembl
APC	chr5:g.112173917C>T	p.R876*	TIER 1	DISRUPTING_not_distal_in_LoF_role_gene		CSQN=Nonsense;codon_pos=112173917-112173918-112173919;ref_codon_seq=CGA;aliases=ENSP00000257430;source=Ensembl
APC	chr5:g.112175124C>A	p.S1278*	TIER 1	DISRUPTING_not_distal_in_LoF_role_gene		CSQN=Nonsense;codon_pos=112175123-112175124-112175125;ref_codon_seq=TCA;aliases=ENSP00000257430;source=Ensembl
APC	chr5:g.112175322C>A	p.S1344*	TIER 1	DISRUPTING_not_distal_in_LoF_role_gene		CSQN=Nonsense;codon_pos=112175321-112175322-112175323;ref_codon_seq=TCA;aliases=ENSP00000257430;source=Ensembl
APC	chr5:g.112175925C>A	p.S1545*	TIER 1	DISRUPTING_not_distal_in_LoF_role_gene		CSQN=Nonsense;codon_pos=112175924-112175925-112175926;ref_codon_seq=TCA;aliases=ENSP00000257430;source=Ensembl
APC	chr5:g.112177677C>T	p.S2129L	TIER 1		MISSENSE_with_stringent_FI_in_any_role_gene	CSQN=Missense;codon_pos=112177676-112177677-112177678;ref_codon_seq=TCG;aliases=ENSP00000257430;source=Ensembl
APC	chr5:g.112157650C>A	p.S457*	TIER 1	DISRUPTING_not_distal_in_LoF_role_gene		CSQN=Nonsense;codon_pos=112157649-112157650-112157651;ref_codon_seq=TCA;aliases=ENSP00000257430;source=Ensembl
APC	chr5:g.112173429C>A	p.S713*	TIER 1	DISRUPTING_not_distal_in_LoF_role_gene		CSQN=Nonsense;codon_pos=112173428-112173429-112173430;ref_codon_seq=TCA;aliases=ENSP00000257430;source=Ensembl
APC	chr5:g.112178973T>C	p.V2561A	TIER 1		MISSENSE_with_stringent_FI_in_any_role_gene	CSQN=Missense;codon_pos=112178972-112178973-112178974;ref_codon_seq=GTA;aliases=ENSP00000257430;source=Ensembl
APC	chr5:g.112174437G>A	p.W1049*	TIER 1	DISRUPTING_not_distal_in_LoF_role_gene		CSQN=Nonsense;codon_pos=112174436-112174437-112174438;ref_codon_seq=TGG;aliases=ENSP00000257430;source=Ensembl
APC	chr5:g.112170682G>A	p.W593*	TIER 1	DISRUPTING_not_distal_in_LoF_role_gene		CSQN=Nonsense;codon_pos=112170681-112170682-112170683;ref_codon_seq=TGG;aliases=ENSP00000257430;source=Ensembl
AQR	chr15:g.35155219G>A	p.A1293V	TIER 1		MISSENSE_with_stringent_FI_in_any_role_gene	CSQN=Missense;codon_pos=35155218-35155219-35155220;ref_codon_seq=GCC;aliases=ENSP00000156471;source=Ensembl
AQR	chr15:g.35167017C>A	p.D1096Y	TIER 1		MISSENSE_with_stringent_FI_in_any_role_gene	CSQN=Missense;codon_pos=35167015-35167016-35167017;ref_codon_seq=GAT;aliases=ENSP00000156471;source=Ensembl
AQR	chr15:g.35163006C>T	p.D1239N	TIER 1		MISSENSE_with_stringent_FI_in_any_role_gene	CSQN=Missense;codon_pos=35163004-35163005-35163006;ref_codon_seq=GAC;aliases=ENSP00000156471;source=Ensembl
AQR	chr15:g.35202419A>G	p.I527T	TIER 1		MISSENSE_with_stringent_FI_in_any_role_gene	CSQN=Missense;codon_pos=35202418-35202419-35202420;ref_codon_seq=ATA;aliases=ENSP00000156471;source=Ensembl
AQR	chr15:g.35202371A>G	p.L543P	TIER 1		MISSENSE_with_stringent_FI_in_any_role_gene	CSQN=Missense;codon_pos=35202370-35202371-35202372;ref_codon_seq=CTC;aliases=ENSP00000156471;source=Ensembl
AQR	chr15:g.35207303G>A	p.R474C	TIER 1		MISSENSE_with_stringent_FI_in_any_role_gene	CSQN=Missense;codon_pos=35207301-35207302-35207303;ref_codon_seq=CGC;aliases=ENSP00000156471;source=Ensembl
AR	chrX:g.66905947G>A	p.E622K	TIER 1		MISSENSE_with_stringent_FI_in_any_role_gene	CSQN=Missense;codon_pos=66905947-66905948-66905949;ref_codon_seq=GAA;aliases=ENSP00000363822;source=Ensembl
ARAP3	chr5:g.141039419T>A	p.Q1065L	TIER 1		MISSENSE_with_stringent_FI_in_any_role_gene	CSQN=Missense;codon_pos=141039418-141039419-141039420;ref_codon_seq=CAG;aliases=ENSP00000239440;source=Ensembl
ARAP3	chr5:g.141051222C>T	p.R590Q	TIER 1		MISSENSE_with_stringent_FI_in_any_role_gene	CSQN=Missense;codon_pos=141051221-141051222-141051223;ref_codon_seq=CGG;aliases=ENSP00000239440;source=Ensembl
ARAP3	chr5:g.141051481C>T	p.W551*	TIER 1	DISRUPTING_not_distal_in_LoF_role_gene		CSQN=Nonsense;codon_pos=141051480-141051481-141051482;ref_codon_seq=TGG;aliases=ENSP00000239440;source=Ensembl
ARFGAP1	chr20:g.61906936G>A	p.A2T	TIER 1		MISSENSE_with_stringent_FI_in_any_role_gene	CSQN=Missense;codon_pos=61906936-61906937-61906938;ref_codon_seq=GCC;aliases=ENSP00000314615;source=Ensembl
ARFGAP1	chr20:g.61909518G>A	p.E165K	TIER 1		MISSENSE_with_stringent_FI_in_any_role_gene	CSQN=Missense;codon_pos=61909518-61909519-61909520;ref_codon_seq=GAA;aliases=ENSP00000314615;source=Ensembl
ARFGAP1	chr20:g.61907849C>T	p.T63I	TIER 1		MISSENSE_with_stringent_FI_in_any_role_gene	CSQN=Missense;codon_pos=61907848-61907849-61907850;ref_codon_seq=ACT;aliases=ENSP00000314615;source=Ensembl
ARFGAP3	chr22:g.43222979C>T	p.E198K	TIER 1		MISSENSE_with_stringent_FI_in_any_role_gene	CSQN=Missense;codon_pos=43222977-43222978-43222979;ref_codon_seq=GAA;aliases=ENSP00000263245;source=Ensembl
ARFGAP3	chr22:g.43243578G>A	p.L44F	TIER 1		MISSENSE_with_stringent_FI_in_any_role_gene	CSQN=Missense;codon_pos=43243576-43243577-43243578;ref_codon_seq=CTT;aliases=ENSP00000263245;source=Ensembl
ARFGAP3	chr22:g.43231419C>G	p.R114S	TIER 1		MISSENSE_with_stringent_FI_in_any_role_gene	CSQN=Missense;codon_pos=43231419-43231420-43231421;ref_codon_seq=AGG;aliases=ENSP00000263245;source=Ensembl
ARFGAP3	chr22:g.43253144_43253145delGCinsTT	p.R15Q	TIER 1		MISSENSE_with_stringent_FI_in_any_role_gene	CSQN=Missense;codon_cDNA=43-44-45;aliases=ENSP00000263245;source=Ensembl
ARFGEF1	chr8:g.68211581C>G	p.A108P	TIER 1		MISSENSE_with_stringent_FI_in_any_role_gene	CSQN=Missense;codon_pos=68211579-68211580-68211581;ref_codon_seq=GCT;aliases=ENSP00000262215;source=Ensembl
ARFGEF1	chr8:g.68130140G>A	p.A1497V	TIER 1		MISSENSE_with_stringent_FI_in_any_role_gene	CSQN=Missense;codon_pos=68130139-68130140-68130141;ref_codon_seq=GCG;aliases=ENSP00000262215;source=Ensembl
ARFGEF1	chr8:g.68170468C>T	p.A765T	TIER 1		MISSENSE_with_stringent_FI_in_any_role_gene	CSQN=Missense;codon_pos=68170466-68170467-68170468;ref_codon_seq=GCA;aliases=ENSP00000262215;source=Ensembl
ARFGEF1	chr8:g.68170344G>A	p.A806V	TIER 1		MISSENSE_with_stringent_FI_in_any_role_gene	CSQN=Missense;codon_pos=68170343-68170344-68170345;ref_codon_seq=GCA;aliases=ENSP00000262215;source=Ensembl
ARFGEF1	chr8:g.68170435C>A	p.D776Y	TIER 1		MISSENSE_with_stringent_FI_in_any_role_gene	CSQN=Missense;codon_pos=68170433-68170434-68170435;ref_codon_seq=GAC;aliases=ENSP00000262215;source=Ensembl
ARFGEF1	chr8:g.68165782C>G	p.E868Q	TIER 1		MISSENSE_with_stringent_FI_in_any_role_gene	CSQN=Missense;codon_pos=68165780-68165781-68165782;ref_codon_seq=GAG;aliases=ENSP00000262215;source=Ensembl
ARFGEF1	chr8:g.68139755T>C	p.K1224E	TIER 1		MISSENSE_with_stringent_FI_in_any_role_gene	CSQN=Missense;codon_pos=68139753-68139754-68139755;ref_codon_seq=AAA;aliases=ENSP00000262215;source=Ensembl
ARFGEF1	chr8:g.68139531G>A	p.R1253*	TIER 2	DISRUPTING_not_distal_in_Ambigous_role_gene		CSQN=Nonsense;codon_pos=68139529-68139530-68139531;ref_codon_seq=CGA;aliases=ENSP00000262215;source=Ensembl
ARFGEF1	chr8:g.68170396G>A	p.R789C	TIER 1		MISSENSE_with_stringent_FI_in_any_role_gene	CSQN=Missense;codon_pos=68170394-68170395-68170396;ref_codon_seq=CGT;aliases=ENSP00000262215;source=Ensembl
ARFGEF1	chr8:g.68113825G>A	p.S1715F	TIER 1		MISSENSE_with_stringent_FI_in_any_role_gene	CSQN=Missense;codon_pos=68113824-68113825-68113826;ref_codon_seq=TCC;aliases=ENSP00000262215;source=Ensembl
ARFGEF1	chr8:g.68179162C>A	p.V624F	TIER 1		MISSENSE_with_stringent_FI_in_any_role_gene	CSQN=Missense;codon_pos=68179160-68179161-68179162;ref_codon_seq=GTT;aliases=ENSP00000262215;source=Ensembl
ARFGEF1	chr8:g.68152517C>A	p.W953C	TIER 1		MISSENSE_with_stringent_FI_in_any_role_gene	CSQN=Missense;codon_pos=68152517-68152518-68152519;ref_codon_seq=TGG;aliases=ENSP00000262215;source=Ensembl
ARFGEF2	chr20:g.47602125G>A	p.A751T	TIER 1		MISSENSE_with_stringent_FI_in_any_role_gene	CSQN=Missense;codon_pos=47602125-47602126-47602127;ref_codon_seq=GCA;aliases=ENSP00000360985;source=Ensembl
ARFGEF2	chr20:g.47604882C>T	p.A773V	TIER 1		MISSENSE_with_stringent_FI_in_any_role_gene	CSQN=Missense;codon_pos=47604881-47604882-47604883;ref_codon_seq=GCG;aliases=ENSP00000360985;source=Ensembl
ARFGEF2	chr20:g.47612382G>A	p.E1062K	TIER 1		MISSENSE_with_stringent_FI_in_any_role_gene	CSQN=Missense;codon_pos=47612382-47612383-47612384;ref_codon_seq=GAG;aliases=ENSP00000360985;source=Ensembl
ARFGEF2	chr20:g.47538524G>C	p.R33P	TIER 1		MISSENSE_with_stringent_FI_in_any_role_gene	CSQN=Missense;codon_pos=47538523-47538524-47538525;ref_codon_seq=CGC;aliases=ENSP00000360985;source=Ensembl
ARFGEF2	chr20:g.47604918G>T	p.S785I	TIER 1		MISSENSE_with_stringent_FI_in_any_role_gene	CSQN=Missense;codon_pos=47604917-47604918-47604919;ref_codon_seq=AGT;aliases=ENSP00000360985;source=Ensembl
ARFGEF2	chr20:g.47607725C>T	p.S988F	TIER 1		MISSENSE_with_stringent_FI_in_any_role_gene	CSQN=Missense;codon_pos=47607724-47607725-47607726;ref_codon_seq=TCC;aliases=ENSP00000360985;source=Ensembl
ARFGEF2	chr20:g.47626866G>C	p.V1228L	TIER 1		MISSENSE_with_stringent_FI_in_any_role_gene	CSQN=Missense;codon_pos=47626866-47626867-47626868;ref_codon_seq=GTG;aliases=ENSP00000360985;source=Ensembl
ARHGAP26	chr5:g.142437275C>T	p.R501W	TIER 1		MISSENSE_with_stringent_FI_in_any_role_gene	CSQN=Missense;codon_pos=142437275-142437276-142437277;ref_codon_seq=CGG;aliases=ENSP00000274498;source=Ensembl
ARHGAP29	chr1:g.94652151C>T	p.D562N	TIER 1		MISSENSE_with_stringent_FI_in_any_role_gene	CSQN=Missense;codon_pos=94652149-94652150-94652151;ref_codon_seq=GAC;aliases=ENSP00000260526;source=Ensembl
ARHGAP29	chr1:g.94639735T>A	p.Q1159L	TIER 1		MISSENSE_with_stringent_FI_in_any_role_gene	CSQN=Missense;codon_pos=94639734-94639735-94639736;ref_codon_seq=CAG;aliases=ENSP00000260526;source=Ensembl
ARHGAP29	chr1:g.94668201G>A	p.R348C	TIER 1		MISSENSE_with_stringent_FI_in_any_role_gene	CSQN=Missense;codon_pos=94668199-94668200-94668201;ref_codon_seq=CGT;aliases=ENSP00000260526;source=Ensembl
ARHGAP29	chr1:g.94652129C>T	p.R569Q	TIER 1		MISSENSE_with_stringent_FI_in_any_role_gene	CSQN=Missense;codon_pos=94652128-94652129-94652130;ref_codon_seq=CGA;aliases=ENSP00000260526;source=Ensembl
ARHGAP29	chr1:g.94643237G>A	p.R946*	TIER 1	DISRUPTING_not_distal_in_LoF_role_gene		CSQN=Nonsense;codon_pos=94643235-94643236-94643237;ref_codon_seq=CGA;aliases=ENSP00000260526;source=Ensembl
ARHGAP29	chr1:g.94652111G>A	p.T575I	TIER 1		MISSENSE_with_stringent_FI_in_any_role_gene	CSQN=Missense;codon_pos=94652110-94652111-94652112;ref_codon_seq=ACT;aliases=ENSP00000260526;source=Ensembl
ARHGAP35	chr19:g.47492848G>A	p.A1318T	TIER 1		MISSENSE_with_stringent_FI_in_any_role_gene	CSQN=Missense;codon_pos=47492848-47492849-47492850;ref_codon_seq=GCT;aliases=ENSP00000385720;source=Ensembl
ARHGAP35	chr19:g.47423124G>T	p.E398*	TIER 1	DISRUPTING_not_distal_in_LoF_role_gene		CSQN=Nonsense;codon_pos=47423124-47423125-47423126;ref_codon_seq=GAA;aliases=ENSP00000385720;source=Ensembl
ARHGAP35	chr19:g.47503656T>C	p.L1404S	TIER 1		MISSENSE_with_stringent_FI_in_any_role_gene	CSQN=Missense;codon_pos=47503655-47503656-47503657;ref_codon_seq=TTG;aliases=ENSP00000385720;source=Ensembl
ARHGAP35	chr19:g.47422512C>T	p.P194S	TIER 1		MISSENSE_with_stringent_FI_in_any_role_gene	CSQN=Missense;codon_pos=47422512-47422513-47422514;ref_codon_seq=CCC;aliases=ENSP00000385720;source=Ensembl
ARHGAP35	chr19:g.47422912G>A	p.R327H	TIER 1		MISSENSE_with_stringent_FI_in_any_role_gene	CSQN=Missense;codon_pos=47422911-47422912-47422913;ref_codon_seq=CGC;aliases=ENSP00000385720;source=Ensembl
ARHGAP35	chr19:g.47424280G>A	p.R783Q	TIER 1		MISSENSE_with_stringent_FI_in_any_role_gene	CSQN=Missense;codon_pos=47424279-47424280-47424281;ref_codon_seq=CGA;aliases=ENSP00000385720;source=Ensembl
ARHGEF2	chr1:g.155931494C>T	p.D476N	TIER 1		MISSENSE_with_stringent_FI_in_any_role_gene	CSQN=Missense;codon_pos=155931492-155931493-155931494;ref_codon_seq=GAT;aliases=ENSP00000354837;source=Ensembl
ARHGEF2	chr1:g.155932750G>A	p.R317C	TIER 1		MISSENSE_with_stringent_FI_in_any_role_gene	CSQN=Missense;codon_pos=155932748-155932749-155932750;ref_codon_seq=CGC;aliases=ENSP00000354837;source=Ensembl
ARHGEF2	chr1:g.155922478C>A	p.R642L	TIER 1		MISSENSE_with_stringent_FI_in_any_role_gene	CSQN=Missense;codon_pos=155922477-155922478-155922479;ref_codon_seq=CGC;aliases=ENSP00000354837;source=Ensembl
ARHGEF2	chr1:g.155936227G>A	p.S107F	TIER 1		MISSENSE_with_stringent_FI_in_any_role_gene	CSQN=Missense;codon_pos=155936226-155936227-155936228;ref_codon_seq=TCC;aliases=ENSP00000354837;source=Ensembl
ARHGEF2	chr1:g.155935153G>A	p.S174F	TIER 1		MISSENSE_with_stringent_FI_in_any_role_gene	CSQN=Missense;codon_pos=155935152-155935153-155935154;ref_codon_seq=TCC;aliases=ENSP00000354837;source=Ensembl
ARHGEF6	chrX:g.135772872G>A	p.A361V	TIER 1		MISSENSE_with_stringent_FI_in_any_role_gene	CSQN=Missense;codon_pos=135772871-135772872-135772873;ref_codon_seq=GCA;aliases=ENSP00000250617;source=Ensembl
ARID1A	chr1:g.27099941G>T	p.G1274*	TIER 1	DISRUPTING_not_distal_in_LoF_role_gene		CSQN=Nonsense;codon_pos=27099941-27099942-27099943;ref_codon_seq=GGA;aliases=ENSP00000320485;source=Ensembl
ARID1A	chr1:g.27087437G>T	p.G671*	TIER 1	DISRUPTING_not_distal_in_LoF_role_gene		CSQN=Nonsense;codon_pos=27087437-27087438-27087439;ref_codon_seq=GGA;aliases=ENSP00000320485;source=Ensembl
ARID1A	chr1:g.27100375C>T	p.Q1363*	TIER 1	DISRUPTING_not_distal_in_LoF_role_gene		CSQN=Nonsense;codon_pos=27100375-27100376-27100377;ref_codon_seq=CAA;aliases=ENSP00000320485;source=Ensembl
ARID1A	chr1:g.27099947C>T	p.R1276*	TIER 1	DISRUPTING_not_distal_in_LoF_role_gene		CSQN=Nonsense;codon_pos=27099947-27099948-27099949;ref_codon_seq=CGA;aliases=ENSP00000320485;source=Ensembl
ARID1A	chr1:g.27101099C>T	p.R1461*	TIER 1	DISRUPTING_not_distal_in_LoF_role_gene		CSQN=Nonsense;codon_pos=27101099-27101100-27101101;ref_codon_seq=CGA;aliases=ENSP00000320485;source=Ensembl
ARID1A	chr1:g.27101300C>T	p.R1528*	TIER 1	DISRUPTING_not_distal_in_LoF_role_gene		CSQN=Nonsense;codon_pos=27101300-27101301-27101302;ref_codon_seq=CGA;aliases=ENSP00000320485;source=Ensembl
ARID1A	chr1:g.27102086G>A	p.R1671Q	TIER 1		MISSENSE_with_stringent_FI_in_any_role_gene	CSQN=Missense;codon_pos=27102085-27102086-27102087;ref_codon_seq=CGG;aliases=ENSP00000320485;source=Ensembl
ARID1A	chr1:g.27106861C>T	p.R2158*	TIER 1	DISRUPTING_not_distal_in_LoF_role_gene		CSQN=Nonsense;codon_pos=27106861-27106862-27106863;ref_codon_seq=CGA;aliases=ENSP00000320485;source=Ensembl
ARID1A	chr1:g.27106364C>A	p.S1992*	TIER 1	DISRUPTING_not_distal_in_LoF_role_gene		CSQN=Nonsense;codon_pos=27106363-27106364-27106365;ref_codon_seq=TCA;aliases=ENSP00000320485;source=Ensembl
ARID1A	chr1:g.27087944C>A	p.S744*	TIER 1	DISRUPTING_not_distal_in_LoF_role_gene		CSQN=Nonsense;codon_pos=27087943-27087944-27087945;ref_codon_seq=TCA;aliases=ENSP00000320485;source=Ensembl
ARID1A	chr1:g.27097629G>A	p.W1073*	TIER 1	DISRUPTING_not_distal_in_LoF_role_gene		CSQN=Nonsense;codon_pos=27097628-27097629-27097630;ref_codon_seq=TGG;aliases=ENSP00000320485;source=Ensembl
ARID1A	chr1:g.27023479C>A	p.Y195*	TIER 1	DISRUPTING_not_distal_in_LoF_role_gene		CSQN=Nonsense;codon_pos=27023477-27023478-27023479;ref_codon_seq=TAC;aliases=ENSP00000320485;source=Ensembl
ARID1B	chr6:g.157528690G>A	p.A2139T	TIER 1		MISSENSE_with_stringent_FI_in_any_role_gene	CSQN=Missense;codon_pos=157528690-157528691-157528692;ref_codon_seq=GCC;aliases=ENSP00000344546;source=Ensembl
ARID1B	chr6:g.157528718C>T	p.A2148V	TIER 1		MISSENSE_with_stringent_FI_in_any_role_gene	CSQN=Missense;codon_pos=157528717-157528718-157528719;ref_codon_seq=GCC;aliases=ENSP00000344546;source=Ensembl
ARID1B	chr6:g.157528153G>C	p.G1960R	TIER 1		MISSENSE_with_stringent_FI_in_any_role_gene	CSQN=Missense;codon_pos=157528153-157528154-157528155;ref_codon_seq=GGC;aliases=ENSP00000344546;source=Ensembl
ARID1B	chr6:g.157454162G>A	p.G791D	TIER 1		MISSENSE_with_stringent_FI_in_any_role_gene	CSQN=Missense;C2=NextToSpliceAcceptorOfExon8_At_chr6:157454161;codon_pos=157431695-157454162-157454163;ref_codon_seq=GGT;aliases=ENSP00000344546;source=Ensembl
ARID1B	chr6:g.157528860G>C	p.M2195I	TIER 1		MISSENSE_with_stringent_FI_in_any_role_gene	CSQN=Missense;codon_pos=157528858-157528859-157528860;ref_codon_seq=ATG;aliases=ENSP00000344546;source=Ensembl
ARID1B	chr6:g.157470071C>G	p.N955K	TIER 1		MISSENSE_with_stringent_FI_in_any_role_gene	CSQN=Missense;codon_pos=157470069-157470070-157470071;ref_codon_seq=AAC;aliases=ENSP00000344546;source=Ensembl
ARID1B	chr6:g.157522553C>T	p.P1609S	TIER 1		MISSENSE_with_stringent_FI_in_any_role_gene	CSQN=Missense;codon_pos=157522553-157522554-157522555;ref_codon_seq=CCT;aliases=ENSP00000344546;source=Ensembl
ARID1B	chr6:g.157519961C>T	p.Q1344*	TIER 1	DISRUPTING_not_distal_in_LoF_role_gene		CSQN=Nonsense;codon_pos=157519961-157519962-157519963;ref_codon_seq=CAG;aliases=ENSP00000344546;source=Ensembl
ARID1B	chr6:g.157406007G>T	p.R750L	TIER 1		MISSENSE_with_stringent_FI_in_any_role_gene	CSQN=Missense;codon_pos=157406006-157406007-157406008;ref_codon_seq=CGA;aliases=ENSP00000344546;source=Ensembl
ARID1B	chr6:g.157522458C>T	p.S1577F	TIER 1		MISSENSE_with_stringent_FI_in_any_role_gene	CSQN=Missense;codon_pos=157522457-157522458-157522459;ref_codon_seq=TCT;aliases=ENSP00000344546;source=Ensembl
ARID2	chr12:g.46230749A>G	p.D333G	TIER 1		MISSENSE_with_stringent_FI_in_any_role_gene	CSQN=Missense;codon_pos=46230748-46230749-46230750;ref_codon_seq=GAC;aliases=ENSP00000335044;source=Ensembl
ARID2	chr12:g.46245438C>T	p.P1178S	TIER 1		MISSENSE_with_stringent_FI_in_any_role_gene	CSQN=Missense;codon_pos=46245438-46245439-46245440;ref_codon_seq=CCA;aliases=ENSP00000335044;source=Ensembl
ARID2	chr12:g.46245843C>T	p.Q1313*	TIER 1	DISRUPTING_not_distal_in_LoF_role_gene		CSQN=Nonsense;codon_pos=46245843-46245844-46245845;ref_codon_seq=CAA;aliases=ENSP00000335044;source=Ensembl
ARID2	chr12:g.46243857C>T	p.Q651*	TIER 1	DISRUPTING_not_distal_in_LoF_role_gene		CSQN=Nonsense;codon_pos=46243857-46243858-46243859;ref_codon_seq=CAG;aliases=ENSP00000335044;source=Ensembl
ARID2	chr12:g.46125015C>T	p.Q68*	TIER 1	DISRUPTING_not_distal_in_LoF_role_gene		CSQN=Nonsense;codon_pos=46125015-46125016-46125017;ref_codon_seq=CAG;aliases=ENSP00000335044;source=Ensembl
ARID2	chr12:g.46230691C>T	p.R314C	TIER 1		MISSENSE_with_stringent_FI_in_any_role_gene	CSQN=Missense;codon_pos=46230691-46230692-46230693;ref_codon_seq=CGT;aliases=ENSP00000335044;source=Ensembl
ARID2	chr12:g.46245420G>A	p.V1172I	TIER 1		MISSENSE_with_stringent_FI_in_any_role_gene	CSQN=Missense;codon_pos=46245420-46245421-46245422;ref_codon_seq=GTA;aliases=ENSP00000335044;source=Ensembl
ARID2	chr12:g.46211507A>G	p.Y158C	TIER 1		MISSENSE_with_stringent_FI_in_any_role_gene	CSQN=Missense;codon_pos=46211506-46211507-46211508;ref_codon_seq=TAT;aliases=ENSP00000335044;source=Ensembl
ARID4A	chr14:g.58768299C>T	p.A3V	TIER 1		MISSENSE_with_stringent_FI_in_any_role_gene	CSQN=Missense;codon_pos=58768298-58768299-58768300;ref_codon_seq=GCG;aliases=ENSP00000347602;source=Ensembl
ARID4A	chr14:g.58771678A>G	p.D45G	TIER 1		MISSENSE_with_stringent_FI_in_any_role_gene	CSQN=Missense;codon_pos=58771677-58771678-58771679;ref_codon_seq=GAT;aliases=ENSP00000347602;source=Ensembl
ARID4A	chr14:g.58827652G>C	p.D658H	TIER 1		MISSENSE_with_stringent_FI_in_any_role_gene	CSQN=Missense;codon_pos=58827652-58827653-58827654;ref_codon_seq=GAT;aliases=ENSP00000347602;source=Ensembl
ARID4A	chr14:g.58818022G>T	p.E546*	TIER 2	DISRUPTING_not_distal_in_Ambigous_role_gene		CSQN=Nonsense;codon_pos=58818022-58818023-58818024;ref_codon_seq=GAA;aliases=ENSP00000347602;source=Ensembl
ARID4A	chr14:g.58831688G>T	p.E961*	TIER 2	DISRUPTING_not_distal_in_Ambigous_role_gene		CSQN=Nonsense;codon_pos=58831688-58831689-58831690;ref_codon_seq=GAA;aliases=ENSP00000347602;source=Ensembl
ARID4A	chr14:g.58785263T>C	p.F93S	TIER 1		MISSENSE_with_stringent_FI_in_any_role_gene	CSQN=Missense;codon_pos=58785262-58785263-58785264;ref_codon_seq=TTT;aliases=ENSP00000347602;source=Ensembl
ARID4A	chr14:g.58768400A>G	p.K37E	TIER 1		MISSENSE_with_stringent_FI_in_any_role_gene	CSQN=Missense;codon_pos=58768400-58768401-58768402;ref_codon_seq=AAA;aliases=ENSP00000347602;source=Ensembl
ARID4A	chr14:g.58832862C>T	p.P1146L	TIER 1		MISSENSE_with_stringent_FI_in_any_role_gene	CSQN=Missense;codon_pos=58832861-58832862-58832863;ref_codon_seq=CCG;aliases=ENSP00000347602;source=Ensembl
ARID4A	chr14:g.58833712G>A	p.R1212K	TIER 1		MISSENSE_with_stringent_FI_in_any_role_gene	CSQN=Missense;codon_pos=58833711-58833712-58833713;ref_codon_seq=AGG;aliases=ENSP00000347602;source=Ensembl
ARID4A	chr14:g.58785508G>C	p.R145T	TIER 1		MISSENSE_with_stringent_FI_in_any_role_gene	CSQN=Missense;codon_pos=58785507-58785508-58785509;ref_codon_seq=AGA;aliases=ENSP00000347602;source=Ensembl
ARID4B	chr1:g.235397765C>G	p.D210H	TIER 1		MISSENSE_with_stringent_FI_in_any_role_gene	CSQN=Missense;codon_pos=235397763-235397764-235397765;ref_codon_seq=GAC;aliases=ENSP00000264183;source=Ensembl
ARID4B	chr1:g.235423973C>A	p.R34I	TIER 1		MISSENSE_with_stringent_FI_in_any_role_gene	CSQN=Missense;codon_pos=235423972-235423973-235423974;ref_codon_seq=AGA;aliases=ENSP00000264183;source=Ensembl
ARID4B	chr1:g.235357456G>A	p.S666F	TIER 1		MISSENSE_with_stringent_FI_in_any_role_gene	CSQN=Missense;codon_pos=235357455-235357456-235357457;ref_codon_seq=TCC;aliases=ENSP00000264183;source=Ensembl
ARID5B	chr10:g.63699987G>C	p.D108H	TIER 1		MISSENSE_with_stringent_FI_in_any_role_gene	CSQN=Missense;codon_pos=63699987-63699988-63699989;ref_codon_seq=GAC;aliases=ENSP00000279873;source=Ensembl
ARNTL	chr11:g.13380069G>A	p.A104T	TIER 1		MISSENSE_with_stringent_FI_in_any_role_gene	CSQN=Missense;codon_pos=13380069-13380070-13380071;ref_codon_seq=GCA;aliases=ENSP00000374357;source=Ensembl
ARNTL	chr11:g.13381945G>A	p.D145N	TIER 1		MISSENSE_with_stringent_FI_in_any_role_gene	CSQN=Missense;codon_pos=13381945-13381946-13381947;ref_codon_seq=GAT;aliases=ENSP00000374357;source=Ensembl
ARNTL	chr11:g.13388305C>T	p.R216W	TIER 1		MISSENSE_with_stringent_FI_in_any_role_gene	CSQN=Missense;codon_pos=13388305-13388306-13388307;ref_codon_seq=CGG;aliases=ENSP00000374357;source=Ensembl
ASH1L	chr1:g.155448484C>G	p.A1393P	TIER 1		MISSENSE_with_stringent_FI_in_any_role_gene	CSQN=Missense;codon_pos=155448482-155448483-155448484;ref_codon_seq=GCT;aliases=ENSP00000376204;source=Ensembl
ASH1L	chr1:g.155309144C>A	p.D2826Y	TIER 1		MISSENSE_with_stringent_FI_in_any_role_gene	CSQN=Missense;codon_pos=155309142-155309143-155309144;ref_codon_seq=GAC;aliases=ENSP00000376204;source=Ensembl
ASH1L	chr1:g.155450208T>G	p.D818A	TIER 1		MISSENSE_with_stringent_FI_in_any_role_gene	CSQN=Missense;codon_pos=155450207-155450208-155450209;ref_codon_seq=GAC;aliases=ENSP00000376204;source=Ensembl
ASH1L	chr1:g.155449761T>A	p.D967V	TIER 1		MISSENSE_with_stringent_FI_in_any_role_gene	CSQN=Missense;codon_pos=155449760-155449761-155449762;ref_codon_seq=GAT;aliases=ENSP00000376204;source=Ensembl
ASH1L	chr1:g.155385566C>A	p.G1993W	TIER 1		MISSENSE_with_stringent_FI_in_any_role_gene	CSQN=Missense;codon_pos=155385564-155385565-155385566;ref_codon_seq=GGG;aliases=ENSP00000376204;source=Ensembl
ASH1L	chr1:g.155313489C>A	p.G2676C	TIER 1		MISSENSE_with_stringent_FI_in_any_role_gene	CSQN=Missense;codon_pos=155313487-155313488-155313489;ref_codon_seq=GGC;aliases=ENSP00000376204;source=Ensembl
ASH1L	chr1:g.155449108G>A	p.P1185S	TIER 1		MISSENSE_with_stringent_FI_in_any_role_gene	CSQN=Missense;codon_pos=155449106-155449107-155449108;ref_codon_seq=CCT;aliases=ENSP00000376204;source=Ensembl
ASH1L	chr1:g.155450052G>T	p.P870Q	TIER 1		MISSENSE_with_stringent_FI_in_any_role_gene	CSQN=Missense;codon_pos=155450051-155450052-155450053;ref_codon_seq=CCA;aliases=ENSP00000376204;source=Ensembl
ASH1L	chr1:g.155349874T>C	p.Q2046R	TIER 1		MISSENSE_with_stringent_FI_in_any_role_gene	CSQN=Missense;codon_pos=155349873-155349874-155349875;ref_codon_seq=CAG;aliases=ENSP00000376204;source=Ensembl
ASH1L	chr1:g.155408403C>T	p.R1848H	TIER 1		MISSENSE_with_stringent_FI_in_any_role_gene	CSQN=Missense;codon_pos=155408402-155408403-155408404;ref_codon_seq=CGT;aliases=ENSP00000376204;source=Ensembl
ASH1L	chr1:g.155324306G>A	p.R2391C	TIER 1		MISSENSE_with_stringent_FI_in_any_role_gene	CSQN=Missense;codon_pos=155324304-155324305-155324306;ref_codon_seq=CGT;aliases=ENSP00000376204;source=Ensembl
ASH1L	chr1:g.155309119C>T	p.R2834Q	TIER 1		MISSENSE_with_stringent_FI_in_any_role_gene	CSQN=Missense;C2=NextToSpliceDonorOfExon26_At_chr1:155309118;codon_pos=155308181-155309119-155309120;ref_codon_seq=CGA;aliases=ENSP00000376204;source=Ensembl
ASH1L	chr1:g.155449335G>A	p.S1109F	TIER 1		MISSENSE_with_stringent_FI_in_any_role_gene	CSQN=Missense;codon_pos=155449334-155449335-155449336;ref_codon_seq=TCT;aliases=ENSP00000376204;source=Ensembl
ASH1L	chr1:g.155348297A>G	p.S2074P	TIER 1		MISSENSE_with_stringent_FI_in_any_role_gene	CSQN=Missense;codon_pos=155348295-155348296-155348297;ref_codon_seq=TCA;aliases=ENSP00000376204;source=Ensembl
ASPM	chr1:g.197060063C>G	p.A3185P	TIER 1		MISSENSE_with_stringent_FI_in_any_role_gene	CSQN=Missense;codon_pos=197060061-197060062-197060063;ref_codon_seq=GCA;aliases=ENSP00000356379;source=Ensembl
ASPM	chr1:g.197059388G>A	p.A3256V	TIER 1		MISSENSE_with_stringent_FI_in_any_role_gene	CSQN=Missense;codon_pos=197059387-197059388-197059389;ref_codon_seq=GCA;aliases=ENSP00000356379;source=Ensembl
ASPM	chr1:g.197072871C>T	p.G1837D	TIER 1		MISSENSE_with_stringent_FI_in_any_role_gene	CSQN=Missense;codon_pos=197072870-197072871-197072872;ref_codon_seq=GGC;aliases=ENSP00000356379;source=Ensembl
ASPM	chr1:g.197072064C>T	p.G2106D	TIER 1		MISSENSE_with_stringent_FI_in_any_role_gene	CSQN=Missense;codon_pos=197072063-197072064-197072065;ref_codon_seq=GGT;aliases=ENSP00000356379;source=Ensembl
ASPM	chr1:g.197055969A>T	p.I3432N	TIER 1		MISSENSE_with_stringent_FI_in_any_role_gene	CSQN=Missense;codon_pos=197055968-197055969-197055970;ref_codon_seq=ATC;aliases=ENSP00000356379;source=Ensembl
ASPM	chr1:g.197071797A>T	p.L2195H	TIER 1		MISSENSE_with_stringent_FI_in_any_role_gene	CSQN=Missense;codon_pos=197071796-197071797-197071798;ref_codon_seq=CTC;aliases=ENSP00000356379;source=Ensembl
ASPM	chr1:g.197073896C>A	p.Q1495H	TIER 1		MISSENSE_with_stringent_FI_in_any_role_gene	CSQN=Missense;codon_pos=197073896-197073897-197073898;ref_codon_seq=CAG;aliases=ENSP00000356379;source=Ensembl
ASPM	chr1:g.197070362C>A	p.Q2673H	TIER 1		MISSENSE_with_stringent_FI_in_any_role_gene	CSQN=Missense;codon_pos=197070362-197070363-197070364;ref_codon_seq=CAG;aliases=ENSP00000356379;source=Ensembl
ASPM	chr1:g.197069602G>A	p.R2927W	TIER 1		MISSENSE_with_stringent_FI_in_any_role_gene	CSQN=Missense;codon_pos=197069600-197069601-197069602;ref_codon_seq=CGG;aliases=ENSP00000356379;source=Ensembl
ASPM	chr1:g.197097734G>A	p.S941F	TIER 1		MISSENSE_with_stringent_FI_in_any_role_gene	CSQN=Missense;codon_pos=197097733-197097734-197097735;ref_codon_seq=TCC;aliases=ENSP00000356379;source=Ensembl
ASPM	chr1:g.197104289T>C	p.T704A	TIER 1		MISSENSE_with_stringent_FI_in_any_role_gene	CSQN=Missense;codon_pos=197104287-197104288-197104289;ref_codon_seq=ACT;aliases=ENSP00000356379;source=Ensembl
ASPM	chr1:g.197094233C>T	p.V1009I	TIER 1		MISSENSE_with_stringent_FI_in_any_role_gene	CSQN=Missense;codon_pos=197094231-197094232-197094233;ref_codon_seq=GTT;aliases=ENSP00000356379;source=Ensembl
ASXL1	chr20:g.31016048G>A	p.D124N	TIER 2		MISSENSE_with_loose_FI_in_any_role_gene	CSQN=Missense;codon_pos=31016048-31016049-31016050;ref_codon_seq=GAT;aliases=ENSP00000364839;source=Ensembl
ASXL1	chr20:g.31017210G>A	p.G181R	TIER 1		MISSENSE_with_stringent_FI_in_any_role_gene	CSQN=Missense;codon_pos=31017210-31017211-31017212;ref_codon_seq=GGG;aliases=ENSP00000364839;source=Ensembl
ASXL1	chr20:g.31025056T>C	p.I1514T	TIER 2		MISSENSE_with_loose_FI_in_any_role_gene	CSQN=Missense;codon_pos=31025055-31025056-31025057;ref_codon_seq=ATC;aliases=ENSP00000364839;source=Ensembl
ASXL1	chr20:g.31021608C>T	p.P536L	TIER 2		MISSENSE_with_loose_FI_in_any_role_gene	CSQN=Missense;codon_pos=31021607-31021608-31021609;ref_codon_seq=CCC;aliases=ENSP00000364839;source=Ensembl
ASXL1	chr20:g.31017181G>T	p.R171L	TIER 1		MISSENSE_with_stringent_FI_in_any_role_gene	CSQN=Missense;codon_pos=31017180-31017181-31017182;ref_codon_seq=CGA;aliases=ENSP00000364839;source=Ensembl
ASXL1	chr20:g.31022398G>C	p.R628T	TIER 2		MISSENSE_with_loose_FI_in_any_role_gene	CSQN=Missense;codon_pos=31022397-31022398-31022399;ref_codon_seq=AGA;aliases=ENSP00000364839;source=Ensembl
ATF2	chr2:g.175994907C>T	p.D21N	TIER 1		MISSENSE_with_stringent_FI_in_any_role_gene	CSQN=Missense;codon_pos=175994905-175994906-175994907;ref_codon_seq=GAT;aliases=ENSP00000264110;source=Ensembl
ATF2	chr2:g.175979436G>A	p.S203F	TIER 1		MISSENSE_with_stringent_FI_in_any_role_gene	CSQN=Missense;codon_pos=175979435-175979436-175979437;ref_codon_seq=TCC;aliases=ENSP00000264110;source=Ensembl
ATIC	chr2:g.216190032C>T	p.A120V	TIER 1		MISSENSE_with_stringent_FI_in_any_role_gene	CSQN=Missense;codon_pos=216190031-216190032-216190033;ref_codon_seq=GCT;aliases=ENSP00000236959;source=Ensembl
ATIC	chr2:g.216211659G>A	p.G500S	TIER 1		MISSENSE_with_stringent_FI_in_any_role_gene	CSQN=Missense;codon_pos=216211659-216211660-216211661;ref_codon_seq=GGC;aliases=ENSP00000236959;source=Ensembl
ATIC	chr2:g.216211505G>T	p.Q448H	TIER 1		MISSENSE_with_stringent_FI_in_any_role_gene	CSQN=Missense;codon_pos=216211503-216211504-216211505;ref_codon_seq=CAG;aliases=ENSP00000236959;source=Ensembl
ATIC	chr2:g.216211505G>T	p.Q448H	TIER 1		MISSENSE_with_stringent_FI_in_any_role_gene	CSQN=Missense;codon_pos=216211503-216211504-216211505;ref_codon_seq=CAG;aliases=ENSP00000236959;source=Ensembl
ATIC	chr2:g.216213962G>A	p.R550K	TIER 1		MISSENSE_with_stringent_FI_in_any_role_gene	CSQN=Missense;codon_pos=216213961-216213962-216213963;ref_codon_seq=AGA;aliases=ENSP00000236959;source=Ensembl
ATIC	chr2:g.216182888C>T	p.S52F	TIER 1		MISSENSE_with_stringent_FI_in_any_role_gene	CSQN=Missense;codon_pos=216182887-216182888-216182889;ref_codon_seq=TCT;aliases=ENSP00000236959;source=Ensembl
ATM	chr11:g.108199829G>A	p.A2391T	TIER 1		MISSENSE_with_stringent_FI_in_any_role_gene	CSQN=Missense;codon_pos=108199829-108199830-108199831;ref_codon_seq=GCC;aliases=ENSP00000278616;source=Ensembl
ATM	chr11:g.108206582A>G	p.D2721G	TIER 1		MISSENSE_with_stringent_FI_in_any_role_gene,MISSENSE_with_DELICATE_domain_FI_in_any_role_gene	CSQN=Missense;codon_pos=108206581-108206582-108206583;ref_codon_seq=GAC;aliases=ENSP00000278616;source=Ensembl
ATM	chr11:g.108160480T>G	p.F1463C	TIER 1		MISSENSE_with_stringent_FI_in_any_role_gene	CSQN=Missense;codon_pos=108160479-108160480-108160481;ref_codon_seq=TTT;aliases=ENSP00000278616;source=Ensembl
ATM	chr11:g.108186610G>A	p.G2023R	TIER 1		MISSENSE_with_stringent_FI_in_any_role_gene	CSQN=Missense;codon_pos=108186610-108186611-108186612;ref_codon_seq=GGA;aliases=ENSP00000278616;source=Ensembl
ATM	chr11:g.108213995G>A	p.G2772E	TIER 1		MISSENSE_with_stringent_FI_in_any_role_gene,MISSENSE_with_DELICATE_domain_FI_in_any_role_gene	CSQN=Missense;codon_pos=108213994-108213995-108213996;ref_codon_seq=GGA;aliases=ENSP00000278616;source=Ensembl
ATM	chr11:g.108214009G>A	p.G2777S	TIER 1		MISSENSE_with_stringent_FI_in_any_role_gene,MISSENSE_with_DELICATE_domain_FI_in_any_role_gene	CSQN=Missense;codon_pos=108214009-108214010-108214011;ref_codon_seq=GGT;aliases=ENSP00000278616;source=Ensembl
ATM	chr11:g.108225593A>G	p.I2948V	TIER 2		MISSENSE_with_DELICATE_domain_FI_in_any_role_gene	CSQN=Missense;codon_pos=108225593-108225594-108225595;ref_codon_seq=ATT;aliases=ENSP00000278616;source=Ensembl
ATM	chr11:g.108122710T>A	p.L585*	TIER 1	DISRUPTING_not_distal_in_LoF_role_gene		CSQN=Nonsense;codon_pos=108122709-108122710-108122711;ref_codon_seq=TTA;aliases=ENSP00000278616;source=Ensembl
ATM	chr11:g.108123584C>T	p.L615F	TIER 1		MISSENSE_with_stringent_FI_in_any_role_gene	CSQN=Missense;codon_pos=108123584-108123585-108123586;ref_codon_seq=CTC;aliases=ENSP00000278616;source=Ensembl
ATM	chr11:g.108143456C>G	p.P1054R	TIER 1		MISSENSE_with_stringent_FI_in_any_role_gene	CSQN=Missense;codon_pos=108143455-108143456-108143457;ref_codon_seq=CCT;aliases=ENSP00000278616;source=Ensembl
ATM	chr11:g.108143456C>G	p.P1054R	TIER 1		MISSENSE_with_stringent_FI_in_any_role_gene	CSQN=Missense;codon_pos=108143455-108143456-108143457;ref_codon_seq=CCT;aliases=ENSP00000278616;source=Ensembl
ATM	chr11:g.108143456C>G	p.P1054R	TIER 1		MISSENSE_with_stringent_FI_in_any_role_gene	CSQN=Missense;codon_pos=108143455-108143456-108143457;ref_codon_seq=CCT;aliases=ENSP00000278616;source=Ensembl
ATM	chr11:g.108143456C>G	p.P1054R	TIER 1		MISSENSE_with_stringent_FI_in_any_role_gene	CSQN=Missense;codon_pos=108143455-108143456-108143457;ref_codon_seq=CCT;aliases=ENSP00000278616;source=Ensembl
ATM	chr11:g.108143456C>G	p.P1054R	TIER 1		MISSENSE_with_stringent_FI_in_any_role_gene	CSQN=Missense;codon_pos=108143455-108143456-108143457;ref_codon_seq=CCT;aliases=ENSP00000278616;source=Ensembl
ATM	chr11:g.108143456C>G	p.P1054R	TIER 1		MISSENSE_with_stringent_FI_in_any_role_gene	CSQN=Missense;codon_pos=108143455-108143456-108143457;ref_codon_seq=CCT;aliases=ENSP00000278616;source=Ensembl
ATM	chr11:g.108143456C>G	p.P1054R	TIER 1		MISSENSE_with_stringent_FI_in_any_role_gene	CSQN=Missense;codon_pos=108143455-108143456-108143457;ref_codon_seq=CCT;aliases=ENSP00000278616;source=Ensembl
ATM	chr11:g.108143456C>G	p.P1054R	TIER 1		MISSENSE_with_stringent_FI_in_any_role_gene	CSQN=Missense;codon_pos=108143455-108143456-108143457;ref_codon_seq=CCT;aliases=ENSP00000278616;source=Ensembl
ATM	chr11:g.108143456C>G	p.P1054R	TIER 1		MISSENSE_with_stringent_FI_in_any_role_gene	CSQN=Missense;codon_pos=108143455-108143456-108143457;ref_codon_seq=CCT;aliases=ENSP00000278616;source=Ensembl
ATM	chr11:g.108224529C>T	p.P2903L	TIER 1		MISSENSE_with_stringent_FI_in_any_role_gene,MISSENSE_with_DELICATE_domain_FI_in_any_role_gene	CSQN=Missense;codon_pos=108224528-108224529-108224530;ref_codon_seq=CCT;aliases=ENSP00000278616;source=Ensembl
ATM	chr11:g.108202220A>C	p.Q2522P	TIER 1		MISSENSE_with_stringent_FI_in_any_role_gene	CSQN=Missense;codon_pos=108202219-108202220-108202221;ref_codon_seq=CAA;aliases=ENSP00000278616;source=Ensembl
ATM	chr11:g.108186742C>T	p.R2034*	TIER 1	DISRUPTING_not_distal_in_LoF_role_gene		CSQN=Nonsense;codon_pos=108186742-108186743-108186744;ref_codon_seq=CGA;aliases=ENSP00000278616;source=Ensembl
ATM	chr11:g.108186820C>T	p.R2060C	TIER 1		MISSENSE_with_stringent_FI_in_any_role_gene	CSQN=Missense;codon_pos=108186820-108186821-108186822;ref_codon_seq=CGC;aliases=ENSP00000278616;source=Ensembl
ATM	chr11:g.108216545C>T	p.R2832C	TIER 1		MISSENSE_with_stringent_FI_in_any_role_gene,MISSENSE_with_DELICATE_domain_FI_in_any_role_gene	CSQN=Missense;codon_pos=108216545-108216546-108216547;ref_codon_seq=CGT;aliases=ENSP00000278616;source=Ensembl
ATM	chr11:g.108114824C>T	p.S214F	TIER 1		MISSENSE_with_stringent_FI_in_any_role_gene	CSQN=Missense;codon_pos=108114823-108114824-108114825;ref_codon_seq=TCC;aliases=ENSP00000278616;source=Ensembl
ATM	chr11:g.108192078C>T	p.S2168L	TIER 1		MISSENSE_with_stringent_FI_in_any_role_gene	CSQN=Missense;codon_pos=108192077-108192078-108192079;ref_codon_seq=TCG;aliases=ENSP00000278616;source=Ensembl
ATM	chr11:g.108235809G>C	p.V2951L	TIER 1		MISSENSE_with_stringent_FI_in_any_role_gene,MISSENSE_with_DELICATE_domain_FI_in_any_role_gene	CSQN=Missense;C2=NextToSpliceAcceptorOfExon62_At_chr11:108235808;codon_pos=108235809-108235810-108235811;ref_codon_seq=GTC;aliases=ENSP00000278616;source=Ensembl
ATP1A1	chr1:g.116943581G>A	p.D891N	TIER 1		MISSENSE_with_stringent_FI_in_any_role_gene	CSQN=Missense;codon_pos=116943581-116943582-116943583;ref_codon_seq=GAT;aliases=ENSP00000445306;source=Ensembl
ATP1A1	chr1:g.116941390A>G	p.I758V	TIER 1		MISSENSE_with_stringent_FI_in_any_role_gene	CSQN=Missense;codon_pos=116941390-116941391-116941392;ref_codon_seq=ATT;aliases=ENSP00000445306;source=Ensembl
ATP1A1	chr1:g.116931531A>C	p.N215T	TIER 1		MISSENSE_with_stringent_FI_in_any_role_gene	CSQN=Missense;codon_pos=116931530-116931531-116931532;ref_codon_seq=AAC;aliases=ENSP00000445306;source=Ensembl
ATP1A1	chr1:g.116941380C>G	p.N754K	TIER 1		MISSENSE_with_stringent_FI_in_any_role_gene	CSQN=Missense;codon_pos=116941378-116941379-116941380;ref_codon_seq=AAC;aliases=ENSP00000445306;source=Ensembl
ATP1A1	chr1:g.116941612C>T	p.P785L	TIER 1		MISSENSE_with_stringent_FI_in_any_role_gene	CSQN=Missense;codon_pos=116941611-116941612-116941613;ref_codon_seq=CCC;aliases=ENSP00000445306;source=Ensembl
ATP1A1	chr1:g.116942099C>T	p.P836S	TIER 1		MISSENSE_with_stringent_FI_in_any_role_gene	CSQN=Missense;codon_pos=116942099-116942100-116942101;ref_codon_seq=CCC;aliases=ENSP00000445306;source=Ensembl
ATP1A1	chr1:g.116932292T>A	p.V329E	TIER 1		MISSENSE_with_stringent_FI_in_any_role_gene	CSQN=Missense;codon_pos=116932291-116932292-116932293;ref_codon_seq=GTA;aliases=ENSP00000445306;source=Ensembl
ATR	chr3:g.142241629C>A	p.A1403S	TIER 1		MISSENSE_with_stringent_FI_in_any_role_gene	CSQN=Missense;codon_pos=142241627-142241628-142241629;ref_codon_seq=GCT;aliases=ENSP00000343741;source=Ensembl
ATR	chr3:g.142272545G>A	p.A857V	TIER 1		MISSENSE_with_stringent_FI_in_any_role_gene	CSQN=Missense;codon_pos=142272544-142272545-142272546;ref_codon_seq=GCC;aliases=ENSP00000343741;source=Ensembl
ATR	chr3:g.142268994C>G	p.D986H	TIER 1		MISSENSE_with_stringent_FI_in_any_role_gene	CSQN=Missense;codon_pos=142268992-142268993-142268994;ref_codon_seq=GAT;aliases=ENSP00000343741;source=Ensembl
ATR	chr3:g.142266671C>T	p.E1085K	TIER 1		MISSENSE_with_stringent_FI_in_any_role_gene	CSQN=Missense;codon_pos=142266669-142266670-142266671;ref_codon_seq=GAA;aliases=ENSP00000343741;source=Ensembl
ATR	chr3:g.142215901C>T	p.E1898K	TIER 1		MISSENSE_with_stringent_FI_in_any_role_gene	CSQN=Missense;codon_pos=142215899-142215900-142215901;ref_codon_seq=GAG;aliases=ENSP00000343741;source=Ensembl
ATR	chr3:g.142183962C>T	p.E2340K	TIER 1		MISSENSE_with_stringent_FI_in_any_role_gene	CSQN=Missense;codon_pos=142183960-142183961-142183962;ref_codon_seq=GAA;aliases=ENSP00000343741;source=Ensembl
ATR	chr3:g.142257340G>T	p.L1237I	TIER 1		MISSENSE_with_stringent_FI_in_any_role_gene	CSQN=Missense;codon_pos=142257338-142257339-142257340;ref_codon_seq=CTC;aliases=ENSP00000343741;source=Ensembl
ATR	chr3:g.142281919G>A	p.R109W	TIER 1		MISSENSE_with_stringent_FI_in_any_role_gene	CSQN=Missense;codon_pos=142281917-142281918-142281919;ref_codon_seq=CGG;aliases=ENSP00000343741;source=Ensembl
ATR	chr3:g.142281919G>A	p.R109W	TIER 1		MISSENSE_with_stringent_FI_in_any_role_gene	CSQN=Missense;codon_pos=142281917-142281918-142281919;ref_codon_seq=CGG;aliases=ENSP00000343741;source=Ensembl
ATR	chr3:g.142215880T>C	p.R1905G	TIER 1		MISSENSE_with_stringent_FI_in_any_role_gene	CSQN=Missense;codon_pos=142215878-142215879-142215880;ref_codon_seq=AGG;aliases=ENSP00000343741;source=Ensembl
ATR	chr3:g.142177876C>T	p.R2476H	TIER 1		MISSENSE_with_stringent_FI_in_any_role_gene	CSQN=Missense;codon_pos=142177875-142177876-142177877;ref_codon_seq=CGT;aliases=ENSP00000343741;source=Ensembl
ATR	chr3:g.142176561G>A	p.R2514C	TIER 1		MISSENSE_with_stringent_FI_in_any_role_gene	CSQN=Missense;codon_pos=142176559-142176560-142176561;ref_codon_seq=CGC;aliases=ENSP00000343741;source=Ensembl
ATR	chr3:g.142176561G>A	p.R2514C	TIER 1		MISSENSE_with_stringent_FI_in_any_role_gene	CSQN=Missense;codon_pos=142176559-142176560-142176561;ref_codon_seq=CGC;aliases=ENSP00000343741;source=Ensembl
ATR	chr3:g.142188358C>A	p.V2125F	TIER 1		MISSENSE_with_stringent_FI_in_any_role_gene	CSQN=Missense;codon_pos=142188356-142188357-142188358;ref_codon_seq=GTT;aliases=ENSP00000343741;source=Ensembl
ATR	chr3:g.142275330C>T	p.W658*	TIER 1	DISRUPTING_not_distal_in_LoF_role_gene		CSQN=Nonsense;codon_pos=142275329-142275330-142275331;ref_codon_seq=TGG;aliases=ENSP00000343741;source=Ensembl
ATRX	chrX:g.76938110C>A	p.E880*	TIER 1	DISRUPTING_not_distal_in_LoF_role_gene		CSQN=Nonsense;codon_pos=76938108-76938109-76938110;ref_codon_seq=GAA;aliases=ENSP00000362441;source=Ensembl
ATRX	chrX:g.76937642T>A	p.K1036*	TIER 1	DISRUPTING_not_distal_in_LoF_role_gene		CSQN=Nonsense;codon_pos=76937640-76937641-76937642;ref_codon_seq=AAG;aliases=ENSP00000362441;source=Ensembl
ATRX	chrX:g.76938440G>A	p.Q770*	TIER 1	DISRUPTING_not_distal_in_LoF_role_gene		CSQN=Nonsense;codon_pos=76938438-76938439-76938440;ref_codon_seq=CAG;aliases=ENSP00000362441;source=Ensembl
ATRX	chrX:g.76938029G>A	p.R907*	TIER 1	DISRUPTING_not_distal_in_LoF_role_gene		CSQN=Nonsense;codon_pos=76938027-76938028-76938029;ref_codon_seq=CGA;aliases=ENSP00000362441;source=Ensembl
ATRX	chrX:g.76813082A>G	p.V2180A	TIER 1		MISSENSE_with_stringent_FI_in_any_role_gene	CSQN=Missense;codon_pos=76813081-76813082-76813083;ref_codon_seq=GTA;aliases=ENSP00000362441;source=Ensembl
ATRX	chrX:g.76854963C>T	p.W1958*	TIER 1	DISRUPTING_not_distal_in_LoF_role_gene		CSQN=Nonsense;codon_pos=76854962-76854963-76854964;ref_codon_seq=TGG;aliases=ENSP00000362441;source=Ensembl
AXIN1	chr16:g.339533C>T	p.C790Y	TIER 1		MISSENSE_with_stringent_FI_in_any_role_gene	CSQN=Missense;codon_pos=339532-339533-339534;ref_codon_seq=TGC;aliases=ENSP00000262320;source=Ensembl
AXIN1	chr16:g.348043C>A	p.G488V	TIER 1		MISSENSE_with_stringent_FI_in_any_role_gene	CSQN=Missense;codon_pos=348042-348043-348044;ref_codon_seq=GGG;aliases=ENSP00000262320;source=Ensembl
AXIN1	chr16:g.360058G>A	p.P344L	TIER 1		MISSENSE_with_stringent_FI_in_any_role_gene	CSQN=Missense;codon_pos=360057-360058-360059;ref_codon_seq=CCC;aliases=ENSP00000262320;source=Ensembl
AXIN1	chr16:g.396961C>T	p.R22Q	TIER 1		MISSENSE_with_stringent_FI_in_any_role_gene	CSQN=Missense;codon_pos=396960-396961-396962;ref_codon_seq=CGA;aliases=ENSP00000262320;source=Ensembl
AXIN1	chr16:g.348055C>T	p.R484H	TIER 1		MISSENSE_with_stringent_FI_in_any_role_gene	CSQN=Missense;codon_pos=348054-348055-348056;ref_codon_seq=CGC;aliases=ENSP00000262320;source=Ensembl
AXIN1	chr16:g.341278G>A	p.R736W	TIER 1		MISSENSE_with_stringent_FI_in_any_role_gene	CSQN=Missense;codon_pos=341276-341277-341278;ref_codon_seq=CGG;aliases=ENSP00000262320;source=Ensembl
AXIN1	chr16:g.364561G>A	p.S334F	TIER 1		MISSENSE_with_stringent_FI_in_any_role_gene	CSQN=Missense;codon_pos=364560-364561-364562;ref_codon_seq=TCC;aliases=ENSP00000262320;source=Ensembl
AXIN1	chr16:g.347770G>T	p.S579*	TIER 1	DISRUPTING_not_distal_in_LoF_role_gene		CSQN=Nonsense;codon_pos=347769-347770-347771;ref_codon_seq=TCA;aliases=ENSP00000262320;source=Ensembl
AXIN1	chr16:g.338139C>G	p.V858L	TIER 1		MISSENSE_with_stringent_FI_in_any_role_gene	CSQN=Missense;codon_pos=338137-338138-338139;ref_codon_seq=GTG;aliases=ENSP00000262320;source=Ensembl
AXIN2	chr17:g.63537673T>A	p.D320V	TIER 1		MISSENSE_with_stringent_FI_in_any_role_gene	CSQN=Missense;codon_pos=63537672-63537673-63537674;ref_codon_seq=GAT;aliases=ENSP00000302625;source=Ensembl
AXIN2	chr17:g.63532534T>C	p.D682G	TIER 1		MISSENSE_with_stringent_FI_in_any_role_gene	CSQN=Missense;codon_pos=63532533-63532534-63532535;ref_codon_seq=GAC;aliases=ENSP00000302625;source=Ensembl
AXIN2	chr17:g.63554654C>A	p.E29*	TIER 1	DISRUPTING_not_distal_in_LoF_role_gene		CSQN=Nonsense;codon_pos=63554652-63554653-63554654;ref_codon_seq=GAA;aliases=ENSP00000302625;source=Ensembl
AXIN2	chr17:g.63533806G>A	p.P450S	TIER 1		MISSENSE_with_stringent_FI_in_any_role_gene	CSQN=Missense;codon_pos=63533804-63533805-63533806;ref_codon_seq=CCT;aliases=ENSP00000302625;source=Ensembl
AXIN2	chr17:g.63534460C>A	p.R354I	TIER 1		MISSENSE_with_stringent_FI_in_any_role_gene	CSQN=Missense;codon_pos=63534459-63534460-63534461;ref_codon_seq=AGA;aliases=ENSP00000302625;source=Ensembl
AXIN2	chr17:g.63533766C>T	p.R463H	TIER 1		MISSENSE_with_stringent_FI_in_any_role_gene	CSQN=Missense;codon_pos=63533765-63533766-63533767;ref_codon_seq=CGC;aliases=ENSP00000302625;source=Ensembl
AXIN2	chr17:g.63526125C>T	p.R834Q	TIER 1		MISSENSE_with_stringent_FI_in_any_role_gene	CSQN=Missense;codon_pos=63526124-63526125-63526126;ref_codon_seq=CGG;aliases=ENSP00000302625;source=Ensembl
B2M	chr15:g.45007699G>T	p.G49V	TIER 1		MISSENSE_with_stringent_FI_in_any_role_gene	CSQN=Missense;codon_pos=45007698-45007699-45007700;ref_codon_seq=GGG;aliases=ENSP00000452780;source=Ensembl
B2M	chr15:g.45007672C>A	p.S40*	TIER 1	DISRUPTING_not_distal_in_LoF_role_gene		CSQN=Nonsense;codon_pos=45007671-45007672-45007673;ref_codon_seq=TCA;aliases=ENSP00000452780;source=Ensembl
B2M	chr15:g.45007672C>A	p.S40*	TIER 1	DISRUPTING_not_distal_in_LoF_role_gene		CSQN=Nonsense;codon_pos=45007671-45007672-45007673;ref_codon_seq=TCA;aliases=ENSP00000452780;source=Ensembl
B2M	chr15:g.45007643C>A	p.Y30*	TIER 1	DISRUPTING_not_distal_in_LoF_role_gene		CSQN=Nonsense;codon_pos=45007641-45007642-45007643;ref_codon_seq=TAC;aliases=ENSP00000452780;source=Ensembl
BAP1	chr3:g.52441265G>A	p.H169Y	TIER 1		MISSENSE_with_stringent_FI_in_any_role_gene	CSQN=Missense;codon_pos=52441263-52441264-52441265;ref_codon_seq=CAC;aliases=ENSP00000417132;source=Ensembl
BAP1	chr3:g.52443589G>A	p.L35F	TIER 1		MISSENSE_with_stringent_FI_in_any_role_gene	CSQN=Missense;codon_pos=52443587-52443588-52443589;ref_codon_seq=CTT;aliases=ENSP00000417132;source=Ensembl
BAP1	chr3:g.52437776G>T	p.P462H	TIER 1		MISSENSE_with_stringent_FI_in_any_role_gene	CSQN=Missense;codon_pos=52437775-52437776-52437777;ref_codon_seq=CCT;aliases=ENSP00000417132;source=Ensembl
BAP1	chr3:g.52441282C>G	p.R163P	TIER 1		MISSENSE_with_stringent_FI_in_any_role_gene	CSQN=Missense;codon_pos=52441281-52441282-52441283;ref_codon_seq=CGG;aliases=ENSP00000417132;source=Ensembl
BAP1	chr3:g.52440866C>T	p.R213H	TIER 1		MISSENSE_with_stringent_FI_in_any_role_gene	CSQN=Missense;codon_pos=52440865-52440866-52440867;ref_codon_seq=CGT;aliases=ENSP00000417132;source=Ensembl
BARD1	chr2:g.215610461C>T	p.E599K	TIER 2		MISSENSE_with_loose_FI_in_any_role_gene	CSQN=Missense;codon_pos=215610459-215610460-215610461;ref_codon_seq=GAG;aliases=ENSP00000260947;source=Ensembl
BARD1	chr2:g.215593608G>A	p.P709L	TIER 1		MISSENSE_with_stringent_FI_in_any_role_gene	CSQN=Missense;codon_pos=215593607-215593608-215593609;ref_codon_seq=CCA;aliases=ENSP00000260947;source=Ensembl
BARD1	chr2:g.215657051G>A	p.R112*	TIER 1	DISRUPTING_not_distal_in_LoF_role_gene		CSQN=Nonsense;codon_pos=215657049-215657050-215657051;ref_codon_seq=CGA;aliases=ENSP00000260947;source=Ensembl
BARD1	chr2:g.215593483G>A	p.R751W	TIER 1		MISSENSE_with_stringent_FI_in_any_role_gene	CSQN=Missense;codon_pos=215593481-215593482-215593483;ref_codon_seq=CGG;aliases=ENSP00000260947;source=Ensembl
BAZ2B	chr2:g.160231264C>T	p.D1336N	TIER 1		MISSENSE_with_stringent_FI_in_any_role_gene	CSQN=Missense;C2=NextToSpliceAcceptorOfExon26_At_chr2:160231265;codon_pos=160231262-160231263-160231264;ref_codon_seq=GAT;aliases=ENSP00000376534;source=Ensembl
BAZ2B	chr2:g.160268996C>A	p.G843C	TIER 1		MISSENSE_with_stringent_FI_in_any_role_gene	CSQN=Missense;codon_pos=160268994-160268995-160268996;ref_codon_seq=GGT;aliases=ENSP00000376534;source=Ensembl
BAZ2B	chr2:g.160241816A>G	p.I1179T	TIER 1		MISSENSE_with_stringent_FI_in_any_role_gene	CSQN=Missense;codon_pos=160241815-160241816-160241817;ref_codon_seq=ATT;aliases=ENSP00000376534;source=Ensembl
BAZ2B	chr2:g.160295710T>A	p.K237I	TIER 1		MISSENSE_with_stringent_FI_in_any_role_gene	CSQN=Missense;codon_pos=160295709-160295710-160295711;ref_codon_seq=AAA;aliases=ENSP00000376534;source=Ensembl
BAZ2B	chr2:g.160229601G>A	p.P1390S	TIER 1		MISSENSE_with_stringent_FI_in_any_role_gene	CSQN=Missense;codon_pos=160229599-160229600-160229601;ref_codon_seq=CCC;aliases=ENSP00000376534;source=Ensembl
BAZ2B	chr2:g.160245942G>A	p.R1044C	TIER 1		MISSENSE_with_stringent_FI_in_any_role_gene	CSQN=Missense;codon_pos=160245940-160245941-160245942;ref_codon_seq=CGT;aliases=ENSP00000376534;source=Ensembl
BAZ2B	chr2:g.160194094G>A	p.R1882W	TIER 1		MISSENSE_with_stringent_FI_in_any_role_gene	CSQN=Missense;codon_pos=160194092-160194093-160194094;ref_codon_seq=CGG;aliases=ENSP00000376534;source=Ensembl
BCL11A	chr2:g.60689418C>A	p.R210L	TIER 1		MISSENSE_with_stringent_FI_in_any_role_gene	CSQN=Missense;codon_pos=60689417-60689418-60689419;ref_codon_seq=CGG;aliases=ENSP00000338774;source=Ensembl
BCL6	chr3:g.187444519C>T	p.G570S	TIER 2		MISSENSE_with_loose_FI_in_any_role_gene	CSQN=Missense;C2=NextToSpliceDonorOfExon7_At_chr3:187444518;codon_pos=187443416-187443417-187444519;ref_codon_seq=GGT;aliases=ENSP00000384371;source=Ensembl
BCL6	chr3:g.187440359T>G	p.K670Q	TIER 2		MISSENSE_with_loose_FI_in_any_role_gene	CSQN=Missense;codon_pos=187440357-187440358-187440359;ref_codon_seq=AAA;aliases=ENSP00000384371;source=Ensembl
BCL6	chr3:g.187449642G>A	p.P80S	TIER 2		MISSENSE_with_loose_FI_in_any_role_gene	CSQN=Missense;codon_pos=187449640-187449641-187449642;ref_codon_seq=CCT;aliases=ENSP00000384371;source=Ensembl
BCLAF1	chr6:g.136590592T>G	p.K734N	TIER 1		MISSENSE_with_stringent_FI_in_any_role_gene	CSQN=Missense;codon_pos=136590592-136590593-136590594;ref_codon_seq=AAA;aliases=ENSP00000435210;source=Ensembl
BCOR	chrX:g.39933062C>T	p.G513R	TIER 1		MISSENSE_with_stringent_FI_in_any_role_gene	CSQN=Missense;codon_pos=39933060-39933061-39933062;ref_codon_seq=GGG;aliases=ENSP00000367705;source=Ensembl
BCOR	chrX:g.39933527G>A	p.H358Y	TIER 1		MISSENSE_with_stringent_FI_in_any_role_gene	CSQN=Missense;codon_pos=39933525-39933526-39933527;ref_codon_seq=CAC;aliases=ENSP00000367705;source=Ensembl
BCOR	chrX:g.39921468G>A	p.P1451L	TIER 1		MISSENSE_with_stringent_FI_in_any_role_gene	CSQN=Missense;codon_pos=39921467-39921468-39921469;ref_codon_seq=CCG;aliases=ENSP00000367705;source=Ensembl
BCOR	chrX:g.39932903G>A	p.R566C	TIER 1		MISSENSE_with_stringent_FI_in_any_role_gene	CSQN=Missense;codon_pos=39932901-39932902-39932903;ref_codon_seq=CGC;aliases=ENSP00000367705;source=Ensembl
BCOR	chrX:g.39922303G>T	p.S1290Y	TIER 1		MISSENSE_with_stringent_FI_in_any_role_gene	CSQN=Missense;codon_pos=39922302-39922303-39922304;ref_codon_seq=TCT;aliases=ENSP00000367705;source=Ensembl
BCOR	chrX:g.39934327G>A	p.S91F	TIER 1		MISSENSE_with_stringent_FI_in_any_role_gene	CSQN=Missense;codon_pos=39934326-39934327-39934328;ref_codon_seq=TCT;aliases=ENSP00000367705;source=Ensembl
BIRC3	chr11:g.102206888G>C	p.A506P	TIER 2		MISSENSE_with_loose_FI_in_any_role_gene	CSQN=Missense;codon_pos=102206888-102206889-102206890;ref_codon_seq=GCA;aliases=ENSP00000263464;source=Ensembl
BIRC3	chr11:g.102206878A>C	p.K502N	TIER 2		MISSENSE_with_loose_FI_in_any_role_gene	CSQN=Missense;codon_pos=102206876-102206877-102206878;ref_codon_seq=AAA;aliases=ENSP00000263464;source=Ensembl
BLM	chr15:g.91312370C>T	p.A772V	TIER 1		MISSENSE_with_stringent_FI_in_any_role_gene	CSQN=Missense;codon_pos=91312369-91312370-91312371;ref_codon_seq=GCA;aliases=ENSP00000347232;source=Ensembl
BLM	chr15:g.91347400G>A	p.D1188N	TIER 1		MISSENSE_with_stringent_FI_in_any_role_gene	CSQN=Missense;codon_pos=91347400-91347401-91347402;ref_codon_seq=GAC;aliases=ENSP00000347232;source=Ensembl
BLM	chr15:g.91326053T>C	p.F853L	TIER 1		MISSENSE_with_stringent_FI_in_any_role_gene	CSQN=Missense;codon_pos=91326053-91326054-91326055;ref_codon_seq=TTT;aliases=ENSP00000347232;source=Ensembl
BLM	chr15:g.91346808G>A	p.R1139Q	TIER 1		MISSENSE_with_stringent_FI_in_any_role_gene	CSQN=Missense;codon_pos=91346807-91346808-91346809;ref_codon_seq=CGA;aliases=ENSP00000347232;source=Ensembl
BLM	chr15:g.91308622T>C	p.V724A	TIER 1		MISSENSE_with_stringent_FI_in_any_role_gene	CSQN=Missense;codon_pos=91308621-91308622-91308623;ref_codon_seq=GTC;aliases=ENSP00000347232;source=Ensembl
BMPR2	chr2:g.203407078G>A	p.G441R	TIER 1		MISSENSE_with_stringent_FI_in_any_role_gene	CSQN=Missense;codon_pos=203407078-203407079-203407080;ref_codon_seq=GGA;aliases=ENSP00000363708;source=Ensembl
BPTF	chr17:g.65960489A>G	p.E2808G	TIER 1		MISSENSE_with_stringent_FI_in_any_role_gene	CSQN=Missense;codon_pos=65960488-65960489-65960490;ref_codon_seq=GAG;aliases=ENSP00000307208;source=Ensembl
BPTF	chr17:g.65850685G>A	p.E415K	TIER 1		MISSENSE_with_stringent_FI_in_any_role_gene	CSQN=Missense;codon_pos=65850685-65850686-65850687;ref_codon_seq=GAA;aliases=ENSP00000307208;source=Ensembl
BPTF	chr17:g.65972058G>T	p.G2904C	TIER 1		MISSENSE_with_stringent_FI_in_any_role_gene	CSQN=Missense;codon_pos=65972058-65972059-65972060;ref_codon_seq=GGC;aliases=ENSP00000307208;source=Ensembl
BPTF	chr17:g.65944348C>T	p.H2618Y	TIER 1		MISSENSE_with_stringent_FI_in_any_role_gene	CSQN=Missense;codon_pos=65944348-65944349-65944350;ref_codon_seq=CAC;aliases=ENSP00000307208;source=Ensembl
BPTF	chr17:g.65889823C>T	p.P798L	TIER 1		MISSENSE_with_stringent_FI_in_any_role_gene	CSQN=Missense;codon_pos=65889822-65889823-65889824;ref_codon_seq=CCC;aliases=ENSP00000307208;source=Ensembl
BPTF	chr17:g.65850062G>A	p.R207Q	TIER 1		MISSENSE_with_stringent_FI_in_any_role_gene	CSQN=Missense;codon_pos=65850061-65850062-65850063;ref_codon_seq=CGA;aliases=ENSP00000307208;source=Ensembl
BPTF	chr17:g.65955886C>T	p.S2719F	TIER 1		MISSENSE_with_stringent_FI_in_any_role_gene	CSQN=Missense;codon_pos=65955885-65955886-65955887;ref_codon_seq=TCC;aliases=ENSP00000307208;source=Ensembl
BRAF	chr7:g.140453155C>T	p.D594N	TIER 1		MISSENSE_in_CLUSTER_in_any_role_gene,MISSENSE_with_stringent_FI_in_any_role_gene	CSQN=Missense;codon_pos=140453153-140453154-140453155;ref_codon_seq=GAT;aliases=ENSP00000288602;source=Ensembl
BRAF	chr7:g.140476809C>T	p.E533K	TIER 1		MISSENSE_with_stringent_FI_in_any_role_gene	CSQN=Missense;codon_pos=140476807-140476808-140476809;ref_codon_seq=GAG;aliases=ENSP00000288602;source=Ensembl
BRAF	chr7:g.140477853_140477854delCAinsAT	p.L485Y	TIER 1		MISSENSE_with_stringent_FI_in_any_role_gene	CSQN=Missense;codon_cDNA=1453-1454-1455;aliases=ENSP00000288602;source=Ensembl
BRAF	chr7:g.140453185G>A	p.L584F	TIER 1		MISSENSE_with_stringent_FI_in_any_role_gene	CSQN=Missense;codon_pos=140453183-140453184-140453185;ref_codon_seq=CTT;aliases=ENSP00000288602;source=Ensembl
BRAF	chr7:g.140453145_140453146delAGinsGA	p.L597S	TIER 1		MISSENSE_in_CLUSTER_in_any_role_gene,MISSENSE_with_stringent_FI_in_any_role_gene	CSQN=Missense;codon_cDNA=1789-1790-1791;aliases=ENSP00000288602;source=Ensembl
BRAF	chr7:g.140434507G>A	p.P731S	TIER 1		MISSENSE_with_stringent_FI_in_any_role_gene	CSQN=Missense;codon_pos=140434505-140434506-140434507;ref_codon_seq=CCC;aliases=ENSP00000288602;source=Ensembl
BRAF	chr7:g.140481408G>A	p.S467L	TIER 1		MISSENSE_in_CLUSTER_in_any_role_gene,MISSENSE_with_stringent_FI_in_any_role_gene	CSQN=Missense;codon_pos=140481407-140481408-140481409;ref_codon_seq=TCA;aliases=ENSP00000288602;source=Ensembl
BRAF	chr7:g.140434503G>A	p.S732F	TIER 1		MISSENSE_with_stringent_FI_in_any_role_gene	CSQN=Missense;codon_pos=140434502-140434503-140434504;ref_codon_seq=TCC;aliases=ENSP00000288602;source=Ensembl
BRAF	chr7:g.140453136A>T	p.V600E	TIER 1		MISSENSE_in_CLUSTER_in_any_role_gene,MISSENSE_with_stringent_FI_in_any_role_gene	CSQN=Missense;codon_pos=140453135-140453136-140453137;ref_codon_seq=GTG;aliases=ENSP00000288602;source=Ensembl
BRAF	chr7:g.140453136A>T	p.V600E	TIER 1		MISSENSE_in_CLUSTER_in_any_role_gene,MISSENSE_with_stringent_FI_in_any_role_gene	CSQN=Missense;codon_pos=140453135-140453136-140453137;ref_codon_seq=GTG;aliases=ENSP00000288602;source=Ensembl
BRAF	chr7:g.140453136A>T	p.V600E	TIER 1		MISSENSE_in_CLUSTER_in_any_role_gene,MISSENSE_with_stringent_FI_in_any_role_gene	CSQN=Missense;codon_pos=140453135-140453136-140453137;ref_codon_seq=GTG;aliases=ENSP00000288602;source=Ensembl
BRAF	chr7:g.140453136A>T	p.V600E	TIER 1		MISSENSE_in_CLUSTER_in_any_role_gene,MISSENSE_with_stringent_FI_in_any_role_gene	CSQN=Missense;codon_pos=140453135-140453136-140453137;ref_codon_seq=GTG;aliases=ENSP00000288602;source=Ensembl
BRAF	chr7:g.140453136A>T	p.V600E	TIER 1		MISSENSE_in_CLUSTER_in_any_role_gene,MISSENSE_with_stringent_FI_in_any_role_gene	CSQN=Missense;codon_pos=140453135-140453136-140453137;ref_codon_seq=GTG;aliases=ENSP00000288602;source=Ensembl
BRAF	chr7:g.140453136A>T	p.V600E	TIER 1		MISSENSE_in_CLUSTER_in_any_role_gene,MISSENSE_with_stringent_FI_in_any_role_gene	CSQN=Missense;codon_pos=140453135-140453136-140453137;ref_codon_seq=GTG;aliases=ENSP00000288602;source=Ensembl
BRAF	chr7:g.140453136A>T	p.V600E	TIER 1		MISSENSE_in_CLUSTER_in_any_role_gene,MISSENSE_with_stringent_FI_in_any_role_gene	CSQN=Missense;codon_pos=140453135-140453136-140453137;ref_codon_seq=GTG;aliases=ENSP00000288602;source=Ensembl
BRAF	chr7:g.140453136A>T	p.V600E	TIER 1		MISSENSE_in_CLUSTER_in_any_role_gene,MISSENSE_with_stringent_FI_in_any_role_gene	CSQN=Missense;codon_pos=140453135-140453136-140453137;ref_codon_seq=GTG;aliases=ENSP00000288602;source=Ensembl
BRAF	chr7:g.140453136A>T	p.V600E	TIER 1		MISSENSE_in_CLUSTER_in_any_role_gene,MISSENSE_with_stringent_FI_in_any_role_gene	CSQN=Missense;codon_pos=140453135-140453136-140453137;ref_codon_seq=GTG;aliases=ENSP00000288602;source=Ensembl
BRAF	chr7:g.140453136A>T	p.V600E	TIER 1		MISSENSE_in_CLUSTER_in_any_role_gene,MISSENSE_with_stringent_FI_in_any_role_gene	CSQN=Missense;codon_pos=140453135-140453136-140453137;ref_codon_seq=GTG;aliases=ENSP00000288602;source=Ensembl
BRAF	chr7:g.140453136A>T	p.V600E	TIER 1		MISSENSE_in_CLUSTER_in_any_role_gene,MISSENSE_with_stringent_FI_in_any_role_gene	CSQN=Missense;codon_pos=140453135-140453136-140453137;ref_codon_seq=GTG;aliases=ENSP00000288602;source=Ensembl
BRAF	chr7:g.140453136A>T	p.V600E	TIER 1		MISSENSE_in_CLUSTER_in_any_role_gene,MISSENSE_with_stringent_FI_in_any_role_gene	CSQN=Missense;codon_pos=140453135-140453136-140453137;ref_codon_seq=GTG;aliases=ENSP00000288602;source=Ensembl
BRAF	chr7:g.140453136A>T	p.V600E	TIER 1		MISSENSE_in_CLUSTER_in_any_role_gene,MISSENSE_with_stringent_FI_in_any_role_gene	CSQN=Missense;codon_pos=140453135-140453136-140453137;ref_codon_seq=GTG;aliases=ENSP00000288602;source=Ensembl
BRAF	chr7:g.140453136A>T	p.V600E	TIER 1		MISSENSE_in_CLUSTER_in_any_role_gene,MISSENSE_with_stringent_FI_in_any_role_gene	CSQN=Missense;codon_pos=140453135-140453136-140453137;ref_codon_seq=GTG;aliases=ENSP00000288602;source=Ensembl
BRAF	chr7:g.140453136A>T	p.V600E	TIER 1		MISSENSE_in_CLUSTER_in_any_role_gene,MISSENSE_with_stringent_FI_in_any_role_gene	CSQN=Missense;codon_pos=140453135-140453136-140453137;ref_codon_seq=GTG;aliases=ENSP00000288602;source=Ensembl
BRAF	chr7:g.140453136A>T	p.V600E	TIER 1		MISSENSE_in_CLUSTER_in_any_role_gene,MISSENSE_with_stringent_FI_in_any_role_gene	CSQN=Missense;codon_pos=140453135-140453136-140453137;ref_codon_seq=GTG;aliases=ENSP00000288602;source=Ensembl
BRAF	chr7:g.140453136A>T	p.V600E	TIER 1		MISSENSE_in_CLUSTER_in_any_role_gene,MISSENSE_with_stringent_FI_in_any_role_gene	CSQN=Missense;codon_pos=140453135-140453136-140453137;ref_codon_seq=GTG;aliases=ENSP00000288602;source=Ensembl
BRAF	chr7:g.140453136A>T	p.V600E	TIER 1		MISSENSE_in_CLUSTER_in_any_role_gene,MISSENSE_with_stringent_FI_in_any_role_gene	CSQN=Missense;codon_pos=140453135-140453136-140453137;ref_codon_seq=GTG;aliases=ENSP00000288602;source=Ensembl
BRAF	chr7:g.140453136A>T	p.V600E	TIER 1		MISSENSE_in_CLUSTER_in_any_role_gene,MISSENSE_with_stringent_FI_in_any_role_gene	CSQN=Missense;codon_pos=140453135-140453136-140453137;ref_codon_seq=GTG;aliases=ENSP00000288602;source=Ensembl
BRAF	chr7:g.140453136A>T	p.V600E	TIER 1		MISSENSE_in_CLUSTER_in_any_role_gene,MISSENSE_with_stringent_FI_in_any_role_gene	CSQN=Missense;codon_pos=140453135-140453136-140453137;ref_codon_seq=GTG;aliases=ENSP00000288602;source=Ensembl
BRAF	chr7:g.140453136A>T	p.V600E	TIER 1		MISSENSE_in_CLUSTER_in_any_role_gene,MISSENSE_with_stringent_FI_in_any_role_gene	CSQN=Missense;codon_pos=140453135-140453136-140453137;ref_codon_seq=GTG;aliases=ENSP00000288602;source=Ensembl
BRAF	chr7:g.140453136A>T	p.V600E	TIER 1		MISSENSE_in_CLUSTER_in_any_role_gene,MISSENSE_with_stringent_FI_in_any_role_gene	CSQN=Missense;codon_pos=140453135-140453136-140453137;ref_codon_seq=GTG;aliases=ENSP00000288602;source=Ensembl
BRAF	chr7:g.140453136A>T	p.V600E	TIER 1		MISSENSE_in_CLUSTER_in_any_role_gene,MISSENSE_with_stringent_FI_in_any_role_gene	CSQN=Missense;codon_pos=140453135-140453136-140453137;ref_codon_seq=GTG;aliases=ENSP00000288602;source=Ensembl
BRAF	chr7:g.140453136A>T	p.V600E	TIER 1		MISSENSE_in_CLUSTER_in_any_role_gene,MISSENSE_with_stringent_FI_in_any_role_gene	CSQN=Missense;codon_pos=140453135-140453136-140453137;ref_codon_seq=GTG;aliases=ENSP00000288602;source=Ensembl
BRAF	chr7:g.140453136_140453137delACinsTT	p.V600K	TIER 1		MISSENSE_in_CLUSTER_in_any_role_gene,MISSENSE_with_stringent_FI_in_any_role_gene	CSQN=Missense;codon_cDNA=1798-1799-1800;aliases=ENSP00000288602;source=Ensembl
BRAF	chr7:g.140453136_140453137delACinsTT	p.V600K	TIER 1		MISSENSE_in_CLUSTER_in_any_role_gene,MISSENSE_with_stringent_FI_in_any_role_gene	CSQN=Missense;codon_cDNA=1798-1799-1800;aliases=ENSP00000288602;source=Ensembl
BRCA1	chr17:g.41215926C>G	p.G1706A	TIER 1		MISSENSE_with_stringent_FI_in_any_role_gene	CSQN=Missense;codon_pos=41215925-41215926-41215927;ref_codon_seq=GGA;aliases=ENSP00000350283;source=Ensembl
BRCA1	chr17:g.41246414G>C	p.S378R	TIER 1		MISSENSE_with_stringent_FI_in_any_role_gene	CSQN=Missense;codon_pos=41246414-41246415-41246416;ref_codon_seq=AGC;aliases=ENSP00000350283;source=Ensembl
BRCA1	chr17:g.41215902A>G	p.V1714A	TIER 1		MISSENSE_with_stringent_FI_in_any_role_gene	CSQN=Missense;codon_pos=41215901-41215902-41215903;ref_codon_seq=GTT;aliases=ENSP00000350283;source=Ensembl
BRCA1	chr17:g.41251802G>T	p.Y179*	TIER 1	DISRUPTING_not_distal_in_LoF_role_gene		CSQN=Nonsense;codon_pos=41251802-41251803-41251804;ref_codon_seq=TAC;aliases=ENSP00000350283;source=Ensembl
BRCA2	chr13:g.32893435G>T	p.E97*	TIER 1	DISRUPTING_not_distal_in_LoF_role_gene		CSQN=Nonsense;codon_pos=32893435-32893436-32893437;ref_codon_seq=GAA;aliases=ENSP00000369497;source=Ensembl
BRCA2	chr13:g.32953514A>G	p.K2939E	TIER 1		MISSENSE_with_stringent_FI_in_any_role_gene	CSQN=Missense;codon_pos=32953514-32953515-32953516;ref_codon_seq=AAG;aliases=ENSP00000369497;source=Ensembl
BRCA2	chr13:g.32937402T>C	p.L2688P	TIER 1		MISSENSE_with_stringent_FI_in_any_role_gene	CSQN=Missense;codon_pos=32937401-32937402-32937403;ref_codon_seq=CTC;aliases=ENSP00000369497;source=Ensembl
BRCA2	chr13:g.32953486G>T	p.L2929F	TIER 1		MISSENSE_with_stringent_FI_in_any_role_gene	CSQN=Missense;codon_pos=32953484-32953485-32953486;ref_codon_seq=TTG;aliases=ENSP00000369497;source=Ensembl
BRCA2	chr13:g.32929213C>T	p.P2408L	TIER 1		MISSENSE_with_stringent_FI_in_any_role_gene	CSQN=Missense;codon_pos=32929212-32929213-32929214;ref_codon_seq=CCA;aliases=ENSP00000369497;source=Ensembl
BRCA2	chr13:g.32929420C>T	p.P2477L	TIER 1		MISSENSE_with_stringent_FI_in_any_role_gene	CSQN=Missense;codon_pos=32929419-32929420-32929421;ref_codon_seq=CCT;aliases=ENSP00000369497;source=Ensembl
BRCA2	chr13:g.32911863A>G	p.Q1124R	TIER 1		MISSENSE_with_stringent_FI_in_any_role_gene	CSQN=Missense;codon_pos=32911862-32911863-32911864;ref_codon_seq=CAG;aliases=ENSP00000369497;source=Ensembl
BRCA2	chr13:g.32944567G>A	p.R2787H	TIER 1		MISSENSE_with_stringent_FI_in_any_role_gene	CSQN=Missense;codon_pos=32944566-32944567-32944568;ref_codon_seq=CGC;aliases=ENSP00000369497;source=Ensembl
BRCA2	chr13:g.32914707C>T	p.S2072F	TIER 1		MISSENSE_with_stringent_FI_in_any_role_gene	CSQN=Missense;codon_pos=32914706-32914707-32914708;ref_codon_seq=TCC;aliases=ENSP00000369497;source=Ensembl
BRCA2	chr13:g.32931937C>T	p.S2559F	TIER 1		MISSENSE_with_stringent_FI_in_any_role_gene	CSQN=Missense;codon_pos=32931936-32931937-32931938;ref_codon_seq=TCT;aliases=ENSP00000369497;source=Ensembl
BRCA2	chr13:g.32937338A>G	p.S2667G	TIER 1		MISSENSE_with_stringent_FI_in_any_role_gene	CSQN=Missense;codon_pos=32937338-32937339-32937340;ref_codon_seq=AGC;aliases=ENSP00000369497;source=Ensembl
BRD2	chr6:g.32942354_32942355delGCinsTG	p.A49C	TIER 2		MISSENSE_with_loose_FI_in_any_role_gene	CSQN=Missense;codon_cDNA=145-146-147;aliases=ENSP00000378704;source=Ensembl
BRD2	chr6:g.32942354_32942355delGCinsTG	p.A49C	TIER 2		MISSENSE_with_loose_FI_in_any_role_gene	CSQN=Missense;codon_cDNA=145-146-147;aliases=ENSP00000378704;source=Ensembl
BRD2	chr6:g.32942354_32942355delGCinsTG	p.A49C	TIER 2		MISSENSE_with_loose_FI_in_any_role_gene	CSQN=Missense;codon_cDNA=145-146-147;aliases=ENSP00000378704;source=Ensembl
BRD2	chr6:g.32942354_32942355delGCinsTG	p.A49C	TIER 2		MISSENSE_with_loose_FI_in_any_role_gene	CSQN=Missense;codon_cDNA=145-146-147;aliases=ENSP00000378704;source=Ensembl
BRD2	chr6:g.32942354_32942355delGCinsTG	p.A49C	TIER 2		MISSENSE_with_loose_FI_in_any_role_gene	CSQN=Missense;codon_cDNA=145-146-147;aliases=ENSP00000378704;source=Ensembl
BRD2	chr6:g.32942354_32942355delGCinsTG	p.A49C	TIER 2		MISSENSE_with_loose_FI_in_any_role_gene	CSQN=Missense;codon_cDNA=145-146-147;aliases=ENSP00000378704;source=Ensembl
BRD2	chr6:g.32942354_32942355delGCinsTG	p.A49C	TIER 2		MISSENSE_with_loose_FI_in_any_role_gene	CSQN=Missense;codon_cDNA=145-146-147;aliases=ENSP00000378704;source=Ensembl
BRD2	chr6:g.32942354_32942355delGCinsTG	p.A49C	TIER 2		MISSENSE_with_loose_FI_in_any_role_gene	CSQN=Missense;codon_cDNA=145-146-147;aliases=ENSP00000378704;source=Ensembl
BRD2	chr6:g.32942354_32942355delGCinsTG	p.A49C	TIER 2		MISSENSE_with_loose_FI_in_any_role_gene	CSQN=Missense;codon_cDNA=145-146-147;aliases=ENSP00000378704;source=Ensembl
BRD2	chr6:g.32942354_32942355delGCinsTG	p.A49C	TIER 2		MISSENSE_with_loose_FI_in_any_role_gene	CSQN=Missense;codon_cDNA=145-146-147;aliases=ENSP00000378704;source=Ensembl
BRD2	chr6:g.32942354_32942355delGCinsTG	p.A49C	TIER 2		MISSENSE_with_loose_FI_in_any_role_gene	CSQN=Missense;codon_cDNA=145-146-147;aliases=ENSP00000378704;source=Ensembl
BRD2	chr6:g.32942354_32942355delGCinsTG	p.A49C	TIER 2		MISSENSE_with_loose_FI_in_any_role_gene	CSQN=Missense;codon_cDNA=145-146-147;aliases=ENSP00000378704;source=Ensembl
BRD2	chr6:g.32942354_32942355delGCinsTG	p.A49C	TIER 2		MISSENSE_with_loose_FI_in_any_role_gene	CSQN=Missense;codon_cDNA=145-146-147;aliases=ENSP00000378704;source=Ensembl
BRD2	chr6:g.32947810G>A	p.E718K	TIER 2		MISSENSE_with_loose_FI_in_any_role_gene	CSQN=Missense;codon_pos=32947810-32947811-32947812;ref_codon_seq=GAG;aliases=ENSP00000378704;source=Ensembl
BRD2	chr6:g.32944375C>T	p.P288S	TIER 2		MISSENSE_with_loose_FI_in_any_role_gene	CSQN=Missense;codon_pos=32944375-32944376-32944377;ref_codon_seq=CCT;aliases=ENSP00000378704;source=Ensembl
BRD2	chr6:g.32945309C>G	p.P431A	TIER 2		MISSENSE_with_loose_FI_in_any_role_gene	CSQN=Missense;codon_pos=32945309-32945310-32945311;ref_codon_seq=CCA;aliases=ENSP00000378704;source=Ensembl
BRD7	chr16:g.50373906C>T	p.G228E	TIER 1		MISSENSE_with_stringent_FI_in_any_role_gene	CSQN=Missense;codon_pos=50373905-50373906-50373907;ref_codon_seq=GGA;aliases=ENSP00000378181;source=Ensembl
BRIP1	chr17:g.59924571C>T	p.R173H	TIER 1		MISSENSE_with_stringent_FI_in_any_role_gene	CSQN=Missense;codon_pos=59924570-59924571-59924572;ref_codon_seq=CGT;aliases=ENSP00000259008;source=Ensembl
BRWD1	chr21:g.40649206C>T	p.E359K	TIER 1		MISSENSE_with_stringent_FI_in_any_role_gene	CSQN=Missense;codon_pos=40649204-40649205-40649206;ref_codon_seq=GAA;aliases=ENSP00000330753;source=Ensembl
BRWD1	chr21:g.40559217_40559218delCTinsTG	p.R2233Q	TIER 1		MISSENSE_with_stringent_FI_in_any_role_gene	CSQN=Missense;codon_cDNA=6697-6698-6699;aliases=ENSP00000330753;source=Ensembl
BRWD1	chr21:g.40627700C>T	p.R709H	TIER 1		MISSENSE_with_stringent_FI_in_any_role_gene	CSQN=Missense;codon_pos=40627699-40627700-40627701;ref_codon_seq=CGT;aliases=ENSP00000330753;source=Ensembl
BRWD1	chr21:g.40584605G>A	p.S1296F	TIER 1		MISSENSE_with_stringent_FI_in_any_role_gene	CSQN=Missense;codon_pos=40584604-40584605-40584606;ref_codon_seq=TCT;aliases=ENSP00000330753;source=Ensembl
BRWD1	chr21:g.40627649C>A	p.S726I	TIER 1		MISSENSE_with_stringent_FI_in_any_role_gene	CSQN=Missense;codon_pos=40627648-40627649-40627650;ref_codon_seq=AGT;aliases=ENSP00000330753;source=Ensembl
BRWD1	chr21:g.40667689T>C	p.T197A	TIER 1		MISSENSE_with_stringent_FI_in_any_role_gene	CSQN=Missense;codon_pos=40667687-40667688-40667689;ref_codon_seq=ACA;aliases=ENSP00000330753;source=Ensembl
BRWD1	chr21:g.40652131G>A	p.T292I	TIER 1		MISSENSE_with_stringent_FI_in_any_role_gene	CSQN=Missense;codon_pos=40652130-40652131-40652132;ref_codon_seq=ACT;aliases=ENSP00000330753;source=Ensembl
BRWD1	chr21:g.40636875G>A	p.T534I	TIER 1		MISSENSE_with_stringent_FI_in_any_role_gene	CSQN=Missense;codon_pos=40636874-40636875-40636876;ref_codon_seq=ACA;aliases=ENSP00000330753;source=Ensembl
BUB1B	chr15:g.40462300G>T	p.D73Y	TIER 1		MISSENSE_with_stringent_FI_in_any_role_gene	CSQN=Missense;codon_pos=40462300-40462301-40462302;ref_codon_seq=GAC;aliases=ENSP00000287598;source=Ensembl
BUB1B	chr15:g.40477545G>A	p.G311S	TIER 1		MISSENSE_with_stringent_FI_in_any_role_gene	CSQN=Missense;codon_pos=40477545-40477546-40477547;ref_codon_seq=GGC;aliases=ENSP00000287598;source=Ensembl
BUB1B	chr15:g.40475938G>A	p.R202Q	TIER 1		MISSENSE_with_stringent_FI_in_any_role_gene	CSQN=Missense;codon_pos=40475937-40475938-40475939;ref_codon_seq=CGG;aliases=ENSP00000287598;source=Ensembl
BUB1B	chr15:g.40476063C>T	p.R244C	TIER 1		MISSENSE_with_stringent_FI_in_any_role_gene	CSQN=Missense;codon_pos=40476063-40476064-40476065;ref_codon_seq=CGT;aliases=ENSP00000287598;source=Ensembl
BUB1B	chr15:g.40488933C>T	p.R416W	TIER 1		MISSENSE_with_stringent_FI_in_any_role_gene	CSQN=Missense;codon_pos=40488933-40488934-40488935;ref_codon_seq=CGG;aliases=ENSP00000287598;source=Ensembl
CAD	chr2:g.27445094C>T	p.R129W	TIER 1		MISSENSE_with_stringent_FI_in_any_role_gene	CSQN=Missense;codon_pos=27445094-27445095-27445096;ref_codon_seq=CGG;aliases=ENSP00000264705;source=Ensembl
CAD	chr2:g.27459270G>A	p.R1398H	TIER 1		MISSENSE_with_stringent_FI_in_any_role_gene	CSQN=Missense;codon_pos=27459269-27459270-27459271;ref_codon_seq=CGT;aliases=ENSP00000264705;source=Ensembl
CAD	chr2:g.27465519G>A	p.R2085H	TIER 1		MISSENSE_with_stringent_FI_in_any_role_gene	CSQN=Missense;codon_pos=27465518-27465519-27465520;ref_codon_seq=CGC;aliases=ENSP00000264705;source=Ensembl
CAD	chr2:g.27454357G>A	p.R770H	TIER 1		MISSENSE_with_stringent_FI_in_any_role_gene	CSQN=Missense;codon_pos=27454356-27454357-27454358;ref_codon_seq=CGT;aliases=ENSP00000264705;source=Ensembl
CALR	chr19:g.13050917T>G	p.Y150D	TIER 2		MISSENSE_with_loose_FI_in_any_role_gene	CSQN=Missense;codon_pos=13050917-13050918-13050919;ref_codon_seq=TAC;aliases=ENSP00000320866;source=Ensembl
CAPN7	chr3:g.15282284G>A	p.D526N	TIER 1		MISSENSE_with_stringent_FI_in_any_role_gene	CSQN=Missense;codon_pos=15282284-15282285-15282286;ref_codon_seq=GAT;aliases=ENSP00000253693;source=Ensembl
CARD11	chr7:g.2976813T>C	p.K400R	TIER 2		MISSENSE_with_loose_FI_in_any_role_gene	CSQN=Missense;codon_pos=2976812-2976813-2976814;ref_codon_seq=AAG;aliases=ENSP00000380150;source=Ensembl
CARD11	chr7:g.2954975C>T	p.R912Q	TIER 2		MISSENSE_with_loose_FI_in_any_role_gene	CSQN=Missense;codon_pos=2954974-2954975-2954976;ref_codon_seq=CGG;aliases=ENSP00000380150;source=Ensembl
CARM1	chr19:g.11015649G>C	p.K81N	TIER 1		MISSENSE_with_stringent_FI_in_any_role_gene	CSQN=Missense;codon_pos=11015647-11015648-11015649;ref_codon_seq=AAG;aliases=ENSP00000325690;source=Ensembl
CARM1	chr19:g.11027094C>T	p.P287S	TIER 1		MISSENSE_with_stringent_FI_in_any_role_gene	CSQN=Missense;codon_pos=11027094-11027095-11027096;ref_codon_seq=CCT;aliases=ENSP00000325690;source=Ensembl
CARM1	chr19:g.11032390C>T	p.S595L	TIER 1		MISSENSE_with_stringent_FI_in_any_role_gene	CSQN=Missense;codon_pos=11032389-11032390-11032391;ref_codon_seq=TCG;aliases=ENSP00000325690;source=Ensembl
CASP1	chr11:g.104900420C>G	p.K278N	TIER 1		MISSENSE_with_stringent_FI_in_any_role_gene	CSQN=Missense;codon_pos=104900420-104900421-104900422;ref_codon_seq=AAG;aliases=ENSP00000433138;source=Ensembl
CASP8	chr2:g.202131301C>T	p.P90L	TIER 1		MISSENSE_with_stringent_FI_in_any_role_gene	CSQN=Missense;codon_pos=202131300-202131301-202131302;ref_codon_seq=CCG;aliases=ENSP00000351273;source=Ensembl
CASP8	chr2:g.202131505C>A	p.S158Y	TIER 1		MISSENSE_with_stringent_FI_in_any_role_gene	CSQN=Missense;codon_pos=202131504-202131505-202131506;ref_codon_seq=TCT;aliases=ENSP00000351273;source=Ensembl
CAT	chr11:g.34477727T>G	p.F294C	TIER 1		MISSENSE_with_stringent_FI_in_any_role_gene	CSQN=Missense;codon_pos=34477726-34477727-34477728;ref_codon_seq=TTT;aliases=ENSP00000241052;source=Ensembl
CAT	chr11:g.34478234C>G	p.P309R	TIER 1		MISSENSE_with_stringent_FI_in_any_role_gene	CSQN=Missense;codon_pos=34478233-34478234-34478235;ref_codon_seq=CCT;aliases=ENSP00000241052;source=Ensembl
CAT	chr11:g.34473654G>A	p.R127Q	TIER 1		MISSENSE_with_stringent_FI_in_any_role_gene	CSQN=Missense;codon_pos=34473653-34473654-34473655;ref_codon_seq=CGG;aliases=ENSP00000241052;source=Ensembl
CAT	chr11:g.34477633C>T	p.R263W	TIER 1		MISSENSE_with_stringent_FI_in_any_role_gene	CSQN=Missense;codon_pos=34477633-34477634-34477635;ref_codon_seq=CGG;aliases=ENSP00000241052;source=Ensembl
CAT	chr11:g.34482801C>T	p.R354C	TIER 1		MISSENSE_with_stringent_FI_in_any_role_gene	CSQN=Missense;codon_pos=34482801-34482802-34482803;ref_codon_seq=CGC;aliases=ENSP00000241052;source=Ensembl
CAT	chr11:g.34477625A>G	p.Y260C	TIER 1		MISSENSE_with_stringent_FI_in_any_role_gene	CSQN=Missense;codon_pos=34477624-34477625-34477626;ref_codon_seq=TAT;aliases=ENSP00000241052;source=Ensembl
CBFB	chr16:g.67063315C>T	p.P2L	TIER 1		MISSENSE_with_stringent_FI_in_any_role_gene	CSQN=Missense;codon_pos=67063314-67063315-67063316;ref_codon_seq=CCG;aliases=ENSP00000415151;source=Ensembl
CBL	chr11:g.119144705G>A	p.E240K	TIER 2		MISSENSE_with_loose_FI_in_any_role_gene	CSQN=Missense;codon_pos=119144705-119144706-119144707;ref_codon_seq=GAA;aliases=ENSP00000264033;source=Ensembl
CBL	chr11:g.119148484G>A	p.G342E	TIER 2		MISSENSE_with_loose_FI_in_any_role_gene	CSQN=Missense;codon_pos=119148483-119148484-119148485;ref_codon_seq=GGA;aliases=ENSP00000264033;source=Ensembl
CBL	chr11:g.119149242C>T	p.P417L	TIER 2		MISSENSE_with_loose_FI_in_any_role_gene	CSQN=Missense;codon_pos=119149241-119149242-119149243;ref_codon_seq=CCT;aliases=ENSP00000264033;source=Ensembl
CBL	chr11:g.119149289C>T	p.P433S	TIER 2		MISSENSE_with_loose_FI_in_any_role_gene	CSQN=Missense;codon_pos=119149289-119149290-119149291;ref_codon_seq=CCG;aliases=ENSP00000264033;source=Ensembl
CBL	chr11:g.119149251G>A	p.R420Q	TIER 2		MISSENSE_with_loose_FI_in_any_role_gene	CSQN=Missense;codon_pos=119149250-119149251-119149252;ref_codon_seq=CGA;aliases=ENSP00000264033;source=Ensembl
CBL	chr11:g.119144637C>T	p.S217F	TIER 2		MISSENSE_with_loose_FI_in_any_role_gene	CSQN=Missense;codon_pos=119144636-119144637-119144638;ref_codon_seq=TCT;aliases=ENSP00000264033;source=Ensembl
CBLB	chr3:g.105377858C>T	p.E969K	TIER 1		MISSENSE_with_stringent_FI_in_any_role_gene	CSQN=Missense;codon_pos=105377856-105377857-105377858;ref_codon_seq=GAA;aliases=ENSP00000264122;source=Ensembl
CBLB	chr3:g.105438934C>T	p.R455H	TIER 1		MISSENSE_with_stringent_FI_in_any_role_gene	CSQN=Missense;codon_pos=105438933-105438934-105438935;ref_codon_seq=CGT;aliases=ENSP00000264122;source=Ensembl
CBLB	chr3:g.105404270T>A	p.R699*	TIER 1	DISRUPTING_not_distal_in_LoF_role_gene		CSQN=Nonsense;codon_pos=105404268-105404269-105404270;ref_codon_seq=AGA;aliases=ENSP00000264122;source=Ensembl
CBLB	chr3:g.105452863G>A	p.T398M	TIER 1		MISSENSE_with_stringent_FI_in_any_role_gene	CSQN=Missense;codon_pos=105452862-105452863-105452864;ref_codon_seq=ACG;aliases=ENSP00000264122;source=Ensembl
CBLC	chr19:g.45295728C>T	p.P365L	TIER 2		MISSENSE_with_loose_FI_in_any_role_gene	CSQN=Missense;codon_pos=45295727-45295728-45295729;ref_codon_seq=CCG;aliases=ENSP00000270279;source=Ensembl
CCAR1	chr10:g.70514534G>A	p.D470N	TIER 1		MISSENSE_with_stringent_FI_in_any_role_gene	CSQN=Missense;codon_pos=70514534-70514535-70514536;ref_codon_seq=GAC;aliases=ENSP00000265872;source=Ensembl
CCAR1	chr10:g.70520846A>C	p.K668T	TIER 1		MISSENSE_with_stringent_FI_in_any_role_gene	CSQN=Missense;codon_pos=70520845-70520846-70520847;ref_codon_seq=AAA;aliases=ENSP00000265872;source=Ensembl
CCND1	chr11:g.69456193T>C	p.C38R	TIER 1		MISSENSE_with_stringent_FI_in_any_role_gene	CSQN=Missense;codon_pos=69456193-69456194-69456195;ref_codon_seq=TGC;aliases=ENSP00000227507;source=Ensembl
CCND1	chr11:g.69466022C>A	p.P287H	TIER 1		MISSENSE_with_stringent_FI_in_any_role_gene	CSQN=Missense;codon_pos=69466021-69466022-69466023;ref_codon_seq=CCC;aliases=ENSP00000227507;source=Ensembl
CCND1	chr11:g.69466022C>T	p.P287L	TIER 1		MISSENSE_with_stringent_FI_in_any_role_gene	CSQN=Missense;codon_pos=69466021-69466022-69466023;ref_codon_seq=CCC;aliases=ENSP00000227507;source=Ensembl
CCT5	chr5:g.10258603C>T	p.L277F	TIER 1		MISSENSE_with_stringent_FI_in_any_role_gene	CSQN=Missense;codon_pos=10258603-10258604-10258605;ref_codon_seq=CTT;aliases=ENSP00000280326;source=Ensembl
CCT5	chr5:g.10262696C>G	p.S428C	TIER 1		MISSENSE_with_stringent_FI_in_any_role_gene	CSQN=Missense;codon_pos=10262695-10262696-10262697;ref_codon_seq=TCC;aliases=ENSP00000280326;source=Ensembl
CDC27	chr17:g.45214666A>G	p.F595L	TIER 1		MISSENSE_with_stringent_FI_in_any_role_gene	CSQN=Missense;codon_pos=45214664-45214665-45214666;ref_codon_seq=TTC;aliases=ENSP00000434614;source=Ensembl
CDC27	chr17:g.45216112G>A	p.S572L	TIER 1		MISSENSE_with_stringent_FI_in_any_role_gene	CSQN=Missense;codon_pos=45216111-45216112-45216113;ref_codon_seq=TCG;aliases=ENSP00000434614;source=Ensembl
CDC73	chr1:g.193121564A>C	p.K321T	TIER 1		MISSENSE_with_stringent_FI_in_any_role_gene	CSQN=Missense;codon_pos=193121563-193121564-193121565;ref_codon_seq=AAA;aliases=ENSP00000356405;source=Ensembl
CDC73	chr1:g.193099338G>A	p.R91Q	TIER 1		MISSENSE_with_stringent_FI_in_any_role_gene	CSQN=Missense;codon_pos=193099337-193099338-193099339;ref_codon_seq=CGA;aliases=ENSP00000356405;source=Ensembl
CDC73	chr1:g.193202284G>A	p.W439*	TIER 1	DISRUPTING_not_distal_in_LoF_role_gene		CSQN=Nonsense;C2=NextToSpliceDonorOfExon14_At_chr1:193202285;codon_pos=193202283-193202284-193205386;ref_codon_seq=TGG;aliases=ENSP00000356405;source=Ensembl
CDH1	chr16:g.68845622G>A	p.D290N	TIER 1		MISSENSE_with_stringent_FI_in_any_role_gene	CSQN=Missense;codon_pos=68845622-68845623-68845624;ref_codon_seq=GAC;aliases=ENSP00000261769;source=Ensembl
CDH1	chr16:g.68862198A>C	p.E762D	TIER 1		MISSENSE_with_stringent_FI_in_any_role_gene	CSQN=Missense;codon_pos=68862196-68862197-68862198;ref_codon_seq=GAA;aliases=ENSP00000261769;source=Ensembl
CDH1	chr16:g.68849451C>A	p.L452I	TIER 1		MISSENSE_with_stringent_FI_in_any_role_gene	CSQN=Missense;codon_pos=68849451-68849452-68849453;ref_codon_seq=CTA;aliases=ENSP00000261769;source=Ensembl
CDH1	chr16:g.68845757C>T	p.R335*	TIER 1	DISRUPTING_not_distal_in_LoF_role_gene		CSQN=Nonsense;codon_pos=68845757-68845758-68845759;ref_codon_seq=CGA;aliases=ENSP00000261769;source=Ensembl
CDH1	chr16:g.68867311C>T	p.S853L	TIER 1		MISSENSE_with_stringent_FI_in_any_role_gene	CSQN=Missense;codon_pos=68867310-68867311-68867312;ref_codon_seq=TCA;aliases=ENSP00000261769;source=Ensembl
CDH1	chr16:g.68855931C>A	p.T580K	TIER 1		MISSENSE_with_stringent_FI_in_any_role_gene	CSQN=Missense;codon_pos=68855930-68855931-68855932;ref_codon_seq=ACA;aliases=ENSP00000261769;source=Ensembl
CDK12	chr17:g.37687291G>A	p.G1399R	TIER 1		MISSENSE_with_stringent_FI_in_any_role_gene	CSQN=Missense;codon_pos=37687291-37687292-37687293;ref_codon_seq=GGG;aliases=ENSP00000398880;source=Ensembl
CDK12	chr17:g.37649024G>A	p.G710E	TIER 1		MISSENSE_with_stringent_FI_in_any_role_gene	CSQN=Missense;codon_pos=37649023-37649024-37649025;ref_codon_seq=GGA;aliases=ENSP00000398880;source=Ensembl
CDK12	chr17:g.37627665C>T	p.P527L	TIER 1		MISSENSE_with_stringent_FI_in_any_role_gene	CSQN=Missense;codon_pos=37627664-37627665-37627666;ref_codon_seq=CCA;aliases=ENSP00000398880;source=Ensembl
CDK12	chr17:g.37619054C>T	p.Q244*	TIER 1	DISRUPTING_not_distal_in_LoF_role_gene		CSQN=Nonsense;codon_pos=37619054-37619055-37619056;ref_codon_seq=CAA;aliases=ENSP00000398880;source=Ensembl
CDK4	chr12:g.58145055C>G	p.D97H	TIER 1		MISSENSE_with_stringent_FI_in_any_role_gene	CSQN=Missense;codon_pos=58145053-58145054-58145055;ref_codon_seq=GAC;aliases=ENSP00000257904;source=Ensembl
CDK6	chr7:g.92252399G>A	p.P217S	TIER 1		MISSENSE_with_stringent_FI_in_any_role_gene	CSQN=Missense;codon_pos=92252397-92252398-92252399;ref_codon_seq=CCT;aliases=ENSP00000265734;source=Ensembl
CDK6	chr7:g.92404119C>T	p.R87Q	TIER 1		MISSENSE_with_stringent_FI_in_any_role_gene	CSQN=Missense;codon_pos=92404118-92404119-92404120;ref_codon_seq=CGA;aliases=ENSP00000265734;source=Ensembl
CDKN1A	chr6:g.36652011G>A	p.A45T	TIER 1		MISSENSE_with_stringent_FI_in_any_role_gene	CSQN=Missense;codon_pos=36652011-36652012-36652013;ref_codon_seq=GCC;aliases=ENSP00000384849;source=Ensembl
CDKN1A	chr6:g.36652254C>T	p.Q126*	TIER 1	DISRUPTING_not_distal_in_LoF_role_gene		CSQN=Nonsense;codon_pos=36652254-36652255-36652256;ref_codon_seq=CAG;aliases=ENSP00000384849;source=Ensembl
CDKN1B	chr12:g.12870987G>A	p.G72S	TIER 1		MISSENSE_with_stringent_FI_in_any_role_gene	CSQN=Missense;codon_pos=12870987-12870988-12870989;ref_codon_seq=GGC;aliases=ENSP00000228872;source=Ensembl
CDKN2A	chr9:g.21971033C>G	p.A109P	TIER 1		MISSENSE_in_CLUSTER_in_any_role_gene	CSQN=Missense;codon_pos=21971031-21971032-21971033;ref_codon_seq=GCC;aliases=ENSP00000307101;source=Ensembl
CDKN2A	chr9:g.21970979C>A	p.A127S	TIER 1		MISSENSE_with_stringent_FI_in_any_role_gene	CSQN=Missense;codon_pos=21970977-21970978-21970979;ref_codon_seq=GCA;aliases=ENSP00000307101;source=Ensembl
CDKN2A	chr9:g.21970979C>A	p.A127S	TIER 1		MISSENSE_with_stringent_FI_in_any_role_gene	CSQN=Missense;codon_pos=21970977-21970978-21970979;ref_codon_seq=GCA;aliases=ENSP00000307101;source=Ensembl
CDKN2A	chr9:g.21971000C>A	p.E120*	TIER 1	DISRUPTING_not_distal_in_LoF_role_gene,DISRUPTING_in_CLUSTER_in_ACT_role_gene		CSQN=Nonsense;codon_pos=21970998-21970999-21971000;ref_codon_seq=GAG;aliases=ENSP00000307101;source=Ensembl
CDKN2A	chr9:g.21971000C>A	p.E120*	TIER 1	DISRUPTING_not_distal_in_LoF_role_gene,DISRUPTING_in_CLUSTER_in_ACT_role_gene		CSQN=Nonsense;codon_pos=21970998-21970999-21971000;ref_codon_seq=GAG;aliases=ENSP00000307101;source=Ensembl
CDKN2A	chr9:g.21970913C>A	p.E149*	TIER 1	DISRUPTING_not_distal_in_LoF_role_gene,DISRUPTING_in_CLUSTER_in_ACT_role_gene		CSQN=Nonsense;codon_pos=21970911-21970912-21970913;ref_codon_seq=GAA;aliases=ENSP00000307101;source=Ensembl
CDKN2A	chr9:g.21971096C>A	p.E88*	TIER 1	DISRUPTING_not_distal_in_LoF_role_gene		CSQN=Nonsense;codon_pos=21971094-21971095-21971096;ref_codon_seq=GAG;aliases=ENSP00000307101;source=Ensembl
CDKN2A	chr9:g.21971111G>A	p.H83Y	TIER 1		MISSENSE_with_stringent_FI_in_any_role_gene	CSQN=Missense;codon_pos=21971109-21971110-21971111;ref_codon_seq=CAC;aliases=ENSP00000307101;source=Ensembl
CDKN2A	chr9:g.21974703T>G	p.N42H	TIER 1		MISSENSE_in_CLUSTER_in_any_role_gene	CSQN=Missense;codon_pos=21974701-21974702-21974703;ref_codon_seq=AAT;aliases=ENSP00000307101;source=Ensembl
CDKN2A	chr9:g.21974684G>A	p.P48L	TIER 1		MISSENSE_in_CLUSTER_in_any_role_gene,MISSENSE_with_stringent_FI_in_any_role_gene	CSQN=Missense;codon_pos=21974683-21974684-21974685;ref_codon_seq=CCG;aliases=ENSP00000307101;source=Ensembl
CDKN2A	chr9:g.21974684G>A	p.P48L	TIER 1		MISSENSE_in_CLUSTER_in_any_role_gene,MISSENSE_with_stringent_FI_in_any_role_gene	CSQN=Missense;codon_pos=21974683-21974684-21974685;ref_codon_seq=CCG;aliases=ENSP00000307101;source=Ensembl
CDKN2A	chr9:g.21974684G>A	p.P48L	TIER 1		MISSENSE_in_CLUSTER_in_any_role_gene,MISSENSE_with_stringent_FI_in_any_role_gene	CSQN=Missense;codon_pos=21974683-21974684-21974685;ref_codon_seq=CCG;aliases=ENSP00000307101;source=Ensembl
CDKN2A	chr9:g.21974679G>A	p.Q50*	TIER 1	DISRUPTING_not_distal_in_LoF_role_gene,DISRUPTING_in_CLUSTER_in_ACT_role_gene		CSQN=Nonsense;codon_pos=21974677-21974678-21974679;ref_codon_seq=CAG;aliases=ENSP00000307101;source=Ensembl
CDKN2A	chr9:g.21971186G>A	p.R58*	TIER 1	DISRUPTING_not_distal_in_LoF_role_gene		CSQN=Nonsense;codon_pos=21971184-21971185-21971186;ref_codon_seq=CGA;aliases=ENSP00000307101;source=Ensembl
CDKN2A	chr9:g.21971120G>A	p.R80*	TIER 1	DISRUPTING_not_distal_in_LoF_role_gene		CSQN=Nonsense;codon_pos=21971118-21971119-21971120;ref_codon_seq=CGA;aliases=ENSP00000307101;source=Ensembl
CDKN2A	chr9:g.21970904A>G	p.S152P	TIER 1		MISSENSE_in_CLUSTER_in_any_role_gene	CSQN=Missense;codon_pos=21970902-21970903-21970904;ref_codon_seq=TCA;aliases=ENSP00000307101;source=Ensembl
CDKN2A	chr9:g.21971182A>T	p.V59E	TIER 1		MISSENSE_with_stringent_FI_in_any_role_gene	CSQN=Missense;codon_pos=21971181-21971182-21971183;ref_codon_seq=GTG;aliases=ENSP00000307101;source=Ensembl
CDKN2A	chr9:g.21971029C>T	p.W110*	TIER 1	DISRUPTING_not_distal_in_LoF_role_gene,DISRUPTING_in_CLUSTER_in_ACT_role_gene		CSQN=Nonsense;codon_pos=21971028-21971029-21971030;ref_codon_seq=TGG;aliases=ENSP00000307101;source=Ensembl
CDKN2A	chr9:g.21974783C>T	p.W15*	TIER 1	DISRUPTING_not_distal_in_LoF_role_gene		CSQN=Nonsense;codon_pos=21974782-21974783-21974784;ref_codon_seq=TGG;aliases=ENSP00000307101;source=Ensembl
CDKN2A	chr9:g.21974783C>T	p.W15*	TIER 1	DISRUPTING_not_distal_in_LoF_role_gene		CSQN=Nonsense;codon_pos=21974782-21974783-21974784;ref_codon_seq=TGG;aliases=ENSP00000307101;source=Ensembl
CDKN2A	chr9:g.21970971G>T	p.Y129*	TIER 1	DISRUPTING_not_distal_in_LoF_role_gene		CSQN=Nonsense;codon_pos=21970971-21970972-21970973;ref_codon_seq=TAC;aliases=ENSP00000307101;source=Ensembl
CEBPA	chr19:g.33793154C>T	p.C56Y	TIER 2		MISSENSE_with_loose_FI_in_any_role_gene	CSQN=Missense;codon_pos=33793153-33793154-33793155;ref_codon_seq=TGC;aliases=ENSP00000427514;source=Ensembl
CEP290	chr12:g.88443125C>T	p.D2426N	TIER 1		MISSENSE_with_stringent_FI_in_any_role_gene	CSQN=Missense;codon_pos=88443123-88443124-88443125;ref_codon_seq=GAT;aliases=ENSP00000448012;source=Ensembl
CEP290	chr12:g.88522767C>T	p.D300N	TIER 1		MISSENSE_with_stringent_FI_in_any_role_gene	CSQN=Missense;codon_pos=88522765-88522766-88522767;ref_codon_seq=GAT;aliases=ENSP00000448012;source=Ensembl
CEP290	chr12:g.88500615T>A	p.K885I	TIER 1		MISSENSE_with_stringent_FI_in_any_role_gene	CSQN=Missense;codon_pos=88500614-88500615-88500616;ref_codon_seq=AAA;aliases=ENSP00000448012;source=Ensembl
CEP290	chr12:g.88477695G>A	p.L1581F	TIER 1		MISSENSE_with_stringent_FI_in_any_role_gene	CSQN=Missense;codon_pos=88477693-88477694-88477695;ref_codon_seq=CTT;aliases=ENSP00000448012;source=Ensembl
CEP290	chr12:g.88477695G>A	p.L1581F	TIER 1		MISSENSE_with_stringent_FI_in_any_role_gene	CSQN=Missense;codon_pos=88477693-88477694-88477695;ref_codon_seq=CTT;aliases=ENSP00000448012;source=Ensembl
CEP290	chr12:g.88500583G>C	p.L896V	TIER 1		MISSENSE_with_stringent_FI_in_any_role_gene	CSQN=Missense;codon_pos=88500581-88500582-88500583;ref_codon_seq=CTT;aliases=ENSP00000448012;source=Ensembl
CEP290	chr12:g.88523606C>G	p.M239I	TIER 1		MISSENSE_with_stringent_FI_in_any_role_gene	CSQN=Missense;codon_pos=88523606-88523607-88523608;ref_codon_seq=ATG;aliases=ENSP00000448012;source=Ensembl
CEP290	chr12:g.88471632T>G	p.N1810H	TIER 1		MISSENSE_with_stringent_FI_in_any_role_gene	CSQN=Missense;codon_pos=88471630-88471631-88471632;ref_codon_seq=AAC;aliases=ENSP00000448012;source=Ensembl
CEP290	chr12:g.88481663C>T	p.R1363Q	TIER 1		MISSENSE_with_stringent_FI_in_any_role_gene	CSQN=Missense;codon_pos=88481662-88481663-88481664;ref_codon_seq=CGG;aliases=ENSP00000448012;source=Ensembl
CEP290	chr12:g.88483041G>T	p.T1266K	TIER 1		MISSENSE_with_stringent_FI_in_any_role_gene	CSQN=Missense;codon_pos=88483040-88483041-88483042;ref_codon_seq=ACA;aliases=ENSP00000448012;source=Ensembl
CHD1L	chr1:g.146759412G>A	p.D774N	TIER 1		MISSENSE_with_stringent_FI_in_any_role_gene	CSQN=Missense;C2=NextToSpliceDonorOfExon19_At_chr1:146759413;codon_pos=146759412-146763164-146763165;ref_codon_seq=GAC;aliases=ENSP00000358262;source=Ensembl
CHD1L	chr1:g.146714426C>T	p.R25*	TIER 2	DISRUPTING_not_distal_in_Ambigous_role_gene		CSQN=Nonsense;codon_pos=146714426-146714427-146714428;ref_codon_seq=CGA;aliases=ENSP00000358262;source=Ensembl
CHD1L	chr1:g.146739144C>T	p.R319*	TIER 2	DISRUPTING_not_distal_in_Ambigous_role_gene		CSQN=Nonsense;codon_pos=146739144-146739145-146739146;ref_codon_seq=CGA;aliases=ENSP00000358262;source=Ensembl
CHD1L	chr1:g.146766109G>T	p.R842L	TIER 1		MISSENSE_with_stringent_FI_in_any_role_gene	CSQN=Missense;codon_pos=146766108-146766109-146766110;ref_codon_seq=CGT;aliases=ENSP00000358262;source=Ensembl
CHD2	chr15:g.93499699G>C	p.G607A	TIER 1		MISSENSE_with_stringent_FI_in_any_role_gene	CSQN=Missense;codon_pos=93499698-93499699-93499700;ref_codon_seq=GGC;aliases=ENSP00000377747;source=Ensembl
CHD2	chr15:g.93567871C>T	p.P1808L	TIER 1		MISSENSE_with_stringent_FI_in_any_role_gene	CSQN=Missense;codon_pos=93567870-93567871-93567872;ref_codon_seq=CCT;aliases=ENSP00000377747;source=Ensembl
CHD2	chr15:g.93563463C>T	p.R1710W	TIER 1		MISSENSE_with_stringent_FI_in_any_role_gene	CSQN=Missense;codon_pos=93563463-93563464-93563465;ref_codon_seq=CGG;aliases=ENSP00000377747;source=Ensembl
CHD2	chr15:g.93486190C>G	p.S315C	TIER 1		MISSENSE_with_stringent_FI_in_any_role_gene	CSQN=Missense;codon_pos=93486189-93486190-93486191;ref_codon_seq=TCT;aliases=ENSP00000377747;source=Ensembl
CHD2	chr15:g.93467685C>T	p.S66F	TIER 1		MISSENSE_with_stringent_FI_in_any_role_gene	CSQN=Missense;codon_pos=93467684-93467685-93467686;ref_codon_seq=TCT;aliases=ENSP00000377747;source=Ensembl
CHD3	chr17:g.7800494G>A	p.D660N	TIER 1		MISSENSE_with_stringent_FI_in_any_role_gene	CSQN=Missense;codon_pos=7800494-7800495-7800496;ref_codon_seq=GAT;aliases=ENSP00000369716;source=Ensembl
CHD3	chr17:g.7811790C>A	p.H1800Q	TIER 1		MISSENSE_with_stringent_FI_in_any_role_gene	CSQN=Missense;codon_pos=7811788-7811789-7811790;ref_codon_seq=CAC;aliases=ENSP00000369716;source=Ensembl
CHD3	chr17:g.7809909C>T	p.P1525L	TIER 1		MISSENSE_with_stringent_FI_in_any_role_gene	CSQN=Missense;codon_pos=7809908-7809909-7809910;ref_codon_seq=CCT;aliases=ENSP00000369716;source=Ensembl
CHD3	chr17:g.7810958C>T	p.P1714L	TIER 1		MISSENSE_with_stringent_FI_in_any_role_gene	CSQN=Missense;codon_pos=7810957-7810958-7810959;ref_codon_seq=CCG;aliases=ENSP00000369716;source=Ensembl
CHD3	chr17:g.7807869G>A	p.R1394Q	TIER 1		MISSENSE_with_stringent_FI_in_any_role_gene	CSQN=Missense;codon_pos=7807868-7807869-7807870;ref_codon_seq=CGG;aliases=ENSP00000369716;source=Ensembl
CHD3	chr17:g.7807895C>T	p.R1403C	TIER 1		MISSENSE_with_stringent_FI_in_any_role_gene	CSQN=Missense;codon_pos=7807895-7807896-7807897;ref_codon_seq=CGC;aliases=ENSP00000369716;source=Ensembl
CHD3	chr17:g.7809225C>T	p.R1485C	TIER 1		MISSENSE_with_stringent_FI_in_any_role_gene	CSQN=Missense;codon_pos=7809225-7809226-7809227;ref_codon_seq=CGC;aliases=ENSP00000369716;source=Ensembl
CHD3	chr17:g.7810707C>T	p.R1668W	TIER 1		MISSENSE_with_stringent_FI_in_any_role_gene	CSQN=Missense;codon_pos=7810707-7810708-7810709;ref_codon_seq=CGG;aliases=ENSP00000369716;source=Ensembl
CHD3	chr17:g.7806750C>T	p.S1278F	TIER 1		MISSENSE_with_stringent_FI_in_any_role_gene	CSQN=Missense;codon_pos=7806749-7806750-7806751;ref_codon_seq=TCC;aliases=ENSP00000369716;source=Ensembl
CHD4	chr12:g.6688018C>A	p.D1659Y	TIER 1		MISSENSE_with_stringent_FI_in_any_role_gene	CSQN=Missense;codon_pos=6688016-6688017-6688018;ref_codon_seq=GAC;aliases=ENSP00000349508;source=Ensembl
CHD4	chr12:g.6709091C>T	p.E444K	TIER 1		MISSENSE_with_stringent_FI_in_any_role_gene	CSQN=Missense;codon_pos=6709089-6709090-6709091;ref_codon_seq=GAG;aliases=ENSP00000349508;source=Ensembl
CHD4	chr12:g.6701895T>C	p.H914R	TIER 2		MISSENSE_with_DELICATE_domain_FI_in_any_role_gene	CSQN=Missense;codon_pos=6701894-6701895-6701896;ref_codon_seq=CAT;aliases=ENSP00000349508;source=Ensembl
CHD4	chr12:g.6700646A>T	p.I1109N	TIER 1		MISSENSE_with_stringent_FI_in_any_role_gene	CSQN=Missense;codon_pos=6700645-6700646-6700647;ref_codon_seq=ATT;aliases=ENSP00000349508;source=Ensembl
CHD4	chr12:g.6707221C>G	p.K577N	TIER 1		MISSENSE_with_stringent_FI_in_any_role_gene	CSQN=Missense;codon_pos=6707221-6707222-6707223;ref_codon_seq=AAG;aliases=ENSP00000349508;source=Ensembl
CHD4	chr12:g.6701615C>G	p.K964N	TIER 1		MISSENSE_with_stringent_FI_in_any_role_gene,MISSENSE_with_DELICATE_domain_FI_in_any_role_gene	CSQN=Missense;codon_pos=6701615-6701616-6701617;ref_codon_seq=AAG;aliases=ENSP00000349508;source=Ensembl
CHD4	chr12:g.6680186A>G	p.L1857P	TIER 1		MISSENSE_with_stringent_FI_in_any_role_gene	CSQN=Missense;codon_pos=6680185-6680186-6680187;ref_codon_seq=CTG;aliases=ENSP00000349508;source=Ensembl
CHD4	chr12:g.6704568G>A	p.P685S	TIER 1		MISSENSE_with_stringent_FI_in_any_role_gene	CSQN=Missense;codon_pos=6704566-6704567-6704568;ref_codon_seq=CCA;aliases=ENSP00000349508;source=Ensembl
CHD4	chr12:g.6697549C>T	p.R1127Q	TIER 1		MISSENSE_with_stringent_FI_in_any_role_gene	CSQN=Missense;codon_pos=6697548-6697549-6697550;ref_codon_seq=CGA;aliases=ENSP00000349508;source=Ensembl
CHD4	chr12:g.6696663G>A	p.R1256W	TIER 1		MISSENSE_with_stringent_FI_in_any_role_gene	CSQN=Missense;codon_pos=6696661-6696662-6696663;ref_codon_seq=CGG;aliases=ENSP00000349508;source=Ensembl
CHD4	chr12:g.6687274G>A	p.R1717W	TIER 1		MISSENSE_with_stringent_FI_in_any_role_gene	CSQN=Missense;codon_pos=6687272-6687273-6687274;ref_codon_seq=CGG;aliases=ENSP00000349508;source=Ensembl
CHD4	chr12:g.6701638G>A	p.R957W	TIER 1		MISSENSE_with_stringent_FI_in_any_role_gene,MISSENSE_with_DELICATE_domain_FI_in_any_role_gene	CSQN=Missense;codon_pos=6701636-6701637-6701638;ref_codon_seq=CGG;aliases=ENSP00000349508;source=Ensembl
CHD4	chr12:g.6701583C>T	p.R975H	TIER 1		MISSENSE_with_stringent_FI_in_any_role_gene,MISSENSE_with_DELICATE_domain_FI_in_any_role_gene	CSQN=Missense;codon_pos=6701582-6701583-6701584;ref_codon_seq=CGT;aliases=ENSP00000349508;source=Ensembl
CHD4	chr12:g.6701583C>T	p.R975H	TIER 1		MISSENSE_with_stringent_FI_in_any_role_gene,MISSENSE_with_DELICATE_domain_FI_in_any_role_gene	CSQN=Missense;codon_pos=6701582-6701583-6701584;ref_codon_seq=CGT;aliases=ENSP00000349508;source=Ensembl
CHD4	chr12:g.6701583C>T	p.R975H	TIER 1		MISSENSE_with_stringent_FI_in_any_role_gene,MISSENSE_with_DELICATE_domain_FI_in_any_role_gene	CSQN=Missense;codon_pos=6701582-6701583-6701584;ref_codon_seq=CGT;aliases=ENSP00000349508;source=Ensembl
CHD4	chr12:g.6705238G>A	p.S653F	TIER 1		MISSENSE_with_stringent_FI_in_any_role_gene	CSQN=Missense;codon_pos=6705237-6705238-6705239;ref_codon_seq=TCT;aliases=ENSP00000349508;source=Ensembl
CHD4	chr12:g.6707435A>T	p.W547R	TIER 1		MISSENSE_with_stringent_FI_in_any_role_gene	CSQN=Missense;codon_pos=6707433-6707434-6707435;ref_codon_seq=TGG;aliases=ENSP00000349508;source=Ensembl
CHD6	chr20:g.40050213C>A	p.D1688Y	TIER 1		MISSENSE_with_stringent_FI_in_any_role_gene	CSQN=Missense;codon_pos=40050211-40050212-40050213;ref_codon_seq=GAT;aliases=ENSP00000362330;source=Ensembl
CHD6	chr20:g.40049670C>G	p.E1869Q	TIER 1		MISSENSE_with_stringent_FI_in_any_role_gene	CSQN=Missense;codon_pos=40049668-40049669-40049670;ref_codon_seq=GAA;aliases=ENSP00000362330;source=Ensembl
CHD6	chr20:g.40045849C>G	p.E2090Q	TIER 1		MISSENSE_with_stringent_FI_in_any_role_gene	CSQN=Missense;codon_pos=40045847-40045848-40045849;ref_codon_seq=GAG;aliases=ENSP00000362330;source=Ensembl
CHD6	chr20:g.40122216A>G	p.F426L	TIER 1		MISSENSE_with_stringent_FI_in_any_role_gene	CSQN=Missense;codon_pos=40122214-40122215-40122216;ref_codon_seq=TTT;aliases=ENSP00000362330;source=Ensembl
CHD6	chr20:g.40033490C>A	p.G2631C	TIER 1		MISSENSE_with_stringent_FI_in_any_role_gene	CSQN=Missense;codon_pos=40033488-40033489-40033490;ref_codon_seq=GGT;aliases=ENSP00000362330;source=Ensembl
CHD6	chr20:g.40076589G>T	p.L1236M	TIER 1		MISSENSE_with_stringent_FI_in_any_role_gene	CSQN=Missense;codon_pos=40076587-40076588-40076589;ref_codon_seq=CTG;aliases=ENSP00000362330;source=Ensembl
CHD6	chr20:g.40116357G>A	p.P650L	TIER 1		MISSENSE_with_stringent_FI_in_any_role_gene	CSQN=Missense;codon_pos=40116356-40116357-40116358;ref_codon_seq=CCT;aliases=ENSP00000362330;source=Ensembl
CHD6	chr20:g.40043983T>G	p.Q2261P	TIER 1		MISSENSE_with_stringent_FI_in_any_role_gene	CSQN=Missense;codon_pos=40043982-40043983-40043984;ref_codon_seq=CAA;aliases=ENSP00000362330;source=Ensembl
CHD6	chr20:g.40080586G>A	p.R1135C	TIER 1		MISSENSE_with_stringent_FI_in_any_role_gene	CSQN=Missense;codon_pos=40080584-40080585-40080586;ref_codon_seq=CGT;aliases=ENSP00000362330;source=Ensembl
CHD6	chr20:g.40040870G>A	p.R2389C	TIER 1		MISSENSE_with_stringent_FI_in_any_role_gene	CSQN=Missense;codon_pos=40040868-40040869-40040870;ref_codon_seq=CGC;aliases=ENSP00000362330;source=Ensembl
CHD6	chr20:g.40122541C>T	p.R379H	TIER 1		MISSENSE_with_stringent_FI_in_any_role_gene	CSQN=Missense;codon_pos=40122540-40122541-40122542;ref_codon_seq=CGC;aliases=ENSP00000362330;source=Ensembl
CHD6	chr20:g.40118486C>T	p.V538M	TIER 1		MISSENSE_with_stringent_FI_in_any_role_gene	CSQN=Missense;codon_pos=40118484-40118485-40118486;ref_codon_seq=GTG;aliases=ENSP00000362330;source=Ensembl
CHD8	chr14:g.21896226G>C	p.A468G	TIER 1		MISSENSE_with_stringent_FI_in_any_role_gene	CSQN=Missense;codon_pos=21896225-21896226-21896227;ref_codon_seq=GCC;aliases=ENSP00000382863;source=Ensembl
CHD8	chr14:g.21871634C>T	p.E1166K	TIER 1		MISSENSE_with_stringent_FI_in_any_role_gene	CSQN=Missense;codon_pos=21871632-21871633-21871634;ref_codon_seq=GAG;aliases=ENSP00000382863;source=Ensembl
CHD8	chr14:g.21869654C>T	p.E1361K	TIER 1		MISSENSE_with_stringent_FI_in_any_role_gene	CSQN=Missense;codon_pos=21869652-21869653-21869654;ref_codon_seq=GAA;aliases=ENSP00000382863;source=Ensembl
CHD8	chr14:g.21863084C>A	p.E1793*	TIER 1	DISRUPTING_not_distal_in_LoF_role_gene		CSQN=Nonsense;codon_pos=21863082-21863083-21863084;ref_codon_seq=GAG;aliases=ENSP00000382863;source=Ensembl
CHD8	chr14:g.21883952C>A	p.E611*	TIER 1	DISRUPTING_not_distal_in_LoF_role_gene		CSQN=Nonsense;codon_pos=21883950-21883951-21883952;ref_codon_seq=GAG;aliases=ENSP00000382863;source=Ensembl
CHD8	chr14:g.21873368C>T	p.G1103S	TIER 1		MISSENSE_with_stringent_FI_in_any_role_gene	CSQN=Missense;C2=NextToSpliceDonorOfExon15_At_chr14:21873367;codon_pos=21871821-21871822-21873368;ref_codon_seq=GGT;aliases=ENSP00000382863;source=Ensembl
CHD8	chr14:g.21863258C>A	p.G1735C	TIER 1		MISSENSE_with_stringent_FI_in_any_role_gene	CSQN=Missense;codon_pos=21863256-21863257-21863258;ref_codon_seq=GGC;aliases=ENSP00000382863;source=Ensembl
CHD8	chr14:g.21899052G>A	p.Q251*	TIER 1	DISRUPTING_not_distal_in_LoF_role_gene		CSQN=Nonsense;codon_pos=21899050-21899051-21899052;ref_codon_seq=CAG;aliases=ENSP00000382863;source=Ensembl
CHD8	chr14:g.21873401G>A	p.R1092C	TIER 1		MISSENSE_with_stringent_FI_in_any_role_gene	CSQN=Missense;codon_pos=21873399-21873400-21873401;ref_codon_seq=CGC;aliases=ENSP00000382863;source=Ensembl
CHD8	chr14:g.21871327C>T	p.R1188Q	TIER 1		MISSENSE_with_stringent_FI_in_any_role_gene	CSQN=Missense;codon_pos=21871326-21871327-21871328;ref_codon_seq=CGA;aliases=ENSP00000382863;source=Ensembl
CHD8	chr14:g.21869077G>A	p.R1443C	TIER 1		MISSENSE_with_stringent_FI_in_any_role_gene	CSQN=Missense;codon_pos=21869075-21869076-21869077;ref_codon_seq=CGC;aliases=ENSP00000382863;source=Ensembl
CHD8	chr14:g.21868440G>A	p.R1533C	TIER 1		MISSENSE_with_stringent_FI_in_any_role_gene	CSQN=Missense;codon_pos=21868438-21868439-21868440;ref_codon_seq=CGC;aliases=ENSP00000382863;source=Ensembl
CHD8	chr14:g.21894399G>A	p.T535I	TIER 1		MISSENSE_with_stringent_FI_in_any_role_gene	CSQN=Missense;codon_pos=21894398-21894399-21894400;ref_codon_seq=ACC;aliases=ENSP00000382863;source=Ensembl
CHD9	chr16:g.53340289G>A	p.A2254T	TIER 1		MISSENSE_with_stringent_FI_in_any_role_gene	CSQN=Missense;codon_pos=53340289-53340290-53340291;ref_codon_seq=GCA;aliases=ENSP00000457466;source=Ensembl
CHD9	chr16:g.53191220G>A	p.E407K	TIER 1		MISSENSE_with_stringent_FI_in_any_role_gene	CSQN=Missense;codon_pos=53191220-53191221-53191222;ref_codon_seq=GAG;aliases=ENSP00000457466;source=Ensembl
CHD9	chr16:g.53279572G>C	p.K1088N	TIER 1		MISSENSE_with_stringent_FI_in_any_role_gene,MISSENSE_with_DELICATE_domain_FI_in_any_role_gene	CSQN=Missense;codon_pos=53279570-53279571-53279572;ref_codon_seq=AAG;aliases=ENSP00000457466;source=Ensembl
CHD9	chr16:g.53348922C>T	p.P2501L	TIER 1		MISSENSE_with_stringent_FI_in_any_role_gene	CSQN=Missense;codon_pos=53348921-53348922-53348923;ref_codon_seq=CCG;aliases=ENSP00000457466;source=Ensembl
CHD9	chr16:g.53279550G>A	p.R1081Q	TIER 1		MISSENSE_with_stringent_FI_in_any_role_gene,MISSENSE_with_DELICATE_domain_FI_in_any_role_gene	CSQN=Missense;codon_pos=53279549-53279550-53279551;ref_codon_seq=CGA;aliases=ENSP00000457466;source=Ensembl
CHD9	chr16:g.53243568C>T	p.R543C	TIER 1		MISSENSE_with_stringent_FI_in_any_role_gene	CSQN=Missense;codon_pos=53243568-53243569-53243570;ref_codon_seq=CGC;aliases=ENSP00000457466;source=Ensembl
CHD9	chr16:g.53289677T>C	p.S1399P	TIER 1		MISSENSE_with_stringent_FI_in_any_role_gene	CSQN=Missense;codon_pos=53289677-53289678-53289679;ref_codon_seq=TCA;aliases=ENSP00000457466;source=Ensembl
CHD9	chr16:g.53265362T>G	p.V773G	TIER 1		MISSENSE_with_stringent_FI_in_any_role_gene	CSQN=Missense;codon_pos=53265361-53265362-53265363;ref_codon_seq=GTT;aliases=ENSP00000457466;source=Ensembl
CHEK2	chr22:g.29130502C>A	p.E70*	TIER 1	DISRUPTING_not_distal_in_LoF_role_gene		CSQN=Nonsense;codon_pos=29130500-29130501-29130502;ref_codon_seq=GAA;aliases=ENSP00000329178;source=Ensembl
CHEK2	chr22:g.29121030C>T	p.G176E	TIER 1		MISSENSE_with_stringent_FI_in_any_role_gene	CSQN=Missense;codon_pos=29121029-29121030-29121031;ref_codon_seq=GGG;aliases=ENSP00000329178;source=Ensembl
CHEK2	chr22:g.29092950T>C	p.H345R	TIER 1		MISSENSE_with_stringent_FI_in_any_role_gene	CSQN=Missense;codon_pos=29092949-29092950-29092951;ref_codon_seq=CAC;aliases=ENSP00000329178;source=Ensembl
CHEK2	chr22:g.29099541T>A	p.K287M	TIER 1		MISSENSE_with_stringent_FI_in_any_role_gene	CSQN=Missense;codon_pos=29099540-29099541-29099542;ref_codon_seq=AAG;aliases=ENSP00000329178;source=Ensembl
CHEK2	chr22:g.29090030G>A	p.P484L	TIER 1		MISSENSE_with_stringent_FI_in_any_role_gene	CSQN=Missense;codon_pos=29090029-29090030-29090031;ref_codon_seq=CCG;aliases=ENSP00000329178;source=Ensembl
CHEK2	chr22:g.29092948G>C	p.R346G	TIER 1		MISSENSE_with_stringent_FI_in_any_role_gene	CSQN=Missense;codon_pos=29092946-29092947-29092948;ref_codon_seq=CGT;aliases=ENSP00000329178;source=Ensembl
CIC	chr19:g.42793168G>A	p.A354T	TIER 1		MISSENSE_with_stringent_FI_in_any_role_gene	CSQN=Missense;codon_pos=42793168-42793169-42793170;ref_codon_seq=GCT;aliases=ENSP00000160740;source=Ensembl
CIC	chr19:g.42792016C>T	p.R274*	TIER 1	DISRUPTING_not_distal_in_LoF_role_gene		CSQN=Nonsense;codon_pos=42792016-42792017-42792018;ref_codon_seq=CGA;aliases=ENSP00000160740;source=Ensembl
CIC	chr19:g.42792082C>T	p.R296W	TIER 1		MISSENSE_with_stringent_FI_in_any_role_gene	CSQN=Missense;codon_pos=42792082-42792083-42792084;ref_codon_seq=CGG;aliases=ENSP00000160740;source=Ensembl
CIC	chr19:g.42793481G>C	p.R428P	TIER 1		MISSENSE_with_stringent_FI_in_any_role_gene	CSQN=Missense;codon_pos=42793480-42793481-42793482;ref_codon_seq=CGT;aliases=ENSP00000160740;source=Ensembl
CIC	chr19:g.42794440G>A	p.R507H	TIER 1		MISSENSE_with_stringent_FI_in_any_role_gene	CSQN=Missense;codon_pos=42794439-42794440-42794441;ref_codon_seq=CGC;aliases=ENSP00000160740;source=Ensembl
CIC	chr19:g.42796573T>C	p.S1044P	TIER 1		MISSENSE_with_stringent_FI_in_any_role_gene	CSQN=Missense;codon_pos=42796573-42796574-42796575;ref_codon_seq=TCG;aliases=ENSP00000160740;source=Ensembl
CIC	chr19:g.42793193G>T	p.S362I	TIER 1		MISSENSE_with_stringent_FI_in_any_role_gene	CSQN=Missense;codon_pos=42793192-42793193-42793194;ref_codon_seq=AGC;aliases=ENSP00000160740;source=Ensembl
CLASP2	chr3:g.33759416C>A	p.E27*	TIER 1	DISRUPTING_not_distal_in_LoF_role_gene		CSQN=Nonsense;codon_pos=33759414-33759415-33759416;ref_codon_seq=GAG;aliases=ENSP00000419974;source=Ensembl
CLASP2	chr3:g.33540193A>G	p.L1492P	TIER 1		MISSENSE_with_stringent_FI_in_any_role_gene	CSQN=Missense;codon_pos=33540192-33540193-33540194;ref_codon_seq=CTT;aliases=ENSP00000419974;source=Ensembl
CLASP2	chr3:g.33663760G>A	p.R351*	TIER 1	DISRUPTING_not_distal_in_LoF_role_gene		CSQN=Nonsense;codon_pos=33663758-33663759-33663760;ref_codon_seq=CGA;aliases=ENSP00000419974;source=Ensembl
CLASP2	chr3:g.33644488C>A	p.R628L	TIER 1		MISSENSE_with_stringent_FI_in_any_role_gene	CSQN=Missense;codon_pos=33644487-33644488-33644489;ref_codon_seq=CGC;aliases=ENSP00000419974;source=Ensembl
CLASP2	chr3:g.33633892G>A	p.S689L	TIER 1		MISSENSE_with_stringent_FI_in_any_role_gene	CSQN=Missense;codon_pos=33633891-33633892-33633893;ref_codon_seq=TCA;aliases=ENSP00000419974;source=Ensembl
CLASP2	chr3:g.33614710G>A	p.T873M	TIER 1		MISSENSE_with_stringent_FI_in_any_role_gene	CSQN=Missense;codon_pos=33614709-33614710-33614711;ref_codon_seq=ACG;aliases=ENSP00000419974;source=Ensembl
CLASP2	chr3:g.33759319A>C	p.V59G	TIER 1		MISSENSE_with_stringent_FI_in_any_role_gene	CSQN=Missense;codon_pos=33759318-33759319-33759320;ref_codon_seq=GTG;aliases=ENSP00000419974;source=Ensembl
CLASP2	chr3:g.33759319A>C	p.V59G	TIER 1		MISSENSE_with_stringent_FI_in_any_role_gene	CSQN=Missense;codon_pos=33759318-33759319-33759320;ref_codon_seq=GTG;aliases=ENSP00000419974;source=Ensembl
CLCC1	chr1:g.109486558G>A	p.A154V	TIER 1		MISSENSE_with_stringent_FI_in_any_role_gene	CSQN=Missense;codon_pos=109486557-109486558-109486559;ref_codon_seq=GCA;aliases=ENSP00000358988;source=Ensembl
CLCC1	chr1:g.109477297C>T	p.G551S	TIER 1		MISSENSE_with_stringent_FI_in_any_role_gene	CSQN=Missense;codon_pos=109477295-109477296-109477297;ref_codon_seq=GGC;aliases=ENSP00000358988;source=Ensembl
CLCC1	chr1:g.109490261A>C	p.I104S	TIER 1		MISSENSE_with_stringent_FI_in_any_role_gene	CSQN=Missense;codon_pos=109490260-109490261-109490262;ref_codon_seq=ATT;aliases=ENSP00000358988;source=Ensembl
CLCC1	chr1:g.109490273T>C	p.Y100C	TIER 1		MISSENSE_with_stringent_FI_in_any_role_gene	CSQN=Missense;codon_pos=109490272-109490273-109490274;ref_codon_seq=TAC;aliases=ENSP00000358988;source=Ensembl
CLCN2	chr3:g.184072001C>T	p.A537T	TIER 1		MISSENSE_with_stringent_FI_in_any_role_gene	CSQN=Missense;codon_pos=184071999-184072000-184072001;ref_codon_seq=GCC;aliases=ENSP00000265593;source=Ensembl
CLCN2	chr3:g.184076554C>G	p.D90H	TIER 2		MISSENSE_with_loose_FI_in_any_role_gene	CSQN=Missense;codon_pos=184076552-184076553-184076554;ref_codon_seq=GAT;aliases=ENSP00000265593;source=Ensembl
CLCN2	chr3:g.184064489C>T	p.E868K	TIER 1		MISSENSE_with_stringent_FI_in_any_role_gene	CSQN=Missense;codon_pos=184064487-184064488-184064489;ref_codon_seq=GAG;aliases=ENSP00000265593;source=Ensembl
CLCN2	chr3:g.184072366G>A	p.R493W	TIER 1		MISSENSE_with_stringent_FI_in_any_role_gene	CSQN=Missense;codon_pos=184072364-184072365-184072366;ref_codon_seq=CGG;aliases=ENSP00000265593;source=Ensembl
CLCN2	chr3:g.184071937C>T	p.R558Q	TIER 2		MISSENSE_with_loose_FI_in_any_role_gene	CSQN=Missense;codon_pos=184071936-184071937-184071938;ref_codon_seq=CGA;aliases=ENSP00000265593;source=Ensembl
CLCN2	chr3:g.184064584C>T	p.R836Q	TIER 2		MISSENSE_with_loose_FI_in_any_role_gene	CSQN=Missense;codon_pos=184064583-184064584-184064585;ref_codon_seq=CGG;aliases=ENSP00000265593;source=Ensembl
CLCN2	chr3:g.184076088C>A	p.W121C	TIER 1		MISSENSE_with_stringent_FI_in_any_role_gene	CSQN=Missense;codon_pos=184076088-184076089-184076090;ref_codon_seq=TGG;aliases=ENSP00000265593;source=Ensembl
CLOCK	chr4:g.56319258C>T	p.G390D	TIER 1		MISSENSE_with_stringent_FI_in_any_role_gene	CSQN=Missense;codon_pos=56319257-56319258-56319259;ref_codon_seq=GGC;aliases=ENSP00000308741;source=Ensembl
CLOCK	chr4:g.56304648C>T	p.G721E	TIER 1		MISSENSE_with_stringent_FI_in_any_role_gene	CSQN=Missense;codon_pos=56304647-56304648-56304649;ref_codon_seq=GGG;aliases=ENSP00000308741;source=Ensembl
CLOCK	chr4:g.56316326C>A	p.S427I	TIER 1		MISSENSE_with_stringent_FI_in_any_role_gene	CSQN=Missense;codon_pos=56316325-56316326-56316327;ref_codon_seq=AGC;aliases=ENSP00000308741;source=Ensembl
CLSPN	chr1:g.36215385C>A	p.E686*	TIER 1	DISRUPTING_not_distal_in_LoF_role_gene		CSQN=Nonsense;codon_pos=36215383-36215384-36215385;ref_codon_seq=GAA;aliases=ENSP00000312995;source=Ensembl
CLSPN	chr1:g.36226719C>T	p.G328R	TIER 1		MISSENSE_with_stringent_FI_in_any_role_gene	CSQN=Missense;codon_pos=36226717-36226718-36226719;ref_codon_seq=GGA;aliases=ENSP00000312995;source=Ensembl
CLSPN	chr1:g.36204783G>T	p.H1128Q	TIER 1		MISSENSE_with_stringent_FI_in_any_role_gene	CSQN=Missense;codon_pos=36204783-36204784-36204785;ref_codon_seq=CAC;aliases=ENSP00000312995;source=Ensembl
CLSPN	chr1:g.36215254C>G	p.K729N	TIER 1		MISSENSE_with_stringent_FI_in_any_role_gene	CSQN=Missense;codon_pos=36215254-36215255-36215256;ref_codon_seq=AAG;aliases=ENSP00000312995;source=Ensembl
CLSPN	chr1:g.36214035G>A	p.R815*	TIER 1	DISRUPTING_not_distal_in_LoF_role_gene		CSQN=Nonsense;codon_pos=36214033-36214034-36214035;ref_codon_seq=CGA;aliases=ENSP00000312995;source=Ensembl
CLTC	chr17:g.57743525C>A	p.A569D	TIER 1		MISSENSE_with_stringent_FI_in_any_role_gene	CSQN=Missense;codon_pos=57743524-57743525-57743526;ref_codon_seq=GCT;aliases=ENSP00000269122;source=Ensembl
CLTC	chr17:g.57752132A>C	p.K830T	TIER 1		MISSENSE_with_stringent_FI_in_any_role_gene	CSQN=Missense;codon_pos=57752131-57752132-57752133;ref_codon_seq=AAA;aliases=ENSP00000269122;source=Ensembl
CLTC	chr17:g.57738955T>G	p.L440R	TIER 1		MISSENSE_with_stringent_FI_in_any_role_gene	CSQN=Missense;codon_pos=57738954-57738955-57738956;ref_codon_seq=CTT;aliases=ENSP00000269122;source=Ensembl
CLTC	chr17:g.57752081C>T	p.P813L	TIER 1		MISSENSE_with_stringent_FI_in_any_role_gene	CSQN=Missense;codon_pos=57752080-57752081-57752082;ref_codon_seq=CCT;aliases=ENSP00000269122;source=Ensembl
CNOT1	chr16:g.58585150A>C	p.D1076E	TIER 1		MISSENSE_with_stringent_FI_in_any_role_gene	CSQN=Missense;codon_pos=58585150-58585151-58585152;ref_codon_seq=GAT;aliases=ENSP00000320949;source=Ensembl
CNOT1	chr16:g.58592506C>A	p.G735C	TIER 1		MISSENSE_with_stringent_FI_in_any_role_gene	CSQN=Missense;codon_pos=58592504-58592505-58592506;ref_codon_seq=GGT;aliases=ENSP00000320949;source=Ensembl
CNOT1	chr16:g.58562423G>A	p.P2137S	TIER 1		MISSENSE_with_stringent_FI_in_any_role_gene	CSQN=Missense;codon_pos=58562421-58562422-58562423;ref_codon_seq=CCA;aliases=ENSP00000320949;source=Ensembl
CNOT1	chr16:g.58572109G>A	p.R1733C	TIER 1		MISSENSE_with_stringent_FI_in_any_role_gene	CSQN=Missense;codon_pos=58572107-58572108-58572109;ref_codon_seq=CGC;aliases=ENSP00000320949;source=Ensembl
CNOT1	chr16:g.58568248G>A	p.R1900C	TIER 1		MISSENSE_with_stringent_FI_in_any_role_gene	CSQN=Missense;codon_pos=58568246-58568247-58568248;ref_codon_seq=CGT;aliases=ENSP00000320949;source=Ensembl
CNOT1	chr16:g.58620454C>T	p.R211H	TIER 1		MISSENSE_with_stringent_FI_in_any_role_gene	CSQN=Missense;codon_pos=58620453-58620454-58620455;ref_codon_seq=CGC;aliases=ENSP00000320949;source=Ensembl
CNOT1	chr16:g.58555208G>A	p.R2311W	TIER 1		MISSENSE_with_stringent_FI_in_any_role_gene	CSQN=Missense;codon_pos=58555206-58555207-58555208;ref_codon_seq=CGG;aliases=ENSP00000320949;source=Ensembl
CNOT1	chr16:g.58589218C>T	p.R943H	TIER 1		MISSENSE_with_stringent_FI_in_any_role_gene	CSQN=Missense;codon_pos=58589217-58589218-58589219;ref_codon_seq=CGC;aliases=ENSP00000320949;source=Ensembl
CNOT1	chr16:g.58589167C>A	p.R960I	TIER 1		MISSENSE_with_stringent_FI_in_any_role_gene	CSQN=Missense;codon_pos=58589166-58589167-58589168;ref_codon_seq=AGA;aliases=ENSP00000320949;source=Ensembl
CNOT1	chr16:g.58568107C>T	p.V1947M	TIER 1		MISSENSE_with_stringent_FI_in_any_role_gene	CSQN=Missense;codon_pos=58568105-58568106-58568107;ref_codon_seq=GTG;aliases=ENSP00000320949;source=Ensembl
CNOT1	chr16:g.58564238T>G	p.Y2064S	TIER 1		MISSENSE_with_stringent_FI_in_any_role_gene	CSQN=Missense;codon_pos=58564237-58564238-58564239;ref_codon_seq=TAT;aliases=ENSP00000320949;source=Ensembl
CNOT3	chr19:g.54649349G>A	p.E167K	TIER 1		MISSENSE_with_stringent_FI_in_any_role_gene	CSQN=Missense;codon_pos=54649349-54649350-54649351;ref_codon_seq=GAG;aliases=ENSP00000383954;source=Ensembl
CNOT4	chr7:g.135095395C>T	p.G231S	TIER 1		MISSENSE_with_stringent_FI_in_any_role_gene	CSQN=Missense;codon_pos=135095393-135095394-135095395;ref_codon_seq=GGT;aliases=ENSP00000445508;source=Ensembl
CNOT4	chr7:g.135107086G>A	p.P64L	TIER 1		MISSENSE_with_stringent_FI_in_any_role_gene	CSQN=Missense;codon_pos=135107085-135107086-135107087;ref_codon_seq=CCA;aliases=ENSP00000445508;source=Ensembl
CNOT4	chr7:g.135106961C>T	p.V106I	TIER 1		MISSENSE_with_stringent_FI_in_any_role_gene	CSQN=Missense;codon_pos=135106959-135106960-135106961;ref_codon_seq=GTA;aliases=ENSP00000445508;source=Ensembl
CNOT4	chr7:g.135122955C>T	p.W42*	TIER 2	DISRUPTING_not_distal_in_Ambigous_role_gene		CSQN=Nonsense;codon_pos=135122954-135122955-135122956;ref_codon_seq=TGG;aliases=ENSP00000445508;source=Ensembl
CNTNAP1	chr17:g.40837259G>A	p.G179D	TIER 1		MISSENSE_with_stringent_FI_in_any_role_gene	CSQN=Missense;codon_pos=40837258-40837259-40837260;ref_codon_seq=GGC;aliases=ENSP00000264638;source=Ensembl
CNTNAP1	chr17:g.40843182G>A	p.G696D	TIER 1		MISSENSE_with_stringent_FI_in_any_role_gene	CSQN=Missense;codon_pos=40843181-40843182-40843183;ref_codon_seq=GGC;aliases=ENSP00000264638;source=Ensembl
CNTNAP1	chr17:g.40849679C>T	p.R1226*	TIER 2	DISRUPTING_not_distal_in_Ambigous_role_gene		CSQN=Nonsense;codon_pos=40849679-40849680-40849681;ref_codon_seq=CGA;aliases=ENSP00000264638;source=Ensembl
CNTNAP1	chr17:g.40839012G>A	p.R331H	TIER 1		MISSENSE_with_stringent_FI_in_any_role_gene	CSQN=Missense;codon_pos=40839011-40839012-40839013;ref_codon_seq=CGC;aliases=ENSP00000264638;source=Ensembl
CNTNAP1	chr17:g.40842763G>A	p.R621Q	TIER 1		MISSENSE_with_stringent_FI_in_any_role_gene	CSQN=Missense;codon_pos=40842762-40842763-40842764;ref_codon_seq=CGA;aliases=ENSP00000264638;source=Ensembl
CNTNAP1	chr17:g.40835881C>T	p.S37F	TIER 1		MISSENSE_with_stringent_FI_in_any_role_gene	CSQN=Missense;codon_pos=40835880-40835881-40835882;ref_codon_seq=TCC;aliases=ENSP00000264638;source=Ensembl
COL1A1	chr17:g.48269364C>T	p.A669T	TIER 1		MISSENSE_with_stringent_FI_in_any_role_gene	CSQN=Missense;codon_pos=48269362-48269363-48269364;ref_codon_seq=GCC;aliases=ENSP00000225964;source=Ensembl
COL1A1	chr17:g.48265998C>T	p.G1034S	TIER 1		MISSENSE_with_stringent_FI_in_any_role_gene	CSQN=Missense;C2=NextToSpliceAcceptorOfExon43_At_chr17:48265999;codon_pos=48265996-48265997-48265998;ref_codon_seq=GGT;aliases=ENSP00000225964;source=Ensembl
COL1A1	chr17:g.48271736C>G	p.G530R	TIER 1		MISSENSE_with_stringent_FI_in_any_role_gene	CSQN=Missense;codon_pos=48271734-48271735-48271736;ref_codon_seq=GGT;aliases=ENSP00000225964;source=Ensembl
COL1A1	chr17:g.48268832C>T	p.G716E	TIER 1		MISSENSE_with_stringent_FI_in_any_role_gene	CSQN=Missense;codon_pos=48268831-48268832-48268833;ref_codon_seq=GGA;aliases=ENSP00000225964;source=Ensembl
COL1A1	chr17:g.48268797C>T	p.G728R	TIER 1		MISSENSE_with_stringent_FI_in_any_role_gene	CSQN=Missense;codon_pos=48268795-48268796-48268797;ref_codon_seq=GGA;aliases=ENSP00000225964;source=Ensembl
COL1A1	chr17:g.48271971C>T	p.R493H	TIER 1		MISSENSE_with_stringent_FI_in_any_role_gene	CSQN=Missense;codon_pos=48271970-48271971-48271972;ref_codon_seq=CGT;aliases=ENSP00000225964;source=Ensembl
COPS2	chr15:g.49436476C>T	p.G65E	TIER 1		MISSENSE_with_stringent_FI_in_any_role_gene	CSQN=Missense;codon_pos=49436475-49436476-49436477;ref_codon_seq=GGA;aliases=ENSP00000299259;source=Ensembl
COPS2	chr15:g.49431799G>A	p.R100W	TIER 1		MISSENSE_with_stringent_FI_in_any_role_gene	CSQN=Missense;codon_pos=49431797-49431798-49431799;ref_codon_seq=CGG;aliases=ENSP00000299259;source=Ensembl
COPS3	chr17:g.17163730T>A	p.E274V	TIER 1		MISSENSE_with_stringent_FI_in_any_role_gene	CSQN=Missense;codon_pos=17163729-17163730-17163731;ref_codon_seq=GAA;aliases=ENSP00000268717;source=Ensembl
COPS3	chr17:g.17168294A>T	p.L148H	TIER 2		MISSENSE_with_loose_FI_in_any_role_gene	CSQN=Missense;codon_pos=17168293-17168294-17168295;ref_codon_seq=CTT;aliases=ENSP00000268717;source=Ensembl
COPS4	chr4:g.83987684T>C	p.L327P	TIER 2		MISSENSE_with_loose_FI_in_any_role_gene	CSQN=Missense;codon_pos=83987683-83987684-83987685;ref_codon_seq=CTT;aliases=ENSP00000264389;source=Ensembl
COPS5	chr8:g.67968781A>T	p.I211K	TIER 2		MISSENSE_with_loose_FI_in_any_role_gene	CSQN=Missense;codon_pos=67968780-67968781-67968782;ref_codon_seq=ATA;aliases=ENSP00000350512;source=Ensembl
COPS5	chr8:g.67955502T>G	p.K324T	TIER 2		MISSENSE_with_loose_FI_in_any_role_gene	CSQN=Missense;codon_pos=67955501-67955502-67955503;ref_codon_seq=AAG;aliases=ENSP00000350512;source=Ensembl
COPS6	chr7:g.99688890G>A	p.A227T	TIER 2		MISSENSE_with_loose_FI_in_any_role_gene	CSQN=Missense;codon_pos=99688890-99688891-99688892;ref_codon_seq=GCC;aliases=ENSP00000304102;source=Ensembl
COPS6	chr7:g.99688866G>A	p.E219K	TIER 2		MISSENSE_with_loose_FI_in_any_role_gene	CSQN=Missense;codon_pos=99688866-99688867-99688868;ref_codon_seq=GAA;aliases=ENSP00000304102;source=Ensembl
COPS6	chr7:g.99687023G>A	p.G63R	TIER 1		MISSENSE_with_stringent_FI_in_any_role_gene	CSQN=Missense;codon_pos=99687023-99687024-99687025;ref_codon_seq=GGG;aliases=ENSP00000304102;source=Ensembl
CR1	chr1:g.207751534C>A	p.P1641Q	TIER 1		MISSENSE_with_stringent_FI_in_any_role_gene	CSQN=Missense;codon_pos=207751533-207751534-207751535;ref_codon_seq=CCA;aliases=ENSP00000356016;source=Ensembl
CRBN	chr3:g.3194171G>A	p.R373W	TIER 1		MISSENSE_with_stringent_FI_in_any_role_gene	CSQN=Missense;codon_pos=3194169-3194170-3194171;ref_codon_seq=CGG;aliases=ENSP00000231948;source=Ensembl
CREBBP	chr16:g.3807992C>T	p.D1143N	TIER 1		MISSENSE_with_stringent_FI_in_any_role_gene	CSQN=Missense;codon_pos=3807990-3807991-3807992;ref_codon_seq=GAC;aliases=ENSP00000262367;source=Ensembl
CREBBP	chr16:g.3900375C>G	p.E241Q	TIER 1		MISSENSE_with_stringent_FI_in_any_role_gene	CSQN=Missense;codon_pos=3900373-3900374-3900375;ref_codon_seq=GAG;aliases=ENSP00000262367;source=Ensembl
CREBBP	chr16:g.3790470C>T	p.G1355R	TIER 1		MISSENSE_with_stringent_FI_in_any_role_gene	CSQN=Missense;codon_pos=3790468-3790469-3790470;ref_codon_seq=GGG;aliases=ENSP00000262367;source=Ensembl
CREBBP	chr16:g.3788587C>T	p.G1456E	TIER 1		MISSENSE_with_stringent_FI_in_any_role_gene	CSQN=Missense;codon_pos=3788586-3788587-3788588;ref_codon_seq=GGA;aliases=ENSP00000262367;source=Ensembl
CREBBP	chr16:g.3832919C>T	p.G447R	TIER 1		MISSENSE_with_stringent_FI_in_any_role_gene	CSQN=Missense;codon_pos=3832917-3832918-3832919;ref_codon_seq=GGG;aliases=ENSP00000262367;source=Ensembl
CREBBP	chr16:g.3820878G>A	p.P858L	TIER 1		MISSENSE_with_stringent_FI_in_any_role_gene	CSQN=Missense;codon_pos=3820877-3820878-3820879;ref_codon_seq=CCT;aliases=ENSP00000262367;source=Ensembl
CREBBP	chr16:g.3807902G>A	p.R1173*	TIER 1	DISRUPTING_not_distal_in_LoF_role_gene		CSQN=Nonsense;codon_pos=3807900-3807901-3807902;ref_codon_seq=CGA;aliases=ENSP00000262367;source=Ensembl
CREBBP	chr16:g.3807319C>T	p.R1223H	TIER 1		MISSENSE_with_stringent_FI_in_any_role_gene	CSQN=Missense;codon_pos=3807318-3807319-3807320;ref_codon_seq=CGC;aliases=ENSP00000262367;source=Ensembl
CREBBP	chr16:g.3795330G>A	p.R1288W	TIER 1		MISSENSE_with_stringent_FI_in_any_role_gene	CSQN=Missense;codon_pos=3795328-3795329-3795330;ref_codon_seq=CGG;aliases=ENSP00000262367;source=Ensembl
CREBBP	chr16:g.3790455G>A	p.R1360*	TIER 1	DISRUPTING_not_distal_in_LoF_role_gene		CSQN=Nonsense;codon_pos=3790453-3790454-3790455;ref_codon_seq=CGA;aliases=ENSP00000262367;source=Ensembl
CREBBP	chr16:g.3781374C>T	p.R1664H	TIER 1		MISSENSE_with_stringent_FI_in_any_role_gene	CSQN=Missense;codon_pos=3781373-3781374-3781375;ref_codon_seq=CGC;aliases=ENSP00000262367;source=Ensembl
CREBBP	chr16:g.3807367G>A	p.S1207F	TIER 1		MISSENSE_with_stringent_FI_in_any_role_gene	CSQN=Missense;codon_pos=3807366-3807367-3807368;ref_codon_seq=TCC;aliases=ENSP00000262367;source=Ensembl
CREBBP	chr16:g.3789619C>T	p.V1414I	TIER 1		MISSENSE_with_stringent_FI_in_any_role_gene	CSQN=Missense;codon_pos=3789617-3789618-3789619;ref_codon_seq=GTC;aliases=ENSP00000262367;source=Ensembl
CRNKL1	chr20:g.20016967G>T	p.P807T	TIER 1		MISSENSE_with_stringent_FI_in_any_role_gene	CSQN=Missense;codon_pos=20016965-20016966-20016967;ref_codon_seq=CCA;aliases=ENSP00000366557;source=Ensembl
CRNKL1	chr20:g.20029023C>T	p.R301Q	TIER 1		MISSENSE_with_stringent_FI_in_any_role_gene	CSQN=Missense;codon_pos=20029022-20029023-20029024;ref_codon_seq=CGG;aliases=ENSP00000366557;source=Ensembl
CRTC3	chr15:g.91083317G>A	p.G60E	TIER 1		MISSENSE_with_stringent_FI_in_any_role_gene	CSQN=Missense;codon_pos=91083316-91083317-91083318;ref_codon_seq=GGA;aliases=ENSP00000268184;source=Ensembl
CRTC3	chr15:g.91136908A>G	p.H91R	TIER 1		MISSENSE_with_stringent_FI_in_any_role_gene	CSQN=Missense;codon_pos=91136907-91136908-91136909;ref_codon_seq=CAT;aliases=ENSP00000268184;source=Ensembl
CSDA	chr12:g.10865902C>A	p.D161Y	TIER 1		MISSENSE_with_stringent_FI_in_any_role_gene	CSQN=Missense;codon_pos=10865900-10865901-10865902;ref_codon_seq=GAT;aliases=ENSP00000228251;source=Ensembl
CSDA	chr12:g.10854687C>T	p.E309K	TIER 1		MISSENSE_with_stringent_FI_in_any_role_gene	CSQN=Missense;codon_pos=10854685-10854686-10854687;ref_codon_seq=GAA;aliases=ENSP00000228251;source=Ensembl
CSDA	chr12:g.10854678C>T	p.E312K	TIER 1		MISSENSE_with_stringent_FI_in_any_role_gene	CSQN=Missense;codon_pos=10854676-10854677-10854678;ref_codon_seq=GAA;aliases=ENSP00000228251;source=Ensembl
CSDA	chr12:g.10870697A>G	p.F117S	TIER 1		MISSENSE_with_stringent_FI_in_any_role_gene	CSQN=Missense;codon_pos=10870696-10870697-10870698;ref_codon_seq=TTT;aliases=ENSP00000228251;source=Ensembl
CSDA	chr12:g.10862616C>T	p.R224H	TIER 1		MISSENSE_with_stringent_FI_in_any_role_gene	CSQN=Missense;codon_pos=10862615-10862616-10862617;ref_codon_seq=CGC;aliases=ENSP00000228251;source=Ensembl
CSDA	chr12:g.10862601C>T	p.R229H	TIER 1		MISSENSE_with_stringent_FI_in_any_role_gene	CSQN=Missense;codon_pos=10862600-10862601-10862602;ref_codon_seq=CGC;aliases=ENSP00000228251;source=Ensembl
CSDA	chr12:g.10862589C>A	p.R233L	TIER 1		MISSENSE_with_stringent_FI_in_any_role_gene	CSQN=Missense;codon_pos=10862588-10862589-10862590;ref_codon_seq=CGG;aliases=ENSP00000228251;source=Ensembl
CSDA	chr12:g.10854623C>G	p.R330P	TIER 1		MISSENSE_with_stringent_FI_in_any_role_gene	CSQN=Missense;codon_pos=10854622-10854623-10854624;ref_codon_seq=CGG;aliases=ENSP00000228251;source=Ensembl
CSDA	chr12:g.10854603G>A	p.R337C	TIER 1		MISSENSE_with_stringent_FI_in_any_role_gene	CSQN=Missense;codon_pos=10854601-10854602-10854603;ref_codon_seq=CGT;aliases=ENSP00000228251;source=Ensembl
CSDE1	chr1:g.115273006A>T	p.I456N	TIER 1		MISSENSE_with_stringent_FI_in_any_role_gene	CSQN=Missense;codon_pos=115273005-115273006-115273007;ref_codon_seq=ATT;aliases=ENSP00000407724;source=Ensembl
CSDE1	chr1:g.115275418C>T	p.R332H	TIER 1		MISSENSE_with_stringent_FI_in_any_role_gene	CSQN=Missense;codon_pos=115275417-115275418-115275419;ref_codon_seq=CGC;aliases=ENSP00000407724;source=Ensembl
CSDE1	chr1:g.115275304C>T	p.R370Q	TIER 1		MISSENSE_with_stringent_FI_in_any_role_gene	CSQN=Missense;codon_pos=115275303-115275304-115275305;ref_codon_seq=CGA;aliases=ENSP00000407724;source=Ensembl
CSDE1	chr1:g.115263191C>T	p.R720H	TIER 1		MISSENSE_with_stringent_FI_in_any_role_gene	CSQN=Missense;codon_pos=115263190-115263191-115263192;ref_codon_seq=CGC;aliases=ENSP00000407724;source=Ensembl
CSDE1	chr1:g.115282379G>A	p.R91C	TIER 1		MISSENSE_with_stringent_FI_in_any_role_gene	CSQN=Missense;codon_pos=115282377-115282378-115282379;ref_codon_seq=CGT;aliases=ENSP00000407724;source=Ensembl
CSF1R	chr5:g.149441071G>A	p.A614V	TIER 1		MISSENSE_with_stringent_FI_in_any_role_gene	CSQN=Missense;codon_pos=149441070-149441071-149441072;ref_codon_seq=GCT;aliases=ENSP00000286301;source=Ensembl
CSF1R	chr5:g.149435831C>A	p.G798V	TIER 1		MISSENSE_with_stringent_FI_in_any_role_gene	CSQN=Missense;codon_pos=149435830-149435831-149435832;ref_codon_seq=GGG;aliases=ENSP00000286301;source=Ensembl
CSNK1A1	chr5:g.148930409C>T	p.G40D	TIER 2		MISSENSE_with_loose_FI_in_any_role_gene	CSQN=Missense;codon_pos=148930408-148930409-148930410;ref_codon_seq=GGC;aliases=ENSP00000421689;source=Ensembl
CSNK1G3	chr5:g.122940514G>A	p.D427N	TIER 1		MISSENSE_with_stringent_FI_in_any_role_gene	CSQN=Missense;codon_pos=122940514-122940515-122940516;ref_codon_seq=GAT;aliases=ENSP00000378807;source=Ensembl
CSNK1G3	chr5:g.122893228T>C	p.Y87H	TIER 1		MISSENSE_with_stringent_FI_in_any_role_gene	CSQN=Missense;codon_pos=122893228-122893229-122893230;ref_codon_seq=TAC;aliases=ENSP00000378807;source=Ensembl
CSNK2A1	chr20:g.468154G>A	p.A297V	TIER 1		MISSENSE_with_stringent_FI_in_any_role_gene	CSQN=Missense;codon_pos=468153-468154-468155;ref_codon_seq=GCC;aliases=ENSP00000217244;source=Ensembl
CSNK2A1	chr20:g.480572T>G	p.K74Q	TIER 1		MISSENSE_with_stringent_FI_in_any_role_gene	CSQN=Missense;codon_pos=480570-480571-480572;ref_codon_seq=AAA;aliases=ENSP00000217244;source=Ensembl
CSNK2A1	chr20:g.472944A>T	p.V192D	TIER 1		MISSENSE_with_stringent_FI_in_any_role_gene	CSQN=Missense;codon_pos=472943-472944-472945;ref_codon_seq=GTT;aliases=ENSP00000217244;source=Ensembl
CTCF	chr16:g.67650737G>A	p.E348K	TIER 1		MISSENSE_with_stringent_FI_in_any_role_gene	CSQN=Missense;codon_pos=67650737-67650738-67650739;ref_codon_seq=GAG;aliases=ENSP00000264010;source=Ensembl
CTCF	chr16:g.67645854G>A	p.G261D	TIER 1		MISSENSE_with_stringent_FI_in_any_role_gene	CSQN=Missense;C2=NextToSpliceAcceptorOfExon4_At_chr16:67645853;codon_pos=67645516-67645854-67645855;ref_codon_seq=GGT;aliases=ENSP00000264010;source=Ensembl
CTNNB1	chr3:g.41266840G>C	p.A171P	TIER 1		MISSENSE_with_stringent_FI_in_any_role_gene	CSQN=Missense;codon_pos=41266840-41266841-41266842;ref_codon_seq=GCT;aliases=ENSP00000344456;source=Ensembl
CTNNB1	chr3:g.41266097G>A	p.D32N	TIER 1		MISSENSE_with_stringent_FI_in_any_role_gene	CSQN=Missense;codon_pos=41266097-41266098-41266099;ref_codon_seq=GAC;aliases=ENSP00000344456;source=Ensembl
CTNNB1	chr3:g.41268762G>A	p.E334K	TIER 1		MISSENSE_with_stringent_FI_in_any_role_gene	CSQN=Missense;codon_pos=41268762-41268763-41268764;ref_codon_seq=GAA;aliases=ENSP00000344456;source=Ensembl
CTNNB1	chr3:g.41277254G>A	p.G575R	TIER 1		MISSENSE_with_stringent_FI_in_any_role_gene	CSQN=Missense;codon_pos=41277254-41277255-41277256;ref_codon_seq=GGA;aliases=ENSP00000344456;source=Ensembl
CTNNB1	chr3:g.41268768C>A	p.L336I	TIER 1		MISSENSE_with_stringent_FI_in_any_role_gene	CSQN=Missense;codon_pos=41268768-41268769-41268770;ref_codon_seq=CTA;aliases=ENSP00000344456;source=Ensembl
CTNNB1	chr3:g.41266137C>T	p.S45F	TIER 1		MISSENSE_with_stringent_FI_in_any_role_gene	CSQN=Missense;codon_pos=41266136-41266137-41266138;ref_codon_seq=TCT;aliases=ENSP00000344456;source=Ensembl
CTNNB1	chr3:g.41266137C>T	p.S45F	TIER 1		MISSENSE_with_stringent_FI_in_any_role_gene	CSQN=Missense;codon_pos=41266136-41266137-41266138;ref_codon_seq=TCT;aliases=ENSP00000344456;source=Ensembl
CTNNB1	chr3:g.41266124A>G	p.T41A	TIER 1		MISSENSE_with_stringent_FI_in_any_role_gene	CSQN=Missense;codon_pos=41266124-41266125-41266126;ref_codon_seq=ACC;aliases=ENSP00000344456;source=Ensembl
CTNND1	chr11:g.57563992G>A	p.G162R	TIER 1		MISSENSE_with_stringent_FI_in_any_role_gene	CSQN=Missense;codon_pos=57563992-57563993-57563994;ref_codon_seq=GGG;aliases=ENSP00000382004;source=Ensembl
CTNND1	chr11:g.57569547G>C	p.K433N	TIER 1		MISSENSE_with_stringent_FI_in_any_role_gene	CSQN=Missense;codon_pos=57569545-57569546-57569547;ref_codon_seq=AAG;aliases=ENSP00000382004;source=Ensembl
CTNND1	chr11:g.57569506C>T	p.P420S	TIER 1		MISSENSE_with_stringent_FI_in_any_role_gene	CSQN=Missense;codon_pos=57569506-57569507-57569508;ref_codon_seq=CCC;aliases=ENSP00000382004;source=Ensembl
CTNND1	chr11:g.57571200C>T	p.R510W	TIER 1		MISSENSE_with_stringent_FI_in_any_role_gene	CSQN=Missense;codon_pos=57571200-57571201-57571202;ref_codon_seq=CGG;aliases=ENSP00000382004;source=Ensembl
CTNND1	chr11:g.57572163C>T	p.R545C	TIER 1		MISSENSE_with_stringent_FI_in_any_role_gene	CSQN=Missense;codon_pos=57572163-57572164-57572165;ref_codon_seq=CGC;aliases=ENSP00000382004;source=Ensembl
CTNND1	chr11:g.57572176G>A	p.R549Q	TIER 1		MISSENSE_with_stringent_FI_in_any_role_gene	CSQN=Missense;codon_pos=57572175-57572176-57572177;ref_codon_seq=CGG;aliases=ENSP00000382004;source=Ensembl
CTNND1	chr11:g.57573406G>A	p.R592Q	TIER 1		MISSENSE_with_stringent_FI_in_any_role_gene	CSQN=Missense;codon_pos=57573405-57573406-57573407;ref_codon_seq=CGG;aliases=ENSP00000382004;source=Ensembl
CTNND1	chr11:g.57577651C>T	p.R836W	TIER 1		MISSENSE_with_stringent_FI_in_any_role_gene	CSQN=Missense;codon_pos=57577651-57577652-57577653;ref_codon_seq=CGG;aliases=ENSP00000382004;source=Ensembl
CTNND1	chr11:g.57573370T>C	p.V580A	TIER 1		MISSENSE_with_stringent_FI_in_any_role_gene	CSQN=Missense;codon_pos=57573369-57573370-57573371;ref_codon_seq=GTT;aliases=ENSP00000382004;source=Ensembl
CTTN	chr11:g.70271442C>T	p.A284V	TIER 1		MISSENSE_with_stringent_FI_in_any_role_gene	CSQN=Missense;codon_pos=70271441-70271442-70271443;ref_codon_seq=GCG;aliases=ENSP00000365745;source=Ensembl
CTTN	chr11:g.70266532T>C	p.F236L	TIER 1		MISSENSE_with_stringent_FI_in_any_role_gene	CSQN=Missense;codon_pos=70266532-70266533-70266534;ref_codon_seq=TTT;aliases=ENSP00000365745;source=Ensembl
CTTN	chr11:g.70253474C>T	p.T24I	TIER 1		MISSENSE_with_stringent_FI_in_any_role_gene	CSQN=Missense;codon_pos=70253473-70253474-70253475;ref_codon_seq=ACC;aliases=ENSP00000365745;source=Ensembl
CTTN	chr11:g.70260735G>A	p.V127I	TIER 1		MISSENSE_with_stringent_FI_in_any_role_gene	CSQN=Missense;codon_pos=70260735-70260736-70260737;ref_codon_seq=GTC;aliases=ENSP00000365745;source=Ensembl
CTTN	chr11:g.70263151G>A	p.V164M	TIER 1		MISSENSE_with_stringent_FI_in_any_role_gene	CSQN=Missense;codon_pos=70263151-70263152-70263153;ref_codon_seq=GTG;aliases=ENSP00000365745;source=Ensembl
CUL1	chr7:g.148487489G>A	p.G588R	TIER 1		MISSENSE_with_stringent_FI_in_any_role_gene	CSQN=Missense;codon_pos=148487489-148487490-148487491;ref_codon_seq=GGA;aliases=ENSP00000326804;source=Ensembl
CUL1	chr7:g.148496390G>C	p.K720N	TIER 1		MISSENSE_with_stringent_FI_in_any_role_gene	CSQN=Missense;codon_pos=148496388-148496389-148496390;ref_codon_seq=AAG;aliases=ENSP00000326804;source=Ensembl
CUL2	chr10:g.35360137C>A	p.D56Y	TIER 1		MISSENSE_with_stringent_FI_in_any_role_gene	CSQN=Missense;codon_pos=35360135-35360136-35360137;ref_codon_seq=GAC;aliases=ENSP00000444856;source=Ensembl
CUL2	chr10:g.35318493T>A	p.N507Y	TIER 1		MISSENSE_with_stringent_FI_in_any_role_gene	CSQN=Missense;codon_pos=35318491-35318492-35318493;ref_codon_seq=AAT;aliases=ENSP00000444856;source=Ensembl
CUL2	chr10:g.35351956G>T	p.P71T	TIER 1		MISSENSE_with_stringent_FI_in_any_role_gene	CSQN=Missense;codon_pos=35351954-35351955-35351956;ref_codon_seq=CCC;aliases=ENSP00000444856;source=Ensembl
CUL2	chr10:g.35333792G>A	p.R190C	TIER 1		MISSENSE_with_stringent_FI_in_any_role_gene	CSQN=Missense;codon_pos=35333790-35333791-35333792;ref_codon_seq=CGT;aliases=ENSP00000444856;source=Ensembl
CUL2	chr10:g.35318532G>A	p.R494W	TIER 1		MISSENSE_with_stringent_FI_in_any_role_gene	CSQN=Missense;codon_pos=35318530-35318531-35318532;ref_codon_seq=CGG;aliases=ENSP00000444856;source=Ensembl
CUL2	chr10:g.35302700G>A	p.S658L	TIER 1		MISSENSE_with_stringent_FI_in_any_role_gene	CSQN=Missense;codon_pos=35302699-35302700-35302701;ref_codon_seq=TCA;aliases=ENSP00000444856;source=Ensembl
CUL2	chr10:g.35302700G>A	p.S658L	TIER 1		MISSENSE_with_stringent_FI_in_any_role_gene	CSQN=Missense;codon_pos=35302699-35302700-35302701;ref_codon_seq=TCA;aliases=ENSP00000444856;source=Ensembl
CUL2	chr10:g.35321407C>T	p.V395I	TIER 1		MISSENSE_with_stringent_FI_in_any_role_gene	CSQN=Missense;codon_pos=35321405-35321406-35321407;ref_codon_seq=GTA;aliases=ENSP00000444856;source=Ensembl
CUL4A	chr13:g.113907496C>T	p.A580V	TIER 1		MISSENSE_with_stringent_FI_in_any_role_gene	CSQN=Missense;codon_pos=113907495-113907496-113907497;ref_codon_seq=GCG;aliases=ENSP00000364589;source=Ensembl
CUL4A	chr13:g.113888271G>A	p.E246K	TIER 2		MISSENSE_with_loose_FI_in_any_role_gene	CSQN=Missense;codon_pos=113888271-113888272-113888273;ref_codon_seq=GAA;aliases=ENSP00000364589;source=Ensembl
CUL4A	chr13:g.113864064G>C	p.K41N	TIER 2		MISSENSE_with_loose_FI_in_any_role_gene	CSQN=Missense;codon_pos=113864062-113864063-113864064;ref_codon_seq=AAG;aliases=ENSP00000364589;source=Ensembl
CUX1	chr7:g.101747729G>A	p.E185K	TIER 1		MISSENSE_with_stringent_FI_in_any_role_gene	CSQN=Missense;codon_pos=101747729-101747730-101747731;ref_codon_seq=GAA;aliases=ENSP00000353401;source=Ensembl
CUX1	chr7:g.101671400C>T	p.P66L	TIER 1		MISSENSE_with_stringent_FI_in_any_role_gene	CSQN=Missense;codon_pos=101671399-101671400-101671401;ref_codon_seq=CCG;aliases=ENSP00000353401;source=Ensembl
CUX1	chr7:g.101892218C>T	p.R1483C	TIER 1		MISSENSE_with_stringent_FI_in_any_role_gene	CSQN=Missense;codon_pos=101892218-101892219-101892220;ref_codon_seq=CGC;aliases=ENSP00000353401;source=Ensembl
CUX1	chr7:g.101840495C>T	p.R613C	TIER 1		MISSENSE_with_stringent_FI_in_any_role_gene	CSQN=Missense;codon_pos=101840495-101840496-101840497;ref_codon_seq=CGT;aliases=ENSP00000353401;source=Ensembl
CUX1	chr7:g.101848448C>T	p.S1054L	TIER 1		MISSENSE_with_stringent_FI_in_any_role_gene	CSQN=Missense;codon_pos=101848447-101848448-101848449;ref_codon_seq=TCA;aliases=ENSP00000353401;source=Ensembl
CYLD	chr16:g.50828297G>T	p.D882Y	TIER 1		MISSENSE_with_stringent_FI_in_any_role_gene	CSQN=Missense;codon_pos=50828297-50828298-50828299;ref_codon_seq=GAT;aliases=ENSP00000308928;source=Ensembl
CYLD	chr16:g.50826572T>A	p.I769N	TIER 1		MISSENSE_with_stringent_FI_in_any_role_gene	CSQN=Missense;codon_pos=50826571-50826572-50826573;ref_codon_seq=ATT;aliases=ENSP00000308928;source=Ensembl
CYLD	chr16:g.50826577C>T	p.P771S	TIER 1		MISSENSE_with_stringent_FI_in_any_role_gene	CSQN=Missense;codon_pos=50826577-50826578-50826579;ref_codon_seq=CCT;aliases=ENSP00000308928;source=Ensembl
CYTH4	chr22:g.37705274A>T	p.S240C	TIER 1		MISSENSE_with_stringent_FI_in_any_role_gene	CSQN=Missense;codon_pos=37705274-37705275-37705276;ref_codon_seq=AGT;aliases=ENSP00000248901;source=Ensembl
DAXX	chr6:g.33288745C>G	p.R269S	TIER 1		MISSENSE_with_stringent_FI_in_any_role_gene	CSQN=Missense;codon_pos=33288745-33288746-33288747;ref_codon_seq=AGG;aliases=ENSP00000363668;source=Ensembl
DAXX	chr6:g.33287334G>A	p.S588F	TIER 1		MISSENSE_with_stringent_FI_in_any_role_gene	CSQN=Missense;codon_pos=33287333-33287334-33287335;ref_codon_seq=TCT;aliases=ENSP00000363668;source=Ensembl
DCC	chr18:g.50848429G>A	p.G689E	TIER 1		MISSENSE_with_stringent_FI_in_any_role_gene	CSQN=Missense;codon_pos=50848428-50848429-50848430;ref_codon_seq=GGA;aliases=ENSP00000389140;source=Ensembl
DDB1	chr11:g.61081648C>G	p.D542H	TIER 2		MISSENSE_with_loose_FI_in_any_role_gene	CSQN=Missense;codon_pos=61081646-61081647-61081648;ref_codon_seq=GAC;aliases=ENSP00000301764;source=Ensembl
DDB1	chr11:g.61089075C>T	p.G406D	TIER 1		MISSENSE_with_stringent_FI_in_any_role_gene	CSQN=Missense;codon_pos=61089074-61089075-61089076;ref_codon_seq=GGC;aliases=ENSP00000301764;source=Ensembl
DDB1	chr11:g.61070169G>T	p.H999Q	TIER 2		MISSENSE_with_loose_FI_in_any_role_gene	CSQN=Missense;codon_pos=61070169-61070170-61070171;ref_codon_seq=CAC;aliases=ENSP00000301764;source=Ensembl
DDB1	chr11:g.61094298G>A	p.P206L	TIER 2		MISSENSE_with_loose_FI_in_any_role_gene	CSQN=Missense;codon_pos=61094297-61094298-61094299;ref_codon_seq=CCT;aliases=ENSP00000301764;source=Ensembl
DDB1	chr11:g.61093178G>C	p.P223A	TIER 2		MISSENSE_with_loose_FI_in_any_role_gene	CSQN=Missense;codon_pos=61093176-61093177-61093178;ref_codon_seq=CCA;aliases=ENSP00000301764;source=Ensembl
DDB1	chr11:g.61081116G>A	p.R642C	TIER 1		MISSENSE_with_stringent_FI_in_any_role_gene	CSQN=Missense;codon_pos=61081114-61081115-61081116;ref_codon_seq=CGT;aliases=ENSP00000301764;source=Ensembl
DDB1	chr11:g.61083982G>A	p.S428F	TIER 1		MISSENSE_with_stringent_FI_in_any_role_gene	CSQN=Missense;codon_pos=61083981-61083982-61083983;ref_codon_seq=TCT;aliases=ENSP00000301764;source=Ensembl
DDR2	chr1:g.162740272C>T	p.P492S	TIER 1		MISSENSE_with_stringent_FI_in_any_role_gene	CSQN=Missense;codon_pos=162740272-162740273-162740274;ref_codon_seq=CCA;aliases=ENSP00000356899;source=Ensembl
DDR2	chr1:g.162745587C>T	p.R668C	TIER 1		MISSENSE_with_stringent_FI_in_any_role_gene,MISSENSE_with_DELICATE_domain_FI_in_any_role_gene	CSQN=Missense;codon_pos=162745587-162745588-162745589;ref_codon_seq=CGC;aliases=ENSP00000356899;source=Ensembl
DDR2	chr1:g.162746015C>T	p.T713I	TIER 1		MISSENSE_with_stringent_FI_in_any_role_gene,MISSENSE_with_DELICATE_domain_FI_in_any_role_gene	CSQN=Missense;codon_pos=162746014-162746015-162746016;ref_codon_seq=ACA;aliases=ENSP00000356899;source=Ensembl
DDR2	chr1:g.162724521C>T	p.T98I	TIER 1		MISSENSE_with_stringent_FI_in_any_role_gene	CSQN=Missense;codon_pos=162724520-162724521-162724522;ref_codon_seq=ACT;aliases=ENSP00000356899;source=Ensembl
DDX3X	chrX:g.41205857G>A	p.G533R	TIER 1		MISSENSE_with_stringent_FI_in_any_role_gene	CSQN=Missense;codon_pos=41205857-41205858-41205859;ref_codon_seq=GGA;aliases=ENSP00000382840;source=Ensembl
DDX3X	chrX:g.41206581G>A	p.G596R	TIER 1		MISSENSE_with_stringent_FI_in_any_role_gene	CSQN=Missense;codon_pos=41206581-41206582-41206583;ref_codon_seq=GGG;aliases=ENSP00000382840;source=Ensembl
DDX3X	chrX:g.41206674G>T	p.G627C	TIER 1		MISSENSE_with_stringent_FI_in_any_role_gene	CSQN=Missense;codon_pos=41206674-41206675-41206676;ref_codon_seq=GGC;aliases=ENSP00000382840;source=Ensembl
DDX3X	chrX:g.41204766A>C	p.K427T	TIER 1		MISSENSE_with_stringent_FI_in_any_role_gene	CSQN=Missense;codon_pos=41204765-41204766-41204767;ref_codon_seq=AAA;aliases=ENSP00000382840;source=Ensembl
DDX3X	chrX:g.41205535C>A	p.L457M	TIER 1		MISSENSE_with_stringent_FI_in_any_role_gene	CSQN=Missense;codon_pos=41205535-41205536-41205537;ref_codon_seq=CTG;aliases=ENSP00000382840;source=Ensembl
DDX3X	chrX:g.41203516_41203517delCCinsTT	p.P297F	TIER 1		MISSENSE_with_stringent_FI_in_any_role_gene	CSQN=Missense;codon_cDNA=889-890-891;aliases=ENSP00000382840;source=Ensembl
DDX3X	chrX:g.41204563C>T	p.P386S	TIER 1		MISSENSE_with_stringent_FI_in_any_role_gene	CSQN=Missense;codon_pos=41204563-41204564-41204565;ref_codon_seq=CCT;aliases=ENSP00000382840;source=Ensembl
DDX3X	chrX:g.41205632C>A	p.S489*	TIER 1	DISRUPTING_not_distal_in_LoF_role_gene		CSQN=Nonsense;codon_pos=41205631-41205632-41205633;ref_codon_seq=TCA;aliases=ENSP00000382840;source=Ensembl
DDX5	chr17:g.62496406G>A	p.R494W	TIER 1		MISSENSE_with_stringent_FI_in_any_role_gene	CSQN=Missense;codon_pos=62496404-62496405-62496406;ref_codon_seq=CGG;aliases=ENSP00000225792;source=Ensembl
DEPDC1B	chr5:g.59940623T>C	p.N220D	TIER 1		MISSENSE_with_stringent_FI_in_any_role_gene	CSQN=Missense;codon_pos=59940621-59940622-59940623;ref_codon_seq=AAT;aliases=ENSP00000265036;source=Ensembl
DEPDC1B	chr5:g.59899378G>A	p.S361F	TIER 1		MISSENSE_with_stringent_FI_in_any_role_gene	CSQN=Missense;codon_pos=59899377-59899378-59899379;ref_codon_seq=TCC;aliases=ENSP00000265036;source=Ensembl
DHX15	chr4:g.24531342C>T	p.V718M	TIER 1		MISSENSE_with_stringent_FI_in_any_role_gene	CSQN=Missense;codon_pos=24531340-24531341-24531342;ref_codon_seq=GTG;aliases=ENSP00000336741;source=Ensembl
DHX35	chr20:g.37657123C>G	p.H622D	TIER 1		MISSENSE_with_stringent_FI_in_any_role_gene	CSQN=Missense;codon_pos=37657123-37657124-37657125;ref_codon_seq=CAT;aliases=ENSP00000252011;source=Ensembl
DHX35	chr20:g.37647503C>T	p.P487S	TIER 1		MISSENSE_with_stringent_FI_in_any_role_gene	CSQN=Missense;codon_pos=37647503-37647504-37647505;ref_codon_seq=CCT;aliases=ENSP00000252011;source=Ensembl
DHX35	chr20:g.37667182C>T	p.P703L	TIER 1		MISSENSE_with_stringent_FI_in_any_role_gene	CSQN=Missense;codon_pos=37667181-37667182-37667183;ref_codon_seq=CCG;aliases=ENSP00000252011;source=Ensembl
DHX35	chr20:g.37659355G>A	p.R631H	TIER 1		MISSENSE_with_stringent_FI_in_any_role_gene	CSQN=Missense;codon_pos=37659354-37659355-37659356;ref_codon_seq=CGT;aliases=ENSP00000252011;source=Ensembl
DHX35	chr20:g.37634925C>T	p.S383F	TIER 1		MISSENSE_with_stringent_FI_in_any_role_gene	CSQN=Missense;codon_pos=37634924-37634925-37634926;ref_codon_seq=TCC;aliases=ENSP00000252011;source=Ensembl
DHX9	chr1:g.182856258G>A	p.D1168N	TIER 1		MISSENSE_with_stringent_FI_in_any_role_gene	CSQN=Missense;codon_pos=182856258-182856259-182856260;ref_codon_seq=GAC;aliases=ENSP00000356520;source=Ensembl
DHX9	chr1:g.182811741A>C	p.K14Q	TIER 1		MISSENSE_with_stringent_FI_in_any_role_gene	CSQN=Missense;codon_pos=182811741-182811742-182811743;ref_codon_seq=AAA;aliases=ENSP00000356520;source=Ensembl
DHX9	chr1:g.182852321T>G	p.L988V	TIER 1		MISSENSE_with_stringent_FI_in_any_role_gene	CSQN=Missense;codon_pos=182852321-182852322-182852323;ref_codon_seq=TTG;aliases=ENSP00000356520;source=Ensembl
DHX9	chr1:g.182852674C>T	p.S1055F	TIER 1		MISSENSE_with_stringent_FI_in_any_role_gene	CSQN=Missense;codon_pos=182852673-182852674-182852675;ref_codon_seq=TCT;aliases=ENSP00000356520;source=Ensembl
DHX9	chr1:g.182845965G>C	p.V709L	TIER 1		MISSENSE_with_stringent_FI_in_any_role_gene	CSQN=Missense;C2=NextToSpliceAcceptorOfExon19_At_chr1:182845964;codon_pos=182845965-182845966-182845967;ref_codon_seq=GTT;aliases=ENSP00000356520;source=Ensembl
DICER1	chr14:g.95560461C>A	p.A1710S	TIER 1		MISSENSE_with_stringent_FI_in_any_role_gene	CSQN=Missense;codon_pos=95560459-95560460-95560461;ref_codon_seq=GCG;aliases=ENSP00000343745;source=Ensembl
DICER1	chr14:g.95557630C>T	p.E1813K	TIER 1		MISSENSE_with_stringent_FI_in_any_role_gene	CSQN=Missense;codon_pos=95557628-95557629-95557630;ref_codon_seq=GAG;aliases=ENSP00000343745;source=Ensembl
DICER1	chr14:g.95583985C>T	p.E495K	TIER 1		MISSENSE_with_stringent_FI_in_any_role_gene	CSQN=Missense;codon_pos=95583983-95583984-95583985;ref_codon_seq=GAA;aliases=ENSP00000343745;source=Ensembl
DICER1	chr14:g.95563025C>T	p.G1411D	TIER 1		MISSENSE_with_stringent_FI_in_any_role_gene	CSQN=Missense;codon_pos=95563024-95563025-95563026;ref_codon_seq=GGC;aliases=ENSP00000343745;source=Ensembl
DICER1	chr14:g.95593047C>A	p.G258V	TIER 1		MISSENSE_with_stringent_FI_in_any_role_gene	CSQN=Missense;codon_pos=95593046-95593047-95593048;ref_codon_seq=GGA;aliases=ENSP00000343745;source=Ensembl
DICER1	chr14:g.95557653G>A	p.P1805L	TIER 1		MISSENSE_with_stringent_FI_in_any_role_gene	CSQN=Missense;codon_pos=95557652-95557653-95557654;ref_codon_seq=CCA;aliases=ENSP00000343745;source=Ensembl
DICER1	chr14:g.95570330G>A	p.Q1135*	TIER 1	DISRUPTING_not_distal_in_LoF_role_gene		CSQN=Nonsense;codon_pos=95570328-95570329-95570330;ref_codon_seq=CAA;aliases=ENSP00000343745;source=Ensembl
DICER1	chr14:g.95556920C>T	p.R1895Q	TIER 1		MISSENSE_with_stringent_FI_in_any_role_gene	CSQN=Missense;codon_pos=95556919-95556920-95556921;ref_codon_seq=CGA;aliases=ENSP00000343745;source=Ensembl
DICER1	chr14:g.95574680G>A	p.T806M	TIER 1		MISSENSE_with_stringent_FI_in_any_role_gene	CSQN=Missense;codon_pos=95574679-95574680-95574681;ref_codon_seq=ACG;aliases=ENSP00000343745;source=Ensembl
DICER1	chr14:g.95598872G>A	p.T96M	TIER 1		MISSENSE_with_stringent_FI_in_any_role_gene	CSQN=Missense;codon_pos=95598871-95598872-95598873;ref_codon_seq=ACG;aliases=ENSP00000343745;source=Ensembl
DIS3	chr13:g.73346363G>C	p.D479E	TIER 1		MISSENSE_with_stringent_FI_in_any_role_gene	CSQN=Missense;codon_pos=73346363-73346364-73346365;ref_codon_seq=GAC;aliases=ENSP00000366997;source=Ensembl
DIS3	chr13:g.73346338C>T	p.D488N	TIER 1		MISSENSE_in_CLUSTER_in_any_role_gene,MISSENSE_with_stringent_FI_in_any_role_gene	CSQN=Missense;codon_pos=73346336-73346337-73346338;ref_codon_seq=GAT;aliases=ENSP00000366997;source=Ensembl
DIS3	chr13:g.73336102T>A	p.L767F	TIER 1		MISSENSE_with_stringent_FI_in_any_role_gene	CSQN=Missense;codon_pos=73336102-73336103-73336104;ref_codon_seq=TTA;aliases=ENSP00000366997;source=Ensembl
DIS3	chr13:g.73346893G>A	p.Q442*	TIER 1	DISRUPTING_not_distal_in_LoF_role_gene		CSQN=Nonsense;codon_pos=73346891-73346892-73346893;ref_codon_seq=CAG;aliases=ENSP00000366997;source=Ensembl
DIS3	chr13:g.73340167C>A	p.R638L	TIER 1		MISSENSE_with_stringent_FI_in_any_role_gene	CSQN=Missense;codon_pos=73340166-73340167-73340168;ref_codon_seq=CGA;aliases=ENSP00000366997;source=Ensembl
DIS3	chr13:g.73336233A>G	p.S724P	TIER 1		MISSENSE_with_stringent_FI_in_any_role_gene	CSQN=Missense;codon_pos=73336231-73336232-73336233;ref_codon_seq=TCT;aliases=ENSP00000366997;source=Ensembl
DIS3	chr13:g.73346934G>A	p.T428I	TIER 1		MISSENSE_with_stringent_FI_in_any_role_gene	CSQN=Missense;codon_pos=73346933-73346934-73346935;ref_codon_seq=ACT;aliases=ENSP00000366997;source=Ensembl
DLC1	chr8:g.12950173C>T	p.A1230T	TIER 1		MISSENSE_with_stringent_FI_in_any_role_gene	CSQN=Missense;codon_pos=12950171-12950172-12950173;ref_codon_seq=GCG;aliases=ENSP00000276297;source=Ensembl
DLC1	chr8:g.12968273C>T	p.D494N	TIER 1		MISSENSE_with_stringent_FI_in_any_role_gene	CSQN=Missense;codon_pos=12968271-12968272-12968273;ref_codon_seq=GAT;aliases=ENSP00000276297;source=Ensembl
DLC1	chr8:g.13259022G>C	p.S377C	TIER 1		MISSENSE_with_stringent_FI_in_any_role_gene	CSQN=Missense;codon_pos=13259021-13259022-13259023;ref_codon_seq=TCC;aliases=ENSP00000276297;source=Ensembl
DLC1	chr8:g.12958042T>A	p.S602C	TIER 1		MISSENSE_with_stringent_FI_in_any_role_gene	CSQN=Missense;codon_pos=12958040-12958041-12958042;ref_codon_seq=AGC;aliases=ENSP00000276297;source=Ensembl
DLC1	chr8:g.12957048G>A	p.S933L	TIER 1		MISSENSE_with_stringent_FI_in_any_role_gene	CSQN=Missense;codon_pos=12957047-12957048-12957049;ref_codon_seq=TCG;aliases=ENSP00000276297;source=Ensembl
DLG1	chr3:g.197023265C>T	p.E35K	TIER 1		MISSENSE_with_stringent_FI_in_any_role_gene	CSQN=Missense;codon_pos=197023263-197023264-197023265;ref_codon_seq=GAA;aliases=ENSP00000345731;source=Ensembl
DLG1	chr3:g.196865177C>T	p.G300R	TIER 1		MISSENSE_with_stringent_FI_in_any_role_gene	CSQN=Missense;codon_pos=196865175-196865176-196865177;ref_codon_seq=GGG;aliases=ENSP00000345731;source=Ensembl
DLG1	chr3:g.196867012G>A	p.R271W	TIER 1		MISSENSE_with_stringent_FI_in_any_role_gene	CSQN=Missense;codon_pos=196865262-196867011-196867012;ref_codon_seq=CGG;aliases=ENSP00000345731;source=Ensembl
DLG1	chr3:g.196807971C>T	p.R652Q	TIER 1		MISSENSE_with_stringent_FI_in_any_role_gene	CSQN=Missense;codon_pos=196807970-196807971-196807972;ref_codon_seq=CGA;aliases=ENSP00000345731;source=Ensembl
DLG1	chr3:g.196921351G>A	p.S143L	TIER 1		MISSENSE_with_stringent_FI_in_any_role_gene	CSQN=Missense;codon_pos=196921350-196921351-196921352;ref_codon_seq=TCA;aliases=ENSP00000345731;source=Ensembl
DNM2	chr19:g.10935877A>G	p.M680V	TIER 2		MISSENSE_with_loose_FI_in_any_role_gene	CSQN=Missense;codon_pos=10935877-10935878-10935879;ref_codon_seq=ATG;aliases=ENSP00000373905;source=Ensembl
DNM2	chr19:g.10886477C>A	p.Q162K	TIER 2		MISSENSE_with_loose_FI_in_any_role_gene	CSQN=Missense;codon_pos=10886477-10886478-10886479;ref_codon_seq=CAG;aliases=ENSP00000373905;source=Ensembl
DNMT3A	chr2:g.25462057C>T	p.E784K	TIER 1		MISSENSE_with_stringent_FI_in_any_role_gene	CSQN=Missense;codon_pos=25462055-25462056-25462057;ref_codon_seq=GAA;aliases=ENSP00000264709;source=Ensembl
DNMT3A	chr2:g.25469167G>A	p.P431S	TIER 1		MISSENSE_with_stringent_FI_in_any_role_gene	CSQN=Missense;codon_pos=25469165-25469166-25469167;ref_codon_seq=CCC;aliases=ENSP00000264709;source=Ensembl
DNMT3A	chr2:g.25470497C>T	p.R326H	TIER 1		MISSENSE_with_stringent_FI_in_any_role_gene	CSQN=Missense;codon_pos=25470496-25470497-25470498;ref_codon_seq=CGC;aliases=ENSP00000264709;source=Ensembl
DNMT3A	chr2:g.25464537C>T	p.R659H	TIER 1		MISSENSE_with_stringent_FI_in_any_role_gene	CSQN=Missense;codon_pos=25464536-25464537-25464538;ref_codon_seq=CGC;aliases=ENSP00000264709;source=Ensembl
DNMT3A	chr2:g.25463523C>T	p.R720H	TIER 1		MISSENSE_with_stringent_FI_in_any_role_gene	CSQN=Missense;codon_pos=25463522-25463523-25463524;ref_codon_seq=CGC;aliases=ENSP00000264709;source=Ensembl
DNMT3A	chr2:g.25463203T>A	p.S764C	TIER 1		MISSENSE_with_stringent_FI_in_any_role_gene	CSQN=Missense;codon_pos=25463201-25463202-25463203;ref_codon_seq=AGT;aliases=ENSP00000264709;source=Ensembl
DPYD	chr1:g.97700545C>T	p.A769T	TIER 2		MISSENSE_with_loose_FI_in_any_role_gene	CSQN=Missense;codon_pos=97700543-97700544-97700545;ref_codon_seq=GCA;aliases=ENSP00000359211;source=Ensembl
DPYD	chr1:g.98165000C>A	p.G196V	TIER 1		MISSENSE_with_stringent_FI_in_any_role_gene	CSQN=Missense;codon_pos=98164999-98165000-98165001;ref_codon_seq=GGG;aliases=ENSP00000359211;source=Ensembl
DPYD	chr1:g.97839140C>T	p.G679R	TIER 1		MISSENSE_with_stringent_FI_in_any_role_gene	CSQN=Missense;codon_pos=97839138-97839139-97839140;ref_codon_seq=GGA;aliases=ENSP00000359211;source=Ensembl
DPYD	chr1:g.97700485G>A	p.P789S	TIER 2		MISSENSE_with_loose_FI_in_any_role_gene	CSQN=Missense;codon_pos=97700483-97700484-97700485;ref_codon_seq=CCC;aliases=ENSP00000359211;source=Ensembl
EEF1A1	chr6:g.74228214C>T	p.A298T	TIER 1		MISSENSE_with_stringent_FI_in_any_role_gene	CSQN=Missense;codon_pos=74228212-74228213-74228214;ref_codon_seq=GCT;aliases=ENSP00000339063;source=Ensembl
EEF1A1	chr6:g.74228214C>T	p.A298T	TIER 1		MISSENSE_with_stringent_FI_in_any_role_gene	CSQN=Missense;codon_pos=74228212-74228213-74228214;ref_codon_seq=GCT;aliases=ENSP00000339063;source=Ensembl
EEF1A1	chr6:g.74229110C>A	p.A92S	TIER 1		MISSENSE_with_stringent_FI_in_any_role_gene	CSQN=Missense;codon_pos=74229108-74229109-74229110;ref_codon_seq=GCC;aliases=ENSP00000339063;source=Ensembl
EEF1A1	chr6:g.74227842T>G	p.K392T	TIER 1		MISSENSE_with_stringent_FI_in_any_role_gene	CSQN=Missense;codon_pos=74227841-74227842-74227843;ref_codon_seq=AAA;aliases=ENSP00000339063;source=Ensembl
EEF1A1	chr6:g.74227759G>A	p.P420S	TIER 1		MISSENSE_with_stringent_FI_in_any_role_gene	CSQN=Missense;codon_pos=74227757-74227758-74227759;ref_codon_seq=CCT;aliases=ENSP00000339063;source=Ensembl
EFTUD2	chr17:g.42930749G>A	p.R826C	TIER 1		MISSENSE_with_stringent_FI_in_any_role_gene	CSQN=Missense;codon_pos=42930747-42930748-42930749;ref_codon_seq=CGT;aliases=ENSP00000392094;source=Ensembl
EFTUD2	chr17:g.42945655G>C	p.T353R	TIER 1		MISSENSE_with_stringent_FI_in_any_role_gene	CSQN=Missense;C2=NextToSpliceDonorOfExon12_At_chr17:42945654;codon_pos=42945265-42945655-42945656;ref_codon_seq=ACG;aliases=ENSP00000392094;source=Ensembl
EGFR	chr7:g.55223610G>T	p.C326F	TIER 1		MISSENSE_with_stringent_FI_in_any_role_gene	CSQN=Missense;codon_pos=55223609-55223610-55223611;ref_codon_seq=TGT;aliases=ENSP00000275493;source=Ensembl
EGFR	chr7:g.55221716T>A	p.F254I	TIER 1		MISSENSE_in_CLUSTER_in_any_role_gene,MISSENSE_with_stringent_FI_in_any_role_gene	CSQN=Missense;codon_pos=55221716-55221717-55221718;ref_codon_seq=TTC;aliases=ENSP00000275493;source=Ensembl
EGFR	chr7:g.55221714A>G	p.K253R	TIER 1		MISSENSE_in_CLUSTER_in_any_role_gene	CSQN=Missense;codon_pos=55221713-55221714-55221715;ref_codon_seq=AAA;aliases=ENSP00000275493;source=Ensembl
EGFR	chr7:g.55220281G>A	p.R224H	TIER 1		MISSENSE_with_stringent_FI_in_any_role_gene	CSQN=Missense;codon_pos=55220280-55220281-55220282;ref_codon_seq=CGT;aliases=ENSP00000275493;source=Ensembl
EGFR	chr7:g.55227885G>A	p.R451H	TIER 1		MISSENSE_with_stringent_FI_in_any_role_gene	CSQN=Missense;codon_pos=55227884-55227885-55227886;ref_codon_seq=CGC;aliases=ENSP00000275493;source=Ensembl
EGFR	chr7:g.55268090G>A	p.R977H	TIER 1		MISSENSE_with_stringent_FI_in_any_role_gene	CSQN=Missense;codon_pos=55268089-55268090-55268091;ref_codon_seq=CGC;aliases=ENSP00000275493;source=Ensembl
EGFR	chr7:g.55242485C>A	p.S752Y	TIER 1		MISSENSE_with_stringent_FI_in_any_role_gene	CSQN=Missense;codon_pos=55242484-55242485-55242486;ref_codon_seq=TCT;aliases=ENSP00000275493;source=Ensembl
EGFR	chr7:g.55260517G>T	p.S895I	TIER 1		MISSENSE_with_stringent_FI_in_any_role_gene	CSQN=Missense;codon_pos=55260516-55260517-55260518;ref_codon_seq=AGT;aliases=ENSP00000275493;source=Ensembl
EIF2AK3	chr2:g.88870420C>T	p.G986E	TIER 1		MISSENSE_with_stringent_FI_in_any_role_gene	CSQN=Missense;codon_pos=88870419-88870420-88870421;ref_codon_seq=GGG;aliases=ENSP00000307235;source=Ensembl
EIF2C3	chr1:g.36438992C>T	p.R180C	TIER 1		MISSENSE_with_stringent_FI_in_any_role_gene	CSQN=Missense;codon_pos=36438992-36438993-36438994;ref_codon_seq=CGT;aliases=ENSP00000362287;source=Ensembl
EIF2C3	chr1:g.36479519C>T	p.R426W	TIER 1		MISSENSE_with_stringent_FI_in_any_role_gene	CSQN=Missense;codon_pos=36479519-36479520-36479521;ref_codon_seq=CGG;aliases=ENSP00000362287;source=Ensembl
EIF2C3	chr1:g.36479519C>T	p.R426W	TIER 1		MISSENSE_with_stringent_FI_in_any_role_gene	CSQN=Missense;codon_pos=36479519-36479520-36479521;ref_codon_seq=CGG;aliases=ENSP00000362287;source=Ensembl
EIF4A2	chr3:g.186504364G>C	p.R234P	TIER 1		MISSENSE_with_stringent_FI_in_any_role_gene	CSQN=Missense;codon_pos=186504363-186504364-186504365;ref_codon_seq=CGA;aliases=ENSP00000326381;source=Ensembl
EIF4G1	chr3:g.184035263G>A	p.G108E	TIER 1		MISSENSE_with_stringent_FI_in_any_role_gene	CSQN=Missense;codon_pos=184035262-184035263-184035264;ref_codon_seq=GGG;aliases=ENSP00000416255;source=Ensembl
EIF4G1	chr3:g.184042882C>A	p.L953M	TIER 1		MISSENSE_with_stringent_FI_in_any_role_gene	CSQN=Missense;codon_pos=184042882-184042883-184042884;ref_codon_seq=CTG;aliases=ENSP00000416255;source=Ensembl
EIF4G1	chr3:g.184041215G>T	p.R710L	TIER 1		MISSENSE_with_stringent_FI_in_any_role_gene	CSQN=Missense;codon_pos=184041214-184041215-184041216;ref_codon_seq=CGC;aliases=ENSP00000416255;source=Ensembl
EIF4G1	chr3:g.184042724G>A	p.R900Q	TIER 1		MISSENSE_with_stringent_FI_in_any_role_gene	CSQN=Missense;codon_pos=184042723-184042724-184042725;ref_codon_seq=CGG;aliases=ENSP00000416255;source=Ensembl
EIF4G1	chr3:g.184034514C>T	p.S54F	TIER 1		MISSENSE_with_stringent_FI_in_any_role_gene	CSQN=Missense;codon_pos=184034513-184034514-184034515;ref_codon_seq=TCT;aliases=ENSP00000416255;source=Ensembl
EIF4G1	chr3:g.184043118C>T	p.S980F	TIER 1		MISSENSE_with_stringent_FI_in_any_role_gene	CSQN=Missense;codon_pos=184043117-184043118-184043119;ref_codon_seq=TCC;aliases=ENSP00000416255;source=Ensembl
EIF4G1	chr3:g.184052556G>A	p.V1561M	TIER 1		MISSENSE_with_stringent_FI_in_any_role_gene	CSQN=Missense;codon_pos=184052556-184052557-184052558;ref_codon_seq=GTG;aliases=ENSP00000416255;source=Ensembl
EIF4G3	chr1:g.21295974G>A	p.P187L	TIER 1		MISSENSE_with_stringent_FI_in_any_role_gene	CSQN=Missense;codon_pos=21295973-21295974-21295975;ref_codon_seq=CCT;aliases=ENSP00000364073;source=Ensembl
EIF4G3	chr1:g.21226294G>A	p.P582L	TIER 1		MISSENSE_with_stringent_FI_in_any_role_gene	CSQN=Missense;codon_pos=21226293-21226294-21226295;ref_codon_seq=CCA;aliases=ENSP00000364073;source=Ensembl
EIF4G3	chr1:g.21307654G>A	p.P40S	TIER 1		MISSENSE_with_stringent_FI_in_any_role_gene	CSQN=Missense;codon_pos=21307652-21307653-21307654;ref_codon_seq=CCT;aliases=ENSP00000364073;source=Ensembl
EIF4G3	chr1:g.21221889G>C	p.P652R	TIER 1		MISSENSE_with_stringent_FI_in_any_role_gene	CSQN=Missense;codon_pos=21221888-21221889-21221890;ref_codon_seq=CCT;aliases=ENSP00000364073;source=Ensembl
EIF4G3	chr1:g.21220019_21220021delTCTinsCCA	p.R698W	TIER 1		MISSENSE_with_stringent_FI_in_any_role_gene	CSQN=Missense;codon_cDNA=2092-2093-2094;aliases=ENSP00000364073;source=Ensembl
EIF4G3	chr1:g.21296080G>A	p.R152W	TIER 1		MISSENSE_with_stringent_FI_in_any_role_gene	CSQN=Missense;codon_pos=21296078-21296079-21296080;ref_codon_seq=CGG;aliases=ENSP00000364073;source=Ensembl
EIF4G3	chr1:g.21133945_21133946delGAinsAG	p.S1548L	TIER 1		MISSENSE_with_stringent_FI_in_any_role_gene	CSQN=Missense;codon_cDNA=4642-4643-4644;aliases=ENSP00000364073;source=Ensembl
ELF1	chr13:g.41515307C>A	p.G336W	TIER 1		MISSENSE_with_stringent_FI_in_any_role_gene	CSQN=Missense;codon_pos=41515305-41515306-41515307;ref_codon_seq=GGG;aliases=ENSP00000239882;source=Ensembl
ELF1	chr13:g.41515399C>A	p.S305I	TIER 1		MISSENSE_with_stringent_FI_in_any_role_gene	CSQN=Missense;codon_pos=41515398-41515399-41515400;ref_codon_seq=AGT;aliases=ENSP00000239882;source=Ensembl
ELF1	chr13:g.41532980G>A	p.T82I	TIER 1		MISSENSE_with_stringent_FI_in_any_role_gene	CSQN=Missense;codon_pos=41532979-41532980-41532981;ref_codon_seq=ACC;aliases=ENSP00000239882;source=Ensembl
ELF3	chr1:g.201980277T>C	p.C5R	TIER 1		MISSENSE_with_stringent_FI_in_any_role_gene	CSQN=Missense;codon_pos=201980277-201980278-201980279;ref_codon_seq=TGT;aliases=ENSP00000352673;source=Ensembl
ELF3	chr1:g.201982366C>T	p.R249W	TIER 1		MISSENSE_with_stringent_FI_in_any_role_gene	CSQN=Missense;codon_pos=201982366-201982367-201982368;ref_codon_seq=CGG;aliases=ENSP00000352673;source=Ensembl
EP300	chr22:g.41564784C>T	p.A1362V	TIER 1		MISSENSE_with_stringent_FI_in_any_role_gene	CSQN=Missense;codon_pos=41564783-41564784-41564785;ref_codon_seq=GCC;aliases=ENSP00000263253;source=Ensembl
EP300	chr22:g.41565529G>A	p.D1399N	TIER 1		MISSENSE_with_stringent_FI_in_any_role_gene	CSQN=Missense;codon_pos=41565529-41565530-41565531;ref_codon_seq=GAT;aliases=ENSP00000263253;source=Ensembl
EP300	chr22:g.41572858G>T	p.E1715*	TIER 1	DISRUPTING_not_distal_in_LoF_role_gene		CSQN=Nonsense;codon_pos=41572858-41572859-41572860;ref_codon_seq=GAG;aliases=ENSP00000263253;source=Ensembl
EP300	chr22:g.41573113A>T	p.K1800*	TIER 1	DISRUPTING_not_distal_in_LoF_role_gene		CSQN=Nonsense;codon_pos=41573113-41573114-41573115;ref_codon_seq=AAA;aliases=ENSP00000263253;source=Ensembl
EP300	chr22:g.41573069T>C	p.L1785P	TIER 1		MISSENSE_with_stringent_FI_in_any_role_gene	CSQN=Missense;codon_pos=41573068-41573069-41573070;ref_codon_seq=CTC;aliases=ENSP00000263253;source=Ensembl
EP300	chr22:g.41568582A>G	p.N1511S	TIER 1		MISSENSE_with_stringent_FI_in_any_role_gene	CSQN=Missense;codon_pos=41568581-41568582-41568583;ref_codon_seq=AAT;aliases=ENSP00000263253;source=Ensembl
EP300	chr22:g.41574815C>T	p.P2367L	TIER 1		MISSENSE_with_stringent_FI_in_any_role_gene	CSQN=Missense;codon_pos=41574814-41574815-41574816;ref_codon_seq=CCG;aliases=ENSP00000263253;source=Ensembl
EP300	chr22:g.41560096G>T	p.Q1256H	TIER 1		MISSENSE_with_stringent_FI_in_any_role_gene	CSQN=Missense;codon_pos=41560094-41560095-41560096;ref_codon_seq=CAG;aliases=ENSP00000263253;source=Ensembl
EP300	chr22:g.41554503A>G	p.R1197G	TIER 1		MISSENSE_with_stringent_FI_in_any_role_gene	CSQN=Missense;codon_pos=41554503-41554504-41556646;ref_codon_seq=AGG;aliases=ENSP00000263253;source=Ensembl
EP300	chr22:g.41564549G>A	p.R1324K	TIER 1		MISSENSE_with_stringent_FI_in_any_role_gene	CSQN=Missense;codon_pos=41564548-41564549-41564550;ref_codon_seq=AGA;aliases=ENSP00000263253;source=Ensembl
EP300	chr22:g.41547856G>T	p.S946I	TIER 1		MISSENSE_with_stringent_FI_in_any_role_gene	CSQN=Missense;codon_pos=41547855-41547856-41547857;ref_codon_seq=AGC;aliases=ENSP00000263253;source=Ensembl
EP300	chr22:g.41572525T>C	p.V1685A	TIER 1		MISSENSE_with_stringent_FI_in_any_role_gene	CSQN=Missense;codon_pos=41572524-41572525-41572526;ref_codon_seq=GTC;aliases=ENSP00000263253;source=Ensembl
EPAS1	chr2:g.46583385G>C	p.D105H	TIER 1		MISSENSE_with_stringent_FI_in_any_role_gene	CSQN=Missense;codon_pos=46583385-46583386-46583387;ref_codon_seq=GAT;aliases=ENSP00000263734;source=Ensembl
EPAS1	chr2:g.46588037C>A	p.T196K	TIER 1		MISSENSE_with_stringent_FI_in_any_role_gene	CSQN=Missense;codon_pos=46588036-46588037-46588038;ref_codon_seq=ACG;aliases=ENSP00000263734;source=Ensembl
EPAS1	chr2:g.46602913C>T	p.T324M	TIER 1		MISSENSE_with_stringent_FI_in_any_role_gene	CSQN=Missense;codon_pos=46602912-46602913-46602914;ref_codon_seq=ACG;aliases=ENSP00000263734;source=Ensembl
EPHA1	chr7:g.143091921C>G	p.D778H	TIER 1		MISSENSE_with_stringent_FI_in_any_role_gene,MISSENSE_with_DELICATE_domain_FI_in_any_role_gene	CSQN=Missense;codon_pos=143091919-143091920-143091921;ref_codon_seq=GAT;aliases=ENSP00000275815;source=Ensembl
EPHA1	chr7:g.143098465C>G	p.E128D	TIER 1		MISSENSE_with_stringent_FI_in_any_role_gene	CSQN=Missense;codon_pos=143098465-143098466-143098467;ref_codon_seq=GAG;aliases=ENSP00000275815;source=Ensembl
EPHA1	chr7:g.143097040C>T	p.G180D	TIER 1		MISSENSE_with_stringent_FI_in_any_role_gene	CSQN=Missense;codon_pos=143097039-143097040-143097041;ref_codon_seq=GGC;aliases=ENSP00000275815;source=Ensembl
EPHA1	chr7:g.143098664G>T	p.P62H	TIER 1		MISSENSE_with_stringent_FI_in_any_role_gene	CSQN=Missense;codon_pos=143098663-143098664-143098665;ref_codon_seq=CCC;aliases=ENSP00000275815;source=Ensembl
EPHA1	chr7:g.143092270G>T	p.P697T	TIER 1		MISSENSE_with_stringent_FI_in_any_role_gene,MISSENSE_with_DELICATE_domain_FI_in_any_role_gene	CSQN=Missense;codon_pos=143092268-143092269-143092270;ref_codon_seq=CCG;aliases=ENSP00000275815;source=Ensembl
EPHA1	chr7:g.143097071G>A	p.R170C	TIER 1		MISSENSE_with_stringent_FI_in_any_role_gene	CSQN=Missense;codon_pos=143097069-143097070-143097071;ref_codon_seq=CGC;aliases=ENSP00000275815;source=Ensembl
EPHA1	chr7:g.143088780G>A	p.R929C	TIER 1		MISSENSE_with_stringent_FI_in_any_role_gene	CSQN=Missense;codon_pos=143088778-143088779-143088780;ref_codon_seq=CGC;aliases=ENSP00000275815;source=Ensembl
EPHA2	chr1:g.16475200C>T	p.E166K	TIER 1		MISSENSE_with_stringent_FI_in_any_role_gene	CSQN=Missense;codon_pos=16475198-16475199-16475200;ref_codon_seq=GAG;aliases=ENSP00000351209;source=Ensembl
EPHA2	chr1:g.16462170C>A	p.E470*	TIER 1	DISRUPTING_not_distal_in_LoF_role_gene		CSQN=Nonsense;codon_pos=16462168-16462169-16462170;ref_codon_seq=GAG;aliases=ENSP00000351209;source=Ensembl
EPHA2	chr1:g.16458218C>T	p.E825K	TIER 1		MISSENSE_with_stringent_FI_in_any_role_gene	CSQN=Missense;codon_pos=16458216-16458217-16458218;ref_codon_seq=GAG;aliases=ENSP00000351209;source=Ensembl
EPHA2	chr1:g.16475389G>C	p.R103G	TIER 1		MISSENSE_with_stringent_FI_in_any_role_gene	CSQN=Missense;codon_pos=16475387-16475388-16475389;ref_codon_seq=CGT;aliases=ENSP00000351209;source=Ensembl
EPHA2	chr1:g.16460967G>A	p.R560C	TIER 1		MISSENSE_with_stringent_FI_in_any_role_gene	CSQN=Missense;codon_pos=16460965-16460966-16460967;ref_codon_seq=CGC;aliases=ENSP00000351209;source=Ensembl
EPHA2	chr1:g.16458657G>A	p.R743C	TIER 1		MISSENSE_with_stringent_FI_in_any_role_gene	CSQN=Missense;codon_pos=16458655-16458656-16458657;ref_codon_seq=CGC;aliases=ENSP00000351209;source=Ensembl
EPHA2	chr1:g.16458600G>A	p.R762C	TIER 1		MISSENSE_with_stringent_FI_in_any_role_gene	CSQN=Missense;codon_pos=16458598-16458599-16458600;ref_codon_seq=CGC;aliases=ENSP00000351209;source=Ensembl
EPHA2	chr1:g.16456809G>A	p.R861C	TIER 1		MISSENSE_with_stringent_FI_in_any_role_gene	CSQN=Missense;codon_pos=16456807-16456808-16456809;ref_codon_seq=CGC;aliases=ENSP00000351209;source=Ensembl
EPHA2	chr1:g.16456809G>A	p.R861C	TIER 1		MISSENSE_with_stringent_FI_in_any_role_gene	CSQN=Missense;codon_pos=16456807-16456808-16456809;ref_codon_seq=CGC;aliases=ENSP00000351209;source=Ensembl
EPHA2	chr1:g.16451793G>A	p.R950W	TIER 1		MISSENSE_with_stringent_FI_in_any_role_gene	CSQN=Missense;codon_pos=16451791-16451792-16451793;ref_codon_seq=CGG;aliases=ENSP00000351209;source=Ensembl
EPHA2	chr1:g.16460363G>A	p.S577F	TIER 1		MISSENSE_with_stringent_FI_in_any_role_gene	CSQN=Missense;codon_pos=16460362-16460363-16460364;ref_codon_seq=TCC;aliases=ENSP00000351209;source=Ensembl
EPHA2	chr1:g.16458322G>A	p.S790F	TIER 1		MISSENSE_with_stringent_FI_in_any_role_gene	CSQN=Missense;codon_pos=16458321-16458322-16458323;ref_codon_seq=TCC;aliases=ENSP00000351209;source=Ensembl
EPHA2	chr1:g.16461581G>A	p.T511M	TIER 1		MISSENSE_with_stringent_FI_in_any_role_gene	CSQN=Missense;codon_pos=16461580-16461581-16461582;ref_codon_seq=ACG;aliases=ENSP00000351209;source=Ensembl
EPHA2	chr1:g.16475491C>T	p.V69M	TIER 1		MISSENSE_with_stringent_FI_in_any_role_gene	CSQN=Missense;codon_pos=16475489-16475490-16475491;ref_codon_seq=GTG;aliases=ENSP00000351209;source=Ensembl
EPHA4	chr2:g.222294813G>A	p.A852V	TIER 1		MISSENSE_with_stringent_FI_in_any_role_gene	CSQN=Missense;codon_pos=222294812-222294813-222294814;ref_codon_seq=GCG;aliases=ENSP00000281821;source=Ensembl
EPHA4	chr2:g.222301148C>T	p.D773N	TIER 1		MISSENSE_with_stringent_FI_in_any_role_gene	CSQN=Missense;codon_pos=222301146-222301147-222301148;ref_codon_seq=GAT;aliases=ENSP00000281821;source=Ensembl
EPHA4	chr2:g.222307708G>A	p.R639C	TIER 1		MISSENSE_with_stringent_FI_in_any_role_gene	CSQN=Missense;codon_pos=222307706-222307707-222307708;ref_codon_seq=CGT;aliases=ENSP00000281821;source=Ensembl
EPHA4	chr2:g.222429002C>T	p.R91Q	TIER 1		MISSENSE_with_stringent_FI_in_any_role_gene	CSQN=Missense;codon_pos=222429001-222429002-222429003;ref_codon_seq=CGA;aliases=ENSP00000281821;source=Ensembl
EPHA4	chr2:g.222320372G>A	p.S537F	TIER 1		MISSENSE_with_stringent_FI_in_any_role_gene	CSQN=Missense;codon_pos=222320371-222320372-222320373;ref_codon_seq=TCC;aliases=ENSP00000281821;source=Ensembl
EPHB2	chr1:g.23232521G>A	p.E604K	TIER 1		MISSENSE_with_stringent_FI_in_any_role_gene	CSQN=Missense;codon_pos=23232521-23232522-23232523;ref_codon_seq=GAG;aliases=ENSP00000363763;source=Ensembl
EPHB2	chr1:g.23233402G>C	p.M697I	TIER 1		MISSENSE_with_stringent_FI_in_any_role_gene	CSQN=Missense;codon_pos=23233400-23233401-23233402;ref_codon_seq=ATG;aliases=ENSP00000363763;source=Ensembl
EPHB2	chr1:g.23235527C>T	p.P790S	TIER 1		MISSENSE_with_stringent_FI_in_any_role_gene	CSQN=Missense;codon_pos=23235527-23235528-23235529;ref_codon_seq=CCC;aliases=ENSP00000363763;source=Ensembl
EPHB2	chr1:g.23111249G>A	p.R164Q	TIER 1		MISSENSE_with_stringent_FI_in_any_role_gene	CSQN=Missense;codon_pos=23111248-23111249-23111250;ref_codon_seq=CGG;aliases=ENSP00000363763;source=Ensembl
EPHB2	chr1:g.23234492G>A	p.R729Q	TIER 1		MISSENSE_with_stringent_FI_in_any_role_gene	CSQN=Missense;codon_pos=23234491-23234492-23234493;ref_codon_seq=CGG;aliases=ENSP00000363763;source=Ensembl
EPHB2	chr1:g.23111065G>A	p.V103M	TIER 1		MISSENSE_with_stringent_FI_in_any_role_gene	CSQN=Missense;codon_pos=23111065-23111066-23111067;ref_codon_seq=GTG;aliases=ENSP00000363763;source=Ensembl
ERBB2	chr17:g.37866417C>T	p.A241V	TIER 1		MISSENSE_with_stringent_FI_in_any_role_gene	CSQN=Missense;codon_pos=37866416-37866417-37866418;ref_codon_seq=GCT;aliases=ENSP00000269571;source=Ensembl
ERBB2	chr17:g.37866687C>T	p.P285L	TIER 1		MISSENSE_with_stringent_FI_in_any_role_gene	CSQN=Missense;codon_pos=37866686-37866687-37866688;ref_codon_seq=CCC;aliases=ENSP00000269571;source=Ensembl
ERBB2	chr17:g.37872046G>A	p.R456H	TIER 1		MISSENSE_with_stringent_FI_in_any_role_gene	CSQN=Missense;codon_pos=37872045-37872046-37872047;ref_codon_seq=CGC;aliases=ENSP00000269571;source=Ensembl
ERBB2	chr17:g.37873733C>G	p.S633C	TIER 1		MISSENSE_with_stringent_FI_in_any_role_gene	CSQN=Missense;C2=NextToSpliceDonorOfExon15_At_chr17:37873734;codon_pos=37873732-37873733-37876040;ref_codon_seq=TCC;aliases=ENSP00000269571;source=Ensembl
ERBB2	chr17:g.37879706C>T	p.T694M	TIER 1		MISSENSE_with_stringent_FI_in_any_role_gene	CSQN=Missense;codon_pos=37879705-37879706-37879707;ref_codon_seq=ACG;aliases=ENSP00000269571;source=Ensembl
ERBB2	chr17:g.37881000G>C	p.V777L	TIER 1		MISSENSE_in_CLUSTER_in_any_role_gene,MISSENSE_with_DELICATE_domain_FI_in_any_role_gene	CSQN=Missense;codon_pos=37881000-37881001-37881002;ref_codon_seq=GTG;aliases=ENSP00000269571;source=Ensembl
ERBB2IP	chr5:g.65317199G>A	p.E195K	TIER 1		MISSENSE_with_stringent_FI_in_any_role_gene	CSQN=Missense;codon_pos=65317199-65317200-65317201;ref_codon_seq=GAA;aliases=ENSP00000370330;source=Ensembl
ERBB2IP	chr5:g.65290659A>T	p.I92F	TIER 1		MISSENSE_with_stringent_FI_in_any_role_gene	CSQN=Missense;codon_pos=65290659-65290660-65290661;ref_codon_seq=ATT;aliases=ENSP00000370330;source=Ensembl
ERBB2IP	chr5:g.65370865A>T	p.N1216I	TIER 1		MISSENSE_with_stringent_FI_in_any_role_gene	CSQN=Missense;codon_pos=65370864-65370865-65370866;ref_codon_seq=AAT;aliases=ENSP00000370330;source=Ensembl
ERBB2IP	chr5:g.65339986C>T	p.P484S	TIER 1		MISSENSE_with_stringent_FI_in_any_role_gene	CSQN=Missense;codon_pos=65339986-65339987-65339988;ref_codon_seq=CCA;aliases=ENSP00000370330;source=Ensembl
ERBB2IP	chr5:g.65350337G>T	p.R1064L	TIER 1		MISSENSE_with_stringent_FI_in_any_role_gene	CSQN=Missense;codon_pos=65350336-65350337-65350338;ref_codon_seq=CGA;aliases=ENSP00000370330;source=Ensembl
ERBB2IP	chr5:g.65350373G>A	p.R1076Q	TIER 1		MISSENSE_with_stringent_FI_in_any_role_gene	CSQN=Missense;codon_pos=65350372-65350373-65350374;ref_codon_seq=CGA;aliases=ENSP00000370330;source=Ensembl
ERBB2IP	chr5:g.65372148G>A	p.R1282Q	TIER 1		MISSENSE_with_stringent_FI_in_any_role_gene	CSQN=Missense;codon_pos=65372147-65372148-65372149;ref_codon_seq=CGA;aliases=ENSP00000370330;source=Ensembl
ERBB2IP	chr5:g.65307952C>T	p.S128F	TIER 1		MISSENSE_with_stringent_FI_in_any_role_gene	CSQN=Missense;codon_pos=65307951-65307952-65307953;ref_codon_seq=TCC;aliases=ENSP00000370330;source=Ensembl
ERBB3	chr12:g.56495811T>C	p.F1334S	TIER 1		MISSENSE_with_stringent_FI_in_any_role_gene	CSQN=Missense;codon_pos=56495810-56495811-56495812;ref_codon_seq=TTC;aliases=ENSP00000267101;source=Ensembl
ERBB3	chr12:g.56481922G>A	p.G284R	TIER 1		MISSENSE_in_CLUSTER_in_any_role_gene,MISSENSE_with_stringent_FI_in_any_role_gene	CSQN=Missense;codon_pos=56481922-56481923-56481924;ref_codon_seq=GGA;aliases=ENSP00000267101;source=Ensembl
ERBB3	chr12:g.56490893G>A	p.G780E	TIER 1		MISSENSE_with_stringent_FI_in_any_role_gene	CSQN=Missense;codon_pos=56490892-56490893-56490894;ref_codon_seq=GGG;aliases=ENSP00000267101;source=Ensembl
ERBB3	chr12:g.56482437A>G	p.K329E	TIER 1		MISSENSE_with_stringent_FI_in_any_role_gene	CSQN=Missense;codon_pos=56482437-56482438-56482439;ref_codon_seq=AAA;aliases=ENSP00000267101;source=Ensembl
ERBB3	chr12:g.56482601A>G	p.N353S	TIER 1		MISSENSE_with_stringent_FI_in_any_role_gene	CSQN=Missense;codon_pos=56482600-56482601-56482602;ref_codon_seq=AAC;aliases=ENSP00000267101;source=Ensembl
ERBB3	chr12:g.56482369C>A	p.P306H	TIER 1		MISSENSE_with_stringent_FI_in_any_role_gene	CSQN=Missense;codon_pos=56482368-56482369-56482370;ref_codon_seq=CCT;aliases=ENSP00000267101;source=Ensembl
ERBB3	chr12:g.56487277C>T	p.R475W	TIER 1		MISSENSE_with_stringent_FI_in_any_role_gene	CSQN=Missense;codon_pos=56487277-56487278-56487279;ref_codon_seq=CGG;aliases=ENSP00000267101;source=Ensembl
ERBB3	chr12:g.56487277C>T	p.R475W	TIER 1		MISSENSE_with_stringent_FI_in_any_role_gene	CSQN=Missense;codon_pos=56487277-56487278-56487279;ref_codon_seq=CGG;aliases=ENSP00000267101;source=Ensembl
ERBB3	chr12:g.56492635C>T	p.R929W	TIER 1		MISSENSE_with_stringent_FI_in_any_role_gene	CSQN=Missense;codon_pos=56492635-56492636-56492637;ref_codon_seq=CGG;aliases=ENSP00000267101;source=Ensembl
ERBB3	chr12:g.56491645G>T	p.S846I	TIER 1		MISSENSE_with_stringent_FI_in_any_role_gene	CSQN=Missense;codon_pos=56491644-56491645-56491646;ref_codon_seq=AGT;aliases=ENSP00000267101;source=Ensembl
ERBB3	chr12:g.56482607C>G	p.T355S	TIER 1		MISSENSE_with_stringent_FI_in_any_role_gene	CSQN=Missense;codon_pos=56482606-56482607-56482608;ref_codon_seq=ACC;aliases=ENSP00000267101;source=Ensembl
ERBB3	chr12:g.56478854G>C	p.V104L	TIER 1		MISSENSE_in_CLUSTER_in_any_role_gene	CSQN=Missense;codon_pos=56478854-56478855-56478856;ref_codon_seq=GTG;aliases=ENSP00000267101;source=Ensembl
ERBB3	chr12:g.56478854G>C	p.V104L	TIER 1		MISSENSE_in_CLUSTER_in_any_role_gene	CSQN=Missense;codon_pos=56478854-56478855-56478856;ref_codon_seq=GTG;aliases=ENSP00000267101;source=Ensembl
ERBB3	chr12:g.56478854G>A	p.V104M	TIER 1		MISSENSE_in_CLUSTER_in_any_role_gene	CSQN=Missense;codon_pos=56478854-56478855-56478856;ref_codon_seq=GTG;aliases=ENSP00000267101;source=Ensembl
ERBB3	chr12:g.56478854G>A	p.V104M	TIER 1		MISSENSE_in_CLUSTER_in_any_role_gene	CSQN=Missense;codon_pos=56478854-56478855-56478856;ref_codon_seq=GTG;aliases=ENSP00000267101;source=Ensembl
ERCC1	chr19:g.45918211C>T	p.E204K	TIER 1		MISSENSE_with_stringent_FI_in_any_role_gene	CSQN=Missense;codon_pos=45918209-45918210-45918211;ref_codon_seq=GAA;aliases=ENSP00000013807;source=Ensembl
ERCC1	chr19:g.45916990A>C	p.L263R	TIER 1		MISSENSE_with_stringent_FI_in_any_role_gene	CSQN=Missense;codon_pos=45916989-45916990-45916991;ref_codon_seq=CTC;aliases=ENSP00000013807;source=Ensembl
ERCC1	chr19:g.45917240G>A	p.T252I	TIER 1		MISSENSE_with_stringent_FI_in_any_role_gene	CSQN=Missense;codon_pos=45917239-45917240-45917241;ref_codon_seq=ACC;aliases=ENSP00000013807;source=Ensembl
ERCC1	chr19:g.45918178A>G	p.Y215H	TIER 1		MISSENSE_with_stringent_FI_in_any_role_gene	CSQN=Missense;codon_pos=45918176-45918177-45918178;ref_codon_seq=TAT;aliases=ENSP00000013807;source=Ensembl
ERCC2	chr19:g.45871992C>G	p.E86Q	TIER 1		MISSENSE_with_stringent_FI_in_any_role_gene	CSQN=Missense;codon_pos=45871990-45871991-45871992;ref_codon_seq=GAG;aliases=ENSP00000375809;source=Ensembl
ERCC2	chr19:g.45856395C>T	p.G593R	TIER 1		MISSENSE_with_stringent_FI_in_any_role_gene	CSQN=Missense;codon_pos=45856393-45856394-45856395;ref_codon_seq=GGG;aliases=ENSP00000375809;source=Ensembl
ERCC2	chr19:g.45867687T>C	p.N238S	TIER 1		MISSENSE_with_stringent_FI_in_any_role_gene	CSQN=Missense;codon_pos=45867686-45867687-45867688;ref_codon_seq=AAC;aliases=ENSP00000375809;source=Ensembl
ERCC2	chr19:g.45868193C>T	p.R166H	TIER 1		MISSENSE_with_stringent_FI_in_any_role_gene	CSQN=Missense;codon_pos=45868192-45868193-45868194;ref_codon_seq=CGT;aliases=ENSP00000375809;source=Ensembl
ERCC2	chr19:g.45856398G>A	p.R592C	TIER 1		MISSENSE_with_stringent_FI_in_any_role_gene	CSQN=Missense;codon_pos=45856396-45856397-45856398;ref_codon_seq=CGC;aliases=ENSP00000375809;source=Ensembl
ERCC2	chr19:g.45855904G>C	p.R636G	TIER 1		MISSENSE_with_stringent_FI_in_any_role_gene	CSQN=Missense;codon_pos=45855902-45855903-45855904;ref_codon_seq=CGG;aliases=ENSP00000375809;source=Ensembl
ERCC2	chr19:g.45855532T>G	p.T709P	TIER 1		MISSENSE_with_stringent_FI_in_any_role_gene	CSQN=Missense;codon_pos=45855530-45855531-45855532;ref_codon_seq=ACC;aliases=ENSP00000375809;source=Ensembl
ERCC3	chr2:g.128050394G>A	p.A88V	TIER 1		MISSENSE_with_stringent_FI_in_any_role_gene	CSQN=Missense;codon_pos=128050393-128050394-128050395;ref_codon_seq=GCC;aliases=ENSP00000285398;source=Ensembl
ERCC3	chr2:g.128046929G>T	p.S269Y	TIER 1		MISSENSE_with_stringent_FI_in_any_role_gene	CSQN=Missense;codon_pos=128046928-128046929-128046930;ref_codon_seq=TCT;aliases=ENSP00000285398;source=Ensembl
ERCC4	chr16:g.14041800G>A	p.D783N	TIER 1		MISSENSE_with_stringent_FI_in_any_role_gene	CSQN=Missense;codon_pos=14041800-14041801-14041802;ref_codon_seq=GAC;aliases=ENSP00000310520;source=Ensembl
ERCC4	chr16:g.14041885A>T	p.E811V	TIER 1		MISSENSE_with_stringent_FI_in_any_role_gene	CSQN=Missense;codon_pos=14041884-14041885-14041886;ref_codon_seq=GAG;aliases=ENSP00000310520;source=Ensembl
ERCC4	chr16:g.14020504G>A	p.G159S	TIER 1		MISSENSE_with_stringent_FI_in_any_role_gene	CSQN=Missense;codon_pos=14020504-14020505-14020506;ref_codon_seq=GGT;aliases=ENSP00000310520;source=Ensembl
ERCC4	chr16:g.14022061T>C	p.L254S	TIER 1		MISSENSE_with_stringent_FI_in_any_role_gene	CSQN=Missense;codon_pos=14022060-14022061-14022062;ref_codon_seq=TTA;aliases=ENSP00000310520;source=Ensembl
ERCC4	chr16:g.14041821C>T	p.L790F	TIER 1		MISSENSE_with_stringent_FI_in_any_role_gene	CSQN=Missense;codon_pos=14041821-14041822-14041823;ref_codon_seq=CTT;aliases=ENSP00000310520;source=Ensembl
ERCC4	chr16:g.14041540C>T	p.P696L	TIER 1		MISSENSE_with_stringent_FI_in_any_role_gene	CSQN=Missense;codon_pos=14041539-14041540-14041541;ref_codon_seq=CCA;aliases=ENSP00000310520;source=Ensembl
ERCC4	chr16:g.14024648C>T	p.R292*	TIER 1	DISRUPTING_not_distal_in_LoF_role_gene		CSQN=Nonsense;codon_pos=14024648-14024649-14024650;ref_codon_seq=CGA;aliases=ENSP00000310520;source=Ensembl
ERCC5	chr13:g.103514037G>A	p.D285N	TIER 1		MISSENSE_with_stringent_FI_in_any_role_gene	CSQN=Missense;codon_pos=103514037-103514038-103514039;ref_codon_seq=GAC;aliases=ENSP00000347978;source=Ensembl
ERCC5	chr13:g.103498641C>A	p.L9M	TIER 1		MISSENSE_with_stringent_FI_in_any_role_gene	CSQN=Missense;codon_pos=103498641-103498642-103498643;ref_codon_seq=CTG;aliases=ENSP00000347978;source=Ensembl
ERCC6	chr10:g.50732200A>T	p.F426I	TIER 1		MISSENSE_with_stringent_FI_in_any_role_gene	CSQN=Missense;codon_pos=50732198-50732199-50732200;ref_codon_seq=TTT;aliases=ENSP00000348089;source=Ensembl
ERCC6	chr10:g.50669491A>G	p.L1297P	TIER 1		MISSENSE_with_stringent_FI_in_any_role_gene	CSQN=Missense;codon_pos=50669490-50669491-50669492;ref_codon_seq=CTG;aliases=ENSP00000348089;source=Ensembl
ERCC6	chr10:g.50736520G>A	p.L199F	TIER 1		MISSENSE_with_stringent_FI_in_any_role_gene	CSQN=Missense;codon_pos=50736518-50736519-50736520;ref_codon_seq=CTT;aliases=ENSP00000348089;source=Ensembl
ERCC6	chr10:g.50686425A>T	p.L754H	TIER 1		MISSENSE_with_stringent_FI_in_any_role_gene	CSQN=Missense;codon_pos=50686424-50686425-50686426;ref_codon_seq=CTT;aliases=ENSP00000348089;source=Ensembl
ERCC6	chr10:g.50681053G>A	p.L911F	TIER 1		MISSENSE_with_stringent_FI_in_any_role_gene	CSQN=Missense;codon_pos=50681051-50681052-50681053;ref_codon_seq=CTT;aliases=ENSP00000348089;source=Ensembl
ERCC6	chr10:g.50690873G>A	p.P677S	TIER 1		MISSENSE_with_stringent_FI_in_any_role_gene	CSQN=Missense;codon_pos=50690871-50690872-50690873;ref_codon_seq=CCG;aliases=ENSP00000348089;source=Ensembl
ERCC6	chr10:g.50682109C>A	p.Q854H	TIER 1		MISSENSE_with_stringent_FI_in_any_role_gene	CSQN=Missense;codon_pos=50682109-50682110-50682111;ref_codon_seq=CAG;aliases=ENSP00000348089;source=Ensembl
ERCC6	chr10:g.50667133G>A	p.R1404C	TIER 1		MISSENSE_with_stringent_FI_in_any_role_gene	CSQN=Missense;codon_pos=50667131-50667132-50667133;ref_codon_seq=CGT;aliases=ENSP00000348089;source=Ensembl
ERCC6	chr10:g.50669590C>A	p.S1264I	TIER 1		MISSENSE_with_stringent_FI_in_any_role_gene	CSQN=Missense;codon_pos=50669589-50669590-50669591;ref_codon_seq=AGT;aliases=ENSP00000348089;source=Ensembl
ESR1	chr6:g.152419922T>A	p.Y537N	TIER 1		MISSENSE_with_stringent_FI_in_any_role_gene	CSQN=Missense;codon_pos=152419922-152419923-152419924;ref_codon_seq=TAT;aliases=ENSP00000405330;source=Ensembl
ETV6	chr12:g.12037438T>C	p.F357L	TIER 2		MISSENSE_with_loose_FI_in_any_role_gene	CSQN=Missense;codon_pos=12037438-12037439-12037440;ref_codon_seq=TTC;aliases=ENSP00000379658;source=Ensembl
ETV6	chr12:g.12038956T>A	p.F417I	TIER 1		MISSENSE_with_stringent_FI_in_any_role_gene	CSQN=Missense;codon_pos=12038956-12038957-12038958;ref_codon_seq=TTC;aliases=ENSP00000379658;source=Ensembl
ETV6	chr12:g.12037516C>T	p.H383Y	TIER 1		MISSENSE_with_stringent_FI_in_any_role_gene	CSQN=Missense;codon_pos=12037516-12037517-12037518;ref_codon_seq=CAT;aliases=ENSP00000379658;source=Ensembl
ETV6	chr12:g.12038884A>G	p.K393E	TIER 2		MISSENSE_with_loose_FI_in_any_role_gene	CSQN=Missense;codon_pos=12038884-12038885-12038886;ref_codon_seq=AAA;aliases=ENSP00000379658;source=Ensembl
ETV6	chr12:g.12022610C>T	p.P239L	TIER 2		MISSENSE_with_loose_FI_in_any_role_gene	CSQN=Missense;codon_pos=12022609-12022610-12022611;ref_codon_seq=CCC;aliases=ENSP00000379658;source=Ensembl
ETV6	chr12:g.11905418C>T	p.P23L	TIER 2		MISSENSE_with_loose_FI_in_any_role_gene	CSQN=Missense;codon_pos=11905417-11905418-11905419;ref_codon_seq=CCA;aliases=ENSP00000379658;source=Ensembl
ETV6	chr12:g.12038894G>C	p.R396T	TIER 2		MISSENSE_with_loose_FI_in_any_role_gene	CSQN=Missense;codon_pos=12038893-12038894-12038895;ref_codon_seq=AGA;aliases=ENSP00000379658;source=Ensembl
ETV6	chr12:g.12038903G>A	p.R399H	TIER 1		MISSENSE_with_stringent_FI_in_any_role_gene	CSQN=Missense;codon_pos=12038902-12038903-12038904;ref_codon_seq=CGC;aliases=ENSP00000379658;source=Ensembl
ETV6	chr12:g.12043918C>T	p.R433C	TIER 2		MISSENSE_with_loose_FI_in_any_role_gene	CSQN=Missense;codon_pos=12043918-12043919-12043920;ref_codon_seq=CGT;aliases=ENSP00000379658;source=Ensembl
EXT1	chr8:g.118849406A>G	p.F333L	TIER 1		MISSENSE_with_stringent_FI_in_any_role_gene	CSQN=Missense;codon_pos=118849404-118849405-118849406;ref_codon_seq=TTC;aliases=ENSP00000367446;source=Ensembl
EXT1	chr8:g.118812009A>G	p.L728P	TIER 1		MISSENSE_with_stringent_FI_in_any_role_gene	CSQN=Missense;codon_pos=118812008-118812009-118812010;ref_codon_seq=CTC;aliases=ENSP00000367446;source=Ensembl
EXT1	chr8:g.119122720T>G	p.N189T	TIER 1		MISSENSE_with_stringent_FI_in_any_role_gene	CSQN=Missense;codon_pos=119122719-119122720-119122721;ref_codon_seq=AAT;aliases=ENSP00000367446;source=Ensembl
EXT2	chr11:g.44255765C>T	p.A669V	TIER 1		MISSENSE_with_stringent_FI_in_any_role_gene	CSQN=Missense;codon_pos=44255764-44255765-44255766;ref_codon_seq=GCC;aliases=ENSP00000379032;source=Ensembl
EXT2	chr11:g.44146494G>A	p.C333Y	TIER 1		MISSENSE_with_stringent_FI_in_any_role_gene	CSQN=Missense;codon_pos=44146493-44146494-44146495;ref_codon_seq=TGC;aliases=ENSP00000379032;source=Ensembl
EXT2	chr11:g.44228465G>T	p.D573Y	TIER 1		MISSENSE_with_stringent_FI_in_any_role_gene	CSQN=Missense;codon_pos=44228465-44228466-44228467;ref_codon_seq=GAT;aliases=ENSP00000379032;source=Ensembl
EXT2	chr11:g.44219416T>G	p.L481R	TIER 1		MISSENSE_with_stringent_FI_in_any_role_gene	CSQN=Missense;codon_pos=44219415-44219416-44219417;ref_codon_seq=CTG;aliases=ENSP00000379032;source=Ensembl
EZH2	chr7:g.148508724C>T	p.C642Y	TIER 1		MISSENSE_with_stringent_FI_in_any_role_gene	CSQN=Missense;codon_pos=148508723-148508724-148508725;ref_codon_seq=TGT;aliases=ENSP00000419711;source=Ensembl
EZH2	chr7:g.148543663T>A	p.I49F	TIER 1		MISSENSE_with_stringent_FI_in_any_role_gene	CSQN=Missense;codon_pos=148543661-148543662-148543663;ref_codon_seq=ATT;aliases=ENSP00000419711;source=Ensembl
EZH2	chr7:g.148524329G>A	p.P219S	TIER 1		MISSENSE_with_stringent_FI_in_any_role_gene	CSQN=Missense;codon_pos=148524327-148524328-148524329;ref_codon_seq=CCT;aliases=ENSP00000419711;source=Ensembl
EZH2	chr7:g.148524329G>A	p.P219S	TIER 1		MISSENSE_with_stringent_FI_in_any_role_gene	CSQN=Missense;codon_pos=148524327-148524328-148524329;ref_codon_seq=CCT;aliases=ENSP00000419711;source=Ensembl
EZH2	chr7:g.148511172G>A	p.P572L	TIER 1		MISSENSE_with_stringent_FI_in_any_role_gene	CSQN=Missense;codon_pos=148511171-148511172-148511173;ref_codon_seq=CCG;aliases=ENSP00000419711;source=Ensembl
EZH2	chr7:g.148512068C>A	p.S532I	TIER 1		MISSENSE_with_stringent_FI_in_any_role_gene	CSQN=Missense;codon_pos=148512067-148512068-148512069;ref_codon_seq=AGT;aliases=ENSP00000419711;source=Ensembl
FAF1	chr1:g.50957406G>A	p.A521V	TIER 1		MISSENSE_with_stringent_FI_in_any_role_gene	CSQN=Missense;codon_pos=50957405-50957406-50957407;ref_codon_seq=GCT;aliases=ENSP00000379457;source=Ensembl
FAF1	chr1:g.51121161G>A	p.R233C	TIER 1		MISSENSE_with_stringent_FI_in_any_role_gene	CSQN=Missense;codon_pos=51121159-51121160-51121161;ref_codon_seq=CGC;aliases=ENSP00000379457;source=Ensembl
FAF1	chr1:g.51121161G>A	p.R233C	TIER 1		MISSENSE_with_stringent_FI_in_any_role_gene	CSQN=Missense;codon_pos=51121159-51121160-51121161;ref_codon_seq=CGC;aliases=ENSP00000379457;source=Ensembl
FAM123B	chrX:g.63411495C>A	p.E558*	TIER 1	DISRUPTING_not_distal_in_LoF_role_gene		CSQN=Nonsense;codon_pos=63411493-63411494-63411495;ref_codon_seq=GAA;aliases=ENSP00000329117;source=Ensembl
FAM123B	chrX:g.63410744G>A	p.T808I	TIER 1		MISSENSE_with_stringent_FI_in_any_role_gene	CSQN=Missense;codon_pos=63410743-63410744-63410745;ref_codon_seq=ACC;aliases=ENSP00000329117;source=Ensembl
FAM175A	chr4:g.84391395G>C	p.T146S	TIER 2		MISSENSE_with_loose_FI_in_any_role_gene	CSQN=Missense;codon_pos=84391394-84391395-84391396;ref_codon_seq=ACT;aliases=ENSP00000369857;source=Ensembl
FAM46C	chr1:g.118166253T>G	p.F255V	TIER 2		MISSENSE_with_loose_FI_in_any_role_gene	CSQN=Missense;codon_pos=118166253-118166254-118166255;ref_codon_seq=TTC;aliases=ENSP00000358458;source=Ensembl
FAM46C	chr1:g.118166656C>G	p.P389R	TIER 2		MISSENSE_with_loose_FI_in_any_role_gene	CSQN=Missense;codon_pos=118166655-118166656-118166657;ref_codon_seq=CCC;aliases=ENSP00000358458;source=Ensembl
FAM46C	chr1:g.118165561G>A	p.R24Q	TIER 2		MISSENSE_with_loose_FI_in_any_role_gene	CSQN=Missense;codon_pos=118165560-118165561-118165562;ref_codon_seq=CGG;aliases=ENSP00000358458;source=Ensembl
FANCA	chr16:g.89858883C>T	p.R360H	TIER 1		MISSENSE_with_stringent_FI_in_any_role_gene	CSQN=Missense;codon_pos=89858882-89858883-89858884;ref_codon_seq=CGC;aliases=ENSP00000373952;source=Ensembl
FANCD2	chr3:g.10123145C>A	p.A1074D	TIER 1		MISSENSE_with_stringent_FI_in_any_role_gene	CSQN=Missense;codon_pos=10123144-10123145-10123146;ref_codon_seq=GCT;aliases=ENSP00000287647;source=Ensembl
FANCD2	chr3:g.10122838G>T	p.E1011*	TIER 1	DISRUPTING_not_distal_in_LoF_role_gene		CSQN=Nonsense;codon_pos=10122838-10122839-10122840;ref_codon_seq=GAA;aliases=ENSP00000287647;source=Ensembl
FANCD2	chr3:g.10107148G>A	p.G747R	TIER 1		MISSENSE_with_stringent_FI_in_any_role_gene	CSQN=Missense;codon_pos=10107148-10107149-10107150;ref_codon_seq=GGA;aliases=ENSP00000287647;source=Ensembl
FANCD2	chr3:g.10076173C>T	p.Q76*	TIER 1	DISRUPTING_not_distal_in_LoF_role_gene		CSQN=Nonsense;codon_pos=10076173-10076174-10076175;ref_codon_seq=CAA;aliases=ENSP00000287647;source=Ensembl
FANCD2	chr3:g.10084749C>T	p.R302W	TIER 1		MISSENSE_with_stringent_FI_in_any_role_gene	CSQN=Missense;codon_pos=10084749-10084750-10084751;ref_codon_seq=CGG;aliases=ENSP00000287647;source=Ensembl
FANCD2	chr3:g.10105497G>A	p.V617I	TIER 2		MISSENSE_with_loose_FI_in_any_role_gene	CSQN=Missense;codon_pos=10105497-10105498-10105499;ref_codon_seq=GTT;aliases=ENSP00000287647;source=Ensembl
FANCE	chr6:g.35430650G>A	p.A490T	TIER 1		MISSENSE_with_stringent_FI_in_any_role_gene	CSQN=Missense;codon_pos=35430650-35430651-35430652;ref_codon_seq=GCC;aliases=ENSP00000229769;source=Ensembl
FANCE	chr6:g.35425345A>T	p.R290W	TIER 1		MISSENSE_with_stringent_FI_in_any_role_gene	CSQN=Missense;codon_pos=35425345-35425346-35425347;ref_codon_seq=AGG;aliases=ENSP00000229769;source=Ensembl
FANCG	chr9:g.35076851G>A	p.A265V	TIER 2		MISSENSE_with_loose_FI_in_any_role_gene	CSQN=Missense;codon_pos=35076850-35076851-35076852;ref_codon_seq=GCA;aliases=ENSP00000367910;source=Ensembl
FANCG	chr9:g.35075023G>A	p.R513W	TIER 1		MISSENSE_with_stringent_FI_in_any_role_gene	CSQN=Missense;codon_pos=35075021-35075022-35075023;ref_codon_seq=CGG;aliases=ENSP00000367910;source=Ensembl
FANCI	chr15:g.89844654T>C	p.L996P	TIER 1		MISSENSE_with_stringent_FI_in_any_role_gene	CSQN=Missense;codon_pos=89844653-89844654-89844655;ref_codon_seq=CTG;aliases=ENSP00000310842;source=Ensembl
FANCI	chr15:g.89848412C>A	p.P1042H	TIER 1		MISSENSE_with_stringent_FI_in_any_role_gene	CSQN=Missense;codon_pos=89848411-89848412-89848413;ref_codon_seq=CCT;aliases=ENSP00000310842;source=Ensembl
FANCI	chr15:g.89821988C>T	p.P455L	TIER 1		MISSENSE_with_stringent_FI_in_any_role_gene	CSQN=Missense;codon_pos=89821987-89821988-89821989;ref_codon_seq=CCC;aliases=ENSP00000310842;source=Ensembl
FANCI	chr15:g.89835940C>T	p.Q672*	TIER 2	DISRUPTING_not_distal_in_Ambigous_role_gene		CSQN=Nonsense;codon_pos=89835940-89835941-89835942;ref_codon_seq=CAG;aliases=ENSP00000310842;source=Ensembl
FANCI	chr15:g.89857934C>T	p.S1271F	TIER 1		MISSENSE_with_stringent_FI_in_any_role_gene	CSQN=Missense;codon_pos=89857933-89857934-89857935;ref_codon_seq=TCC;aliases=ENSP00000310842;source=Ensembl
FAT1	chr4:g.187584545G>A	p.A1163V	TIER 1		MISSENSE_with_stringent_FI_in_any_role_gene	CSQN=Missense;codon_pos=187584544-187584545-187584546;ref_codon_seq=GCA;aliases=ENSP00000406229;source=Ensembl
FAT1	chr4:g.187509883C>T	p.A4544T	TIER 1		MISSENSE_with_stringent_FI_in_any_role_gene	CSQN=Missense;codon_pos=187509881-187509882-187509883;ref_codon_seq=GCC;aliases=ENSP00000406229;source=Ensembl
FAT1	chr4:g.187627969C>T	p.D1005N	TIER 1		MISSENSE_with_stringent_FI_in_any_role_gene	CSQN=Missense;codon_pos=187627967-187627968-187627969;ref_codon_seq=GAC;aliases=ENSP00000406229;source=Ensembl
FAT1	chr4:g.187627912C>A	p.D1024Y	TIER 1		MISSENSE_with_stringent_FI_in_any_role_gene	CSQN=Missense;codon_pos=187627910-187627911-187627912;ref_codon_seq=GAT;aliases=ENSP00000406229;source=Ensembl
FAT1	chr4:g.187521315T>G	p.D3947A	TIER 1		MISSENSE_with_stringent_FI_in_any_role_gene	CSQN=Missense;codon_pos=187521314-187521315-187521316;ref_codon_seq=GAT;aliases=ENSP00000406229;source=Ensembl
FAT1	chr4:g.187516852C>T	p.D4377N	TIER 1		MISSENSE_with_stringent_FI_in_any_role_gene	CSQN=Missense;codon_pos=187516850-187516851-187516852;ref_codon_seq=GAT;aliases=ENSP00000406229;source=Ensembl
FAT1	chr4:g.187516852C>T	p.D4377N	TIER 1		MISSENSE_with_stringent_FI_in_any_role_gene	CSQN=Missense;codon_pos=187516850-187516851-187516852;ref_codon_seq=GAT;aliases=ENSP00000406229;source=Ensembl
FAT1	chr4:g.187510225C>T	p.D4430N	TIER 1		MISSENSE_with_stringent_FI_in_any_role_gene	CSQN=Missense;codon_pos=187510223-187510224-187510225;ref_codon_seq=GAC;aliases=ENSP00000406229;source=Ensembl
FAT1	chr4:g.187628125C>T	p.D953N	TIER 1		MISSENSE_with_stringent_FI_in_any_role_gene	CSQN=Missense;codon_pos=187628123-187628124-187628125;ref_codon_seq=GAT;aliases=ENSP00000406229;source=Ensembl
FAT1	chr4:g.187627744C>A	p.G1080C	TIER 1		MISSENSE_with_stringent_FI_in_any_role_gene	CSQN=Missense;codon_pos=187627742-187627743-187627744;ref_codon_seq=GGT;aliases=ENSP00000406229;source=Ensembl
FAT1	chr4:g.187560937C>T	p.G1194D	TIER 1		MISSENSE_with_stringent_FI_in_any_role_gene	CSQN=Missense;C2=NextToSpliceAcceptorOfExon4_At_chr4:187560938;codon_pos=187560936-187560937-187584453;ref_codon_seq=GGT;aliases=ENSP00000406229;source=Ensembl
FAT1	chr4:g.187554941C>T	p.G1407E	TIER 1		MISSENSE_with_stringent_FI_in_any_role_gene	CSQN=Missense;codon_pos=187554940-187554941-187554942;ref_codon_seq=GGA;aliases=ENSP00000406229;source=Ensembl
FAT1	chr4:g.187549386C>A	p.G1578C	TIER 1		MISSENSE_with_stringent_FI_in_any_role_gene	CSQN=Missense;codon_pos=187549384-187549385-187549386;ref_codon_seq=GGC;aliases=ENSP00000406229;source=Ensembl
FAT1	chr4:g.187525713C>A	p.G3456C	TIER 1		MISSENSE_with_stringent_FI_in_any_role_gene	CSQN=Missense;codon_pos=187525711-187525712-187525713;ref_codon_seq=GGC;aliases=ENSP00000406229;source=Ensembl
FAT1	chr4:g.187524575C>A	p.G3702V	TIER 1		MISSENSE_with_stringent_FI_in_any_role_gene	CSQN=Missense;codon_pos=187524574-187524575-187524576;ref_codon_seq=GGT;aliases=ENSP00000406229;source=Ensembl
FAT1	chr4:g.187630804C>T	p.G60S	TIER 1		MISSENSE_with_stringent_FI_in_any_role_gene	CSQN=Missense;codon_pos=187630802-187630803-187630804;ref_codon_seq=GGT;aliases=ENSP00000406229;source=Ensembl
FAT1	chr4:g.187539121C>G	p.K2873N	TIER 1		MISSENSE_with_stringent_FI_in_any_role_gene	CSQN=Missense;codon_pos=187539121-187539122-187539123;ref_codon_seq=AAG;aliases=ENSP00000406229;source=Ensembl
FAT1	chr4:g.187549701G>A	p.L1514F	TIER 1		MISSENSE_with_stringent_FI_in_any_role_gene	CSQN=Missense;codon_pos=187549699-187549700-187549701;ref_codon_seq=CTC;aliases=ENSP00000406229;source=Ensembl
FAT1	chr4:g.187524596A>G	p.L3695S	TIER 1		MISSENSE_with_stringent_FI_in_any_role_gene	CSQN=Missense;codon_pos=187524595-187524596-187524597;ref_codon_seq=TTA;aliases=ENSP00000406229;source=Ensembl
FAT1	chr4:g.187557984G>A	p.P1243S	TIER 1		MISSENSE_with_stringent_FI_in_any_role_gene	CSQN=Missense;codon_pos=187557982-187557983-187557984;ref_codon_seq=CCT;aliases=ENSP00000406229;source=Ensembl
FAT1	chr4:g.187538994G>A	p.P2916S	TIER 1		MISSENSE_with_stringent_FI_in_any_role_gene	CSQN=Missense;codon_pos=187538992-187538993-187538994;ref_codon_seq=CCA;aliases=ENSP00000406229;source=Ensembl
FAT1	chr4:g.187525719G>A	p.P3454S	TIER 1		MISSENSE_with_stringent_FI_in_any_role_gene	CSQN=Missense;codon_pos=187525717-187525718-187525719;ref_codon_seq=CCA;aliases=ENSP00000406229;source=Ensembl
FAT1	chr4:g.187510042G>A	p.P4491S	TIER 1		MISSENSE_with_stringent_FI_in_any_role_gene	CSQN=Missense;codon_pos=187510040-187510041-187510042;ref_codon_seq=CCC;aliases=ENSP00000406229;source=Ensembl
FAT1	chr4:g.187629600_187629601delGGinsAT	p.P461I	TIER 1		MISSENSE_with_stringent_FI_in_any_role_gene	CSQN=Missense;codon_cDNA=1381-1382-1383;aliases=ENSP00000406229;source=Ensembl
FAT1	chr4:g.187584747G>A	p.R1096*	TIER 1	DISRUPTING_not_distal_in_LoF_role_gene		CSQN=Nonsense;codon_pos=187584745-187584746-187584747;ref_codon_seq=CGA;aliases=ENSP00000406229;source=Ensembl
FAT1	chr4:g.187539951G>A	p.R2597*	TIER 1	DISRUPTING_not_distal_in_LoF_role_gene		CSQN=Nonsense;codon_pos=187539949-187539950-187539951;ref_codon_seq=CGA;aliases=ENSP00000406229;source=Ensembl
FAT1	chr4:g.187535416C>T	p.R3053H	TIER 1		MISSENSE_with_stringent_FI_in_any_role_gene	CSQN=Missense;codon_pos=187535415-187535416-187535417;ref_codon_seq=CGC;aliases=ENSP00000406229;source=Ensembl
FAT1	chr4:g.187524530G>A	p.S3717F	TIER 1		MISSENSE_with_stringent_FI_in_any_role_gene	CSQN=Missense;codon_pos=187524529-187524530-187524531;ref_codon_seq=TCT;aliases=ENSP00000406229;source=Ensembl
FAT1	chr4:g.187517930G>A	p.S4255F	TIER 1		MISSENSE_with_stringent_FI_in_any_role_gene	CSQN=Missense;codon_pos=187517929-187517930-187517931;ref_codon_seq=TCC;aliases=ENSP00000406229;source=Ensembl
FAT1	chr4:g.187517930G>A	p.S4255F	TIER 1		MISSENSE_with_stringent_FI_in_any_role_gene	CSQN=Missense;codon_pos=187517929-187517930-187517931;ref_codon_seq=TCC;aliases=ENSP00000406229;source=Ensembl
FAT1	chr4:g.187549646A>G	p.V1532A	TIER 1		MISSENSE_with_stringent_FI_in_any_role_gene	CSQN=Missense;codon_pos=187549645-187549646-187549647;ref_codon_seq=GTC;aliases=ENSP00000406229;source=Ensembl
FAT1	chr4:g.187539257A>G	p.V2828A	TIER 1		MISSENSE_with_stringent_FI_in_any_role_gene	CSQN=Missense;codon_pos=187539256-187539257-187539258;ref_codon_seq=GTA;aliases=ENSP00000406229;source=Ensembl
FAT2	chr5:g.150897236A>G	p.L3803P	TIER 1		MISSENSE_with_stringent_FI_in_any_role_gene	CSQN=Missense;codon_pos=150897235-150897236-150897237;ref_codon_seq=CTC;aliases=ENSP00000261800;source=Ensembl
FAT2	chr5:g.150905453G>C	p.P3461R	TIER 1		MISSENSE_with_stringent_FI_in_any_role_gene	CSQN=Missense;codon_pos=150905452-150905453-150905454;ref_codon_seq=CCC;aliases=ENSP00000261800;source=Ensembl
FAT2	chr5:g.150905453G>C	p.P3461R	TIER 1		MISSENSE_with_stringent_FI_in_any_role_gene	CSQN=Missense;codon_pos=150905452-150905453-150905454;ref_codon_seq=CCC;aliases=ENSP00000261800;source=Ensembl
FBXO11	chr2:g.48036366G>A	p.A829V	TIER 1		MISSENSE_with_stringent_FI_in_any_role_gene	CSQN=Missense;codon_pos=48036365-48036366-48036367;ref_codon_seq=GCT;aliases=ENSP00000384823;source=Ensembl
FBXO11	chr2:g.48060173T>A	p.N324I	TIER 2		MISSENSE_with_loose_FI_in_any_role_gene	CSQN=Missense;codon_pos=48060172-48060173-48060174;ref_codon_seq=AAC;aliases=ENSP00000384823;source=Ensembl
FBXO11	chr2:g.48059568T>G	p.N440H	TIER 2		MISSENSE_with_loose_FI_in_any_role_gene	CSQN=Missense;codon_pos=48059566-48059567-48059568;ref_codon_seq=AAT;aliases=ENSP00000384823;source=Ensembl
FBXO11	chr2:g.48050480T>C	p.N473S	TIER 2		MISSENSE_with_loose_FI_in_any_role_gene	CSQN=Missense;codon_pos=48050479-48050480-48050481;ref_codon_seq=AAT;aliases=ENSP00000384823;source=Ensembl
FBXW7	chr4:g.153247363T>A	p.D480V	TIER 1		MISSENSE_in_CLUSTER_in_any_role_gene,MISSENSE_with_stringent_FI_in_any_role_gene	CSQN=Missense;codon_pos=153247362-153247363-153247364;ref_codon_seq=GAT;aliases=ENSP00000281708;source=Ensembl
FBXW7	chr4:g.153249510C>A	p.G423V	TIER 1		MISSENSE_in_CLUSTER_in_any_role_gene,MISSENSE_with_stringent_FI_in_any_role_gene	CSQN=Missense;codon_pos=153249509-153249510-153249511;ref_codon_seq=GGA;aliases=ENSP00000281708;source=Ensembl
FBXW7	chr4:g.153249469C>T	p.G437R	TIER 1		MISSENSE_with_stringent_FI_in_any_role_gene	CSQN=Missense;codon_pos=153249467-153249468-153249469;ref_codon_seq=GGA;aliases=ENSP00000281708;source=Ensembl
FBXW7	chr4:g.153259049G>C	p.L256V	TIER 1		MISSENSE_with_stringent_FI_in_any_role_gene	CSQN=Missense;codon_pos=153259047-153259048-153259049;ref_codon_seq=CTC;aliases=ENSP00000281708;source=Ensembl
FBXW7	chr4:g.153247355G>A	p.L483F	TIER 1		MISSENSE_with_stringent_FI_in_any_role_gene	CSQN=Missense;codon_pos=153247353-153247354-153247355;ref_codon_seq=CTT;aliases=ENSP00000281708;source=Ensembl
FBXW7	chr4:g.153268144G>A	p.R222*	TIER 1	DISRUPTING_not_distal_in_LoF_role_gene		CSQN=Nonsense;codon_pos=153268142-153268143-153268144;ref_codon_seq=CGA;aliases=ENSP00000281708;source=Ensembl
FBXW7	chr4:g.153251907G>A	p.R367*	TIER 1	DISRUPTING_not_distal_in_LoF_role_gene		CSQN=Nonsense;codon_pos=153251905-153251906-153251907;ref_codon_seq=CGA;aliases=ENSP00000281708;source=Ensembl
FBXW7	chr4:g.153251907G>A	p.R367*	TIER 1	DISRUPTING_not_distal_in_LoF_role_gene		CSQN=Nonsense;codon_pos=153251905-153251906-153251907;ref_codon_seq=CGA;aliases=ENSP00000281708;source=Ensembl
FBXW7	chr4:g.153249385G>A	p.R465C	TIER 1		MISSENSE_in_CLUSTER_in_any_role_gene,MISSENSE_with_stringent_FI_in_any_role_gene	CSQN=Missense;codon_pos=153249383-153249384-153249385;ref_codon_seq=CGT;aliases=ENSP00000281708;source=Ensembl
FBXW7	chr4:g.153249385G>A	p.R465C	TIER 1		MISSENSE_in_CLUSTER_in_any_role_gene,MISSENSE_with_stringent_FI_in_any_role_gene	CSQN=Missense;codon_pos=153249383-153249384-153249385;ref_codon_seq=CGT;aliases=ENSP00000281708;source=Ensembl
FBXW7	chr4:g.153249384C>A	p.R465L	TIER 1		MISSENSE_in_CLUSTER_in_any_role_gene,MISSENSE_with_stringent_FI_in_any_role_gene	CSQN=Missense;codon_pos=153249383-153249384-153249385;ref_codon_seq=CGT;aliases=ENSP00000281708;source=Ensembl
FBXW7	chr4:g.153247366C>T	p.R479Q	TIER 1		MISSENSE_in_CLUSTER_in_any_role_gene,MISSENSE_with_stringent_FI_in_any_role_gene	CSQN=Missense;codon_pos=153247365-153247366-153247367;ref_codon_seq=CGA;aliases=ENSP00000281708;source=Ensembl
FBXW7	chr4:g.153247366C>T	p.R479Q	TIER 1		MISSENSE_in_CLUSTER_in_any_role_gene,MISSENSE_with_stringent_FI_in_any_role_gene	CSQN=Missense;codon_pos=153247365-153247366-153247367;ref_codon_seq=CGA;aliases=ENSP00000281708;source=Ensembl
FBXW7	chr4:g.153244092G>A	p.R689W	TIER 1		MISSENSE_in_CLUSTER_in_any_role_gene,MISSENSE_with_stringent_FI_in_any_role_gene	CSQN=Missense;codon_pos=153244090-153244091-153244092;ref_codon_seq=CGG;aliases=ENSP00000281708;source=Ensembl
FBXW7	chr4:g.153245404G>T	p.S596Y	TIER 1		MISSENSE_with_stringent_FI_in_any_role_gene	CSQN=Missense;codon_pos=153245403-153245404-153245405;ref_codon_seq=TCT;aliases=ENSP00000281708;source=Ensembl
FBXW7	chr4:g.153251913A>T	p.W365R	TIER 1		MISSENSE_with_stringent_FI_in_any_role_gene	CSQN=Missense;codon_pos=153251911-153251912-153251913;ref_codon_seq=TGG;aliases=ENSP00000281708;source=Ensembl
FBXW7	chr4:g.153244211C>T	p.W649*	TIER 1	DISRUPTING_not_distal_in_LoF_role_gene		CSQN=Nonsense;codon_pos=153244210-153244211-153244212;ref_codon_seq=TGG;aliases=ENSP00000281708;source=Ensembl
FBXW7	chr4:g.153244211C>T	p.W649*	TIER 1	DISRUPTING_not_distal_in_LoF_role_gene		CSQN=Nonsense;codon_pos=153244210-153244211-153244212;ref_codon_seq=TGG;aliases=ENSP00000281708;source=Ensembl
FBXW7	chr4:g.153247168T>A	p.Y545F	TIER 1		MISSENSE_in_CLUSTER_in_any_role_gene,MISSENSE_with_stringent_FI_in_any_role_gene	CSQN=Missense;codon_pos=153247167-153247168-153247169;ref_codon_seq=TAT;aliases=ENSP00000281708;source=Ensembl
FGFR1	chr8:g.38273433G>C	p.C634W	TIER 1		MISSENSE_with_stringent_FI_in_any_role_gene,MISSENSE_with_DELICATE_domain_FI_in_any_role_gene	CSQN=Missense;codon_pos=38273433-38273434-38273435;ref_codon_seq=TGC;aliases=ENSP00000393312;source=Ensembl
FGFR1	chr8:g.38273434C>T	p.C634Y	TIER 1		MISSENSE_with_stringent_FI_in_any_role_gene,MISSENSE_with_DELICATE_domain_FI_in_any_role_gene	CSQN=Missense;codon_pos=38273433-38273434-38273435;ref_codon_seq=TGC;aliases=ENSP00000393312;source=Ensembl
FGFR1	chr8:g.38271238C>T	p.D824N	TIER 1		MISSENSE_with_stringent_FI_in_any_role_gene	CSQN=Missense;codon_pos=38271236-38271237-38271238;ref_codon_seq=GAT;aliases=ENSP00000393312;source=Ensembl
FGFR1	chr8:g.38271692G>A	p.P753S	TIER 1		MISSENSE_with_stringent_FI_in_any_role_gene,MISSENSE_with_DELICATE_domain_FI_in_any_role_gene	CSQN=Missense;codon_pos=38271690-38271691-38271692;ref_codon_seq=CCC;aliases=ENSP00000393312;source=Ensembl
FGFR1	chr8:g.38282211G>A	p.S282F	TIER 1		MISSENSE_with_stringent_FI_in_any_role_gene	CSQN=Missense;codon_pos=38282210-38282211-38282212;ref_codon_seq=TCC;aliases=ENSP00000393312;source=Ensembl
FGFR2	chr10:g.123279674G>C	p.P253R	TIER 1		MISSENSE_with_stringent_FI_in_any_role_gene	CSQN=Missense;codon_pos=123279673-123279674-123279675;ref_codon_seq=CCT;aliases=ENSP00000410294;source=Ensembl
FGFR3	chr4:g.1806656G>A	p.E458K	TIER 1		MISSENSE_with_stringent_FI_in_any_role_gene	CSQN=Missense;codon_pos=1806656-1806657-1806658;ref_codon_seq=GAG;aliases=ENSP00000414914;source=Ensembl
FGFR3	chr4:g.1803148C>T	p.P167L	TIER 1		MISSENSE_with_stringent_FI_in_any_role_gene	CSQN=Missense;codon_pos=1803147-1803148-1803149;ref_codon_seq=CCG;aliases=ENSP00000414914;source=Ensembl
FGFR3	chr4:g.1803234C>T	p.R196C	TIER 1		MISSENSE_with_stringent_FI_in_any_role_gene	CSQN=Missense;codon_pos=1803234-1803235-1803236;ref_codon_seq=CGC;aliases=ENSP00000414914;source=Ensembl
FGFR4	chr5:g.176523313C>T	p.A657V	TIER 1		MISSENSE_with_stringent_FI_in_any_role_gene	CSQN=Missense;codon_pos=176523312-176523313-176523314;ref_codon_seq=GCG;aliases=ENSP00000292408;source=Ensembl
FGFR4	chr5:g.176520524G>A	p.D457N	TIER 1		MISSENSE_with_stringent_FI_in_any_role_gene	CSQN=Missense;codon_pos=176520524-176520525-176520526;ref_codon_seq=GAC;aliases=ENSP00000292408;source=Ensembl
FGFR4	chr5:g.176522570G>A	p.G556E	TIER 1		MISSENSE_with_stringent_FI_in_any_role_gene	CSQN=Missense;codon_pos=176522569-176522570-176522571;ref_codon_seq=GGA;aliases=ENSP00000292408;source=Ensembl
FGFR4	chr5:g.176520516T>A	p.L454Q	TIER 1		MISSENSE_with_stringent_FI_in_any_role_gene	CSQN=Missense;codon_pos=176520515-176520516-176520517;ref_codon_seq=CTA;aliases=ENSP00000292408;source=Ensembl
FGFR4	chr5:g.176518103C>T	p.R201W	TIER 1		MISSENSE_with_stringent_FI_in_any_role_gene	CSQN=Missense;codon_pos=176518103-176518104-176518105;ref_codon_seq=CGG;aliases=ENSP00000292408;source=Ensembl
FGFR4	chr5:g.176520464C>T	p.R437C	TIER 1		MISSENSE_with_stringent_FI_in_any_role_gene	CSQN=Missense;codon_pos=176520464-176520465-176520466;ref_codon_seq=CGT;aliases=ENSP00000292408;source=Ensembl
FH	chr1:g.241661251C>G	p.K470N	TIER 1		MISSENSE_with_stringent_FI_in_any_role_gene	CSQN=Missense;codon_pos=241661251-241661252-241661253;ref_codon_seq=AAG;aliases=ENSP00000355518;source=Ensembl
FH	chr1:g.241680525G>T	p.S75Y	TIER 1		MISSENSE_with_stringent_FI_in_any_role_gene	CSQN=Missense;codon_pos=241680524-241680525-241680526;ref_codon_seq=TCT;aliases=ENSP00000355518;source=Ensembl
FH	chr1:g.241669318C>T	p.V297M	TIER 1		MISSENSE_with_stringent_FI_in_any_role_gene	CSQN=Missense;codon_pos=241669316-241669317-241669318;ref_codon_seq=GTG;aliases=ENSP00000355518;source=Ensembl
FIP1L1	chr4:g.54319095C>T	p.P432S	TIER 1		MISSENSE_with_stringent_FI_in_any_role_gene	CSQN=Missense;codon_pos=54319095-54319096-54319097;ref_codon_seq=CCC;aliases=ENSP00000336752;source=Ensembl
FIP1L1	chr4:g.54257257G>A	p.R196Q	TIER 1		MISSENSE_with_stringent_FI_in_any_role_gene	CSQN=Missense;codon_pos=54257256-54257257-54257258;ref_codon_seq=CGA;aliases=ENSP00000336752;source=Ensembl
FIP1L1	chr4:g.54319224C>T	p.R475W	TIER 1		MISSENSE_with_stringent_FI_in_any_role_gene	CSQN=Missense;codon_pos=54319224-54319225-54319226;ref_codon_seq=CGG;aliases=ENSP00000336752;source=Ensembl
FIP1L1	chr4:g.54244037C>T	p.S11L	TIER 1		MISSENSE_with_stringent_FI_in_any_role_gene	CSQN=Missense;codon_pos=54244036-54244037-54244038;ref_codon_seq=TCG;aliases=ENSP00000336752;source=Ensembl
FIP1L1	chr4:g.54292092T>C	p.V326A	TIER 1		MISSENSE_with_stringent_FI_in_any_role_gene	CSQN=Missense;codon_pos=54292091-54292092-54292093;ref_codon_seq=GTA;aliases=ENSP00000336752;source=Ensembl
FLCN	chr17:g.17131408C>T	p.G15D	TIER 1		MISSENSE_with_stringent_FI_in_any_role_gene	CSQN=Missense;codon_pos=17131407-17131408-17131409;ref_codon_seq=GGC;aliases=ENSP00000285071;source=Ensembl
FLCN	chr17:g.17122347G>A	p.R350W	TIER 1		MISSENSE_with_stringent_FI_in_any_role_gene	CSQN=Missense;codon_pos=17122345-17122346-17122347;ref_codon_seq=CGG;aliases=ENSP00000285071;source=Ensembl
FLCN	chr17:g.17120475G>A	p.R362C	TIER 1		MISSENSE_with_stringent_FI_in_any_role_gene	CSQN=Missense;codon_pos=17120473-17120474-17120475;ref_codon_seq=CGC;aliases=ENSP00000285071;source=Ensembl
FLT4	chr5:g.180040032G>A	p.P1137L	TIER 1		MISSENSE_with_stringent_FI_in_any_role_gene	CSQN=Missense;codon_pos=180040031-180040032-180040033;ref_codon_seq=CCG;aliases=ENSP00000261937;source=Ensembl
FMR1	chrX:g.147014240G>A	p.E280K	TIER 1		MISSENSE_with_stringent_FI_in_any_role_gene	CSQN=Missense;codon_pos=147014240-147014241-147014242;ref_codon_seq=GAA;aliases=ENSP00000359506;source=Ensembl
FMR1	chrX:g.147024796G>T	p.R474I	TIER 1		MISSENSE_with_stringent_FI_in_any_role_gene	CSQN=Missense;codon_pos=147024795-147024796-147024797;ref_codon_seq=AGA;aliases=ENSP00000359506;source=Ensembl
FN1	chr2:g.216230347C>T	p.C2342Y	TIER 1		MISSENSE_with_stringent_FI_in_any_role_gene	CSQN=Missense;codon_pos=216230346-216230347-216230348;ref_codon_seq=TGC;aliases=ENSP00000346839;source=Ensembl
FN1	chr2:g.216270994C>T	p.E985K	TIER 1		MISSENSE_with_stringent_FI_in_any_role_gene	CSQN=Missense;codon_pos=216270992-216270993-216270994;ref_codon_seq=GAG;aliases=ENSP00000346839;source=Ensembl
FN1	chr2:g.216262550C>T	p.G1124R	TIER 1		MISSENSE_with_stringent_FI_in_any_role_gene	CSQN=Missense;codon_pos=216262548-216262549-216262550;ref_codon_seq=GGA;aliases=ENSP00000346839;source=Ensembl
FN1	chr2:g.216289028C>G	p.G353R	TIER 1		MISSENSE_with_stringent_FI_in_any_role_gene	CSQN=Missense;codon_pos=216289026-216289027-216289028;ref_codon_seq=GGC;aliases=ENSP00000346839;source=Ensembl
FN1	chr2:g.216288217C>T	p.G417S	TIER 1		MISSENSE_with_stringent_FI_in_any_role_gene	CSQN=Missense;codon_pos=216288215-216288216-216288217;ref_codon_seq=GGT;aliases=ENSP00000346839;source=Ensembl
FN1	chr2:g.216263997G>A	p.P1111S	TIER 1		MISSENSE_with_stringent_FI_in_any_role_gene	CSQN=Missense;codon_pos=216263995-216263996-216263997;ref_codon_seq=CCA;aliases=ENSP00000346839;source=Ensembl
FN1	chr2:g.216271218G>A	p.P910L	TIER 1		MISSENSE_with_stringent_FI_in_any_role_gene	CSQN=Missense;codon_pos=216271217-216271218-216271219;ref_codon_seq=CCC;aliases=ENSP00000346839;source=Ensembl
FOXL2	chr3:g.138664987T>A	p.K193M	TIER 1		MISSENSE_with_stringent_FI_in_any_role_gene	CSQN=Missense;codon_pos=138664986-138664987-138664988;ref_codon_seq=AAG;aliases=ENSP00000333188;source=Ensembl
FOXP1	chr3:g.71015137_71015138delAAinsGG	p.L598P	TIER 1		MISSENSE_with_stringent_FI_in_any_role_gene	CSQN=Missense;codon_cDNA=1792-1793-1794;aliases=ENSP00000318902;source=Ensembl
FOXP1	chr3:g.71037193C>G	p.M366I	TIER 1		MISSENSE_with_stringent_FI_in_any_role_gene	CSQN=Missense;codon_pos=71037193-71037194-71037195;ref_codon_seq=ATG;aliases=ENSP00000318902;source=Ensembl
FOXP1	chr3:g.71026984G>A	p.S448L	TIER 1		MISSENSE_with_stringent_FI_in_any_role_gene	CSQN=Missense;codon_pos=71026983-71026984-71026985;ref_codon_seq=TCG;aliases=ENSP00000318902;source=Ensembl
FRG1	chr4:g.190878597C>A	p.C159*	TIER 1	DISRUPTING_not_distal_in_LoF_role_gene		CSQN=Nonsense;codon_pos=190878595-190878596-190878597;ref_codon_seq=TGC;aliases=ENSP00000226798;source=Ensembl
FRG1	chr4:g.190873403G>A	p.D74N	TIER 1		MISSENSE_with_stringent_FI_in_any_role_gene	CSQN=Missense;codon_pos=190873403-190873404-190873405;ref_codon_seq=GAC;aliases=ENSP00000226798;source=Ensembl
FRG1	chr4:g.190873403G>A	p.D74N	TIER 1		MISSENSE_with_stringent_FI_in_any_role_gene	CSQN=Missense;codon_pos=190873403-190873404-190873405;ref_codon_seq=GAC;aliases=ENSP00000226798;source=Ensembl
FRG1	chr4:g.190873403G>A	p.D74N	TIER 1		MISSENSE_with_stringent_FI_in_any_role_gene	CSQN=Missense;codon_pos=190873403-190873404-190873405;ref_codon_seq=GAC;aliases=ENSP00000226798;source=Ensembl
FRG1	chr4:g.190873403G>A	p.D74N	TIER 1		MISSENSE_with_stringent_FI_in_any_role_gene	CSQN=Missense;codon_pos=190873403-190873404-190873405;ref_codon_seq=GAC;aliases=ENSP00000226798;source=Ensembl
FRG1	chr4:g.190883070T>A	p.H241Q	TIER 1		MISSENSE_with_stringent_FI_in_any_role_gene	CSQN=Missense;codon_pos=190883068-190883069-190883070;ref_codon_seq=CAT;aliases=ENSP00000226798;source=Ensembl
FRG1	chr4:g.190883038C>A	p.L231I	TIER 1		MISSENSE_with_stringent_FI_in_any_role_gene	CSQN=Missense;codon_pos=190883038-190883039-190883040;ref_codon_seq=CTT;aliases=ENSP00000226798;source=Ensembl
FUBP1	chr1:g.78429319C>T	p.G375R	TIER 1		MISSENSE_with_stringent_FI_in_any_role_gene	CSQN=Missense;codon_pos=78429317-78429318-78429319;ref_codon_seq=GGA;aliases=ENSP00000359804;source=Ensembl
FUBP1	chr1:g.78428511G>A	p.R430C	TIER 1		MISSENSE_with_stringent_FI_in_any_role_gene	CSQN=Missense;codon_pos=78428509-78428510-78428511;ref_codon_seq=CGT;aliases=ENSP00000359804;source=Ensembl
FUS	chr16:g.31201088G>A	p.A347T	TIER 1		MISSENSE_with_stringent_FI_in_any_role_gene	CSQN=Missense;codon_pos=31201088-31201089-31201090;ref_codon_seq=GCT;aliases=ENSP00000254108;source=Ensembl
FUS	chr16:g.31202119C>A	p.P450H	TIER 1		MISSENSE_with_stringent_FI_in_any_role_gene	CSQN=Missense;codon_pos=31202118-31202119-31202120;ref_codon_seq=CCT;aliases=ENSP00000254108;source=Ensembl
FUS	chr16:g.31202134C>T	p.P455L	TIER 1		MISSENSE_with_stringent_FI_in_any_role_gene	CSQN=Missense;codon_pos=31202133-31202134-31202135;ref_codon_seq=CCA;aliases=ENSP00000254108;source=Ensembl
FUS	chr16:g.31201423C>T	p.R377W	TIER 1		MISSENSE_with_stringent_FI_in_any_role_gene	CSQN=Missense;codon_pos=31201423-31201424-31201425;ref_codon_seq=CGG;aliases=ENSP00000254108;source=Ensembl
FUS	chr16:g.31200999C>T	p.T317M	TIER 1		MISSENSE_with_stringent_FI_in_any_role_gene	CSQN=Missense;codon_pos=31200998-31200999-31201000;ref_codon_seq=ACG;aliases=ENSP00000254108;source=Ensembl
FXR1	chr3:g.180651134G>T	p.D22Y	TIER 1		MISSENSE_with_stringent_FI_in_any_role_gene	CSQN=Missense;codon_pos=180651134-180651135-180651136;ref_codon_seq=GAT;aliases=ENSP00000350170;source=Ensembl
FXR1	chr3:g.180671613C>T	p.P289S	TIER 1		MISSENSE_with_stringent_FI_in_any_role_gene	CSQN=Missense;codon_pos=180671613-180671614-180671615;ref_codon_seq=CCT;aliases=ENSP00000350170;source=Ensembl
FXR1	chr3:g.180666195C>T	p.R111*	TIER 1	DISRUPTING_not_distal_in_LoF_role_gene		CSQN=Nonsense;codon_pos=180666195-180666196-180666197;ref_codon_seq=CGA;aliases=ENSP00000350170;source=Ensembl
FXR1	chr3:g.180685998G>A	p.R453Q	TIER 1		MISSENSE_with_stringent_FI_in_any_role_gene	CSQN=Missense;codon_pos=180685997-180685998-180685999;ref_codon_seq=CGA;aliases=ENSP00000350170;source=Ensembl
G3BP1	chr5:g.151175052A>T	p.E152V	TIER 1		MISSENSE_with_stringent_FI_in_any_role_gene	CSQN=Missense;codon_pos=151175051-151175052-151175053;ref_codon_seq=GAA;aliases=ENSP00000377681;source=Ensembl
G3BP1	chr5:g.151178806C>G	p.L259V	TIER 1		MISSENSE_with_stringent_FI_in_any_role_gene	CSQN=Missense;codon_pos=151178806-151178807-151178808;ref_codon_seq=CTT;aliases=ENSP00000377681;source=Ensembl
G3BP1	chr5:g.151175084C>T	p.P163S	TIER 1		MISSENSE_with_stringent_FI_in_any_role_gene	CSQN=Missense;codon_pos=151175084-151175085-151175086;ref_codon_seq=CCT;aliases=ENSP00000377681;source=Ensembl
G3BP2	chr4:g.76571592C>T	p.G369E	TIER 1		MISSENSE_with_stringent_FI_in_any_role_gene	CSQN=Missense;codon_pos=76571591-76571592-76571593;ref_codon_seq=GGA;aliases=ENSP00000352738;source=Ensembl
G3BP2	chr4:g.76582156G>A	p.R132C	TIER 1		MISSENSE_with_stringent_FI_in_any_role_gene	CSQN=Missense;codon_pos=76582154-76582155-76582156;ref_codon_seq=CGT;aliases=ENSP00000352738;source=Ensembl
G3BP2	chr4:g.76573877G>A	p.R292C	TIER 1		MISSENSE_with_stringent_FI_in_any_role_gene	CSQN=Missense;codon_pos=76573875-76573876-76573877;ref_codon_seq=CGT;aliases=ENSP00000352738;source=Ensembl
G3BP2	chr4:g.76570619G>A	p.R482C	TIER 1		MISSENSE_with_stringent_FI_in_any_role_gene	CSQN=Missense;codon_pos=76570617-76570618-76570619;ref_codon_seq=CGC;aliases=ENSP00000352738;source=Ensembl
G3BP2	chr4:g.76570741A>T	p.V441E	TIER 1		MISSENSE_with_stringent_FI_in_any_role_gene	CSQN=Missense;codon_pos=76570740-76570741-76570742;ref_codon_seq=GTG;aliases=ENSP00000352738;source=Ensembl
G6PD	chrX:g.153760472C>T	p.R493H	TIER 1		MISSENSE_with_stringent_FI_in_any_role_gene	CSQN=Missense;codon_pos=153760471-153760472-153760473;ref_codon_seq=CGT;aliases=ENSP00000377192;source=Ensembl
GATA2	chr3:g.128200768C>T	p.G346D	TIER 1		MISSENSE_with_stringent_FI_in_any_role_gene	CSQN=Missense;codon_pos=128200767-128200768-128200769;ref_codon_seq=GGC;aliases=ENSP00000345681;source=Ensembl
GNA11	chr19:g.3113425G>A	p.G140D	TIER 1		MISSENSE_with_stringent_FI_in_any_role_gene	CSQN=Missense;codon_pos=3113424-3113425-3113426;ref_codon_seq=GGC;aliases=ENSP00000078429;source=Ensembl
GNA11	chr19:g.3115028G>A	p.G188D	TIER 1		MISSENSE_with_stringent_FI_in_any_role_gene	CSQN=Missense;codon_pos=3115027-3115028-3115029;ref_codon_seq=GGC;aliases=ENSP00000078429;source=Ensembl
GNA11	chr19:g.3094749C>T	p.R34C	TIER 1		MISSENSE_with_stringent_FI_in_any_role_gene	CSQN=Missense;codon_pos=3094749-3094750-3094751;ref_codon_seq=CGC;aliases=ENSP00000078429;source=Ensembl
GNA13	chr17:g.63049637G>A	p.R165C	TIER 1		MISSENSE_with_stringent_FI_in_any_role_gene	CSQN=Missense;codon_pos=63049635-63049636-63049637;ref_codon_seq=CGT;aliases=ENSP00000400717;source=Ensembl
GNAI1	chr7:g.79846721C>T	p.A326V	TIER 1		MISSENSE_with_stringent_FI_in_any_role_gene	CSQN=Missense;codon_pos=79846720-79846721-79846722;ref_codon_seq=GCC;aliases=ENSP00000343027;source=Ensembl
GNAI1	chr7:g.79833036G>A	p.D160N	TIER 1		MISSENSE_with_stringent_FI_in_any_role_gene	CSQN=Missense;codon_pos=79833036-79833037-79833038;ref_codon_seq=GAC;aliases=ENSP00000343027;source=Ensembl
GNAI1	chr7:g.79840344G>A	p.G217E	TIER 1		MISSENSE_with_stringent_FI_in_any_role_gene	CSQN=Missense;codon_pos=79840343-79840344-79840345;ref_codon_seq=GGA;aliases=ENSP00000343027;source=Ensembl
GNAI1	chr7:g.79764577T>A	p.V34D	TIER 1		MISSENSE_with_stringent_FI_in_any_role_gene	CSQN=Missense;codon_pos=79764576-79764577-79764578;ref_codon_seq=GTC;aliases=ENSP00000343027;source=Ensembl
GNAI2	chr3:g.50290462G>A	p.A104T	TIER 1		MISSENSE_with_stringent_FI_in_any_role_gene	CSQN=Missense;codon_pos=50290462-50290463-50290464;ref_codon_seq=GCC;aliases=ENSP00000312999;source=Ensembl
GNAI2	chr3:g.50290610C>T	p.A153V	TIER 1		MISSENSE_with_stringent_FI_in_any_role_gene	CSQN=Missense;codon_pos=50290609-50290610-50290611;ref_codon_seq=GCT;aliases=ENSP00000312999;source=Ensembl
GNAI2	chr3:g.50290459G>A	p.D103N	TIER 1		MISSENSE_with_stringent_FI_in_any_role_gene	CSQN=Missense;codon_pos=50290459-50290460-50290461;ref_codon_seq=GAC;aliases=ENSP00000312999;source=Ensembl
GNAI2	chr3:g.50294450C>T	p.L269F	TIER 1		MISSENSE_with_stringent_FI_in_any_role_gene	CSQN=Missense;codon_pos=50294450-50294451-50294452;ref_codon_seq=CTC;aliases=ENSP00000312999;source=Ensembl
GNAI2	chr3:g.50293694C>T	p.R179C	TIER 1		MISSENSE_with_stringent_FI_in_any_role_gene	CSQN=Missense;codon_pos=50293694-50293695-50293696;ref_codon_seq=CGC;aliases=ENSP00000312999;source=Ensembl
GNAS	chr20:g.57485087G>C	p.K307N	TIER 1		MISSENSE_with_stringent_FI_in_any_role_gene	CSQN=Missense;codon_pos=57485085-57485086-57485087;ref_codon_seq=AAG;aliases=ENSP00000360126;source=Ensembl
GNAS	chr20:g.57484420C>T	p.R201C	TIER 1		MISSENSE_with_stringent_FI_in_any_role_gene	CSQN=Missense;codon_pos=57484420-57484421-57484422;ref_codon_seq=CGT;aliases=ENSP00000360126;source=Ensembl
GNAS	chr20:g.57484420C>T	p.R201C	TIER 1		MISSENSE_with_stringent_FI_in_any_role_gene	CSQN=Missense;codon_pos=57484420-57484421-57484422;ref_codon_seq=CGT;aliases=ENSP00000360126;source=Ensembl
GNAS	chr20:g.57484421G>A	p.R201H	TIER 1		MISSENSE_with_stringent_FI_in_any_role_gene	CSQN=Missense;codon_pos=57484420-57484421-57484422;ref_codon_seq=CGT;aliases=ENSP00000360126;source=Ensembl
GNAS	chr20:g.57484421G>A	p.R201H	TIER 1		MISSENSE_with_stringent_FI_in_any_role_gene	CSQN=Missense;codon_pos=57484420-57484421-57484422;ref_codon_seq=CGT;aliases=ENSP00000360126;source=Ensembl
GOLGA5	chr14:g.93299553G>T	p.Q602H	TIER 1		MISSENSE_with_stringent_FI_in_any_role_gene	CSQN=Missense;codon_pos=93299551-93299552-93299553;ref_codon_seq=CAG;aliases=ENSP00000163416;source=Ensembl
GPC3	chrX:g.132887747C>T	p.C265Y	TIER 1		MISSENSE_with_stringent_FI_in_any_role_gene	CSQN=Missense;codon_pos=132887746-132887747-132887748;ref_codon_seq=TGC;aliases=ENSP00000359854;source=Ensembl
GPSM2	chr1:g.109444521G>C	p.D303H	TIER 1		MISSENSE_with_stringent_FI_in_any_role_gene	CSQN=Missense;codon_pos=109444521-109444522-109444523;ref_codon_seq=GAT;aliases=ENSP00000385510;source=Ensembl
GPSM2	chr1:g.109441521A>C	p.E234D	TIER 1		MISSENSE_with_stringent_FI_in_any_role_gene	CSQN=Missense;codon_pos=109441519-109441520-109441521;ref_codon_seq=GAA;aliases=ENSP00000385510;source=Ensembl
GPSM2	chr1:g.109445800G>A	p.G336R	TIER 1		MISSENSE_with_stringent_FI_in_any_role_gene	CSQN=Missense;codon_pos=109445800-109445801-109445802;ref_codon_seq=GGA;aliases=ENSP00000385510;source=Ensembl
GPSM2	chr1:g.109466829A>C	p.K603T	TIER 1		MISSENSE_with_stringent_FI_in_any_role_gene	CSQN=Missense;codon_pos=109466828-109466829-109466830;ref_codon_seq=AAA;aliases=ENSP00000385510;source=Ensembl
GPSM2	chr1:g.109439633G>T	p.L68F	TIER 1		MISSENSE_with_stringent_FI_in_any_role_gene	CSQN=Missense;codon_pos=109439631-109439632-109439633;ref_codon_seq=TTG;aliases=ENSP00000385510;source=Ensembl
GPSM2	chr1:g.109472416C>T	p.R637W	TIER 1		MISSENSE_with_stringent_FI_in_any_role_gene	CSQN=Missense;codon_pos=109472416-109472417-109472418;ref_codon_seq=CGG;aliases=ENSP00000385510;source=Ensembl
GTF2F2	chr13:g.45781604G>C	p.R117P	TIER 1		MISSENSE_with_stringent_FI_in_any_role_gene	CSQN=Missense;codon_pos=45781603-45781604-45781605;ref_codon_seq=CGA;aliases=ENSP00000340823;source=Ensembl
H3F3A	chr1:g.226253371C>T	p.A48V	TIER 1		MISSENSE_with_stringent_FI_in_any_role_gene	CSQN=Missense;codon_pos=226253370-226253371-226253372;ref_codon_seq=GCG;aliases=ENSP00000355778;source=Ensembl
HCFC1	chrX:g.153227692C>T	p.A260T	TIER 1		MISSENSE_with_stringent_FI_in_any_role_gene	CSQN=Missense;codon_pos=153227690-153227691-153227692;ref_codon_seq=GCA;aliases=ENSP00000309555;source=Ensembl
HCFC1	chrX:g.153224165G>A	p.A553V	TIER 1		MISSENSE_with_stringent_FI_in_any_role_gene	CSQN=Missense;codon_pos=153224164-153224165-153224166;ref_codon_seq=GCC;aliases=ENSP00000309555;source=Ensembl
HCFC1	chrX:g.153219780C>T	p.C1357Y	TIER 1		MISSENSE_with_stringent_FI_in_any_role_gene	CSQN=Missense;codon_pos=153219779-153219780-153219781;ref_codon_seq=TGT;aliases=ENSP00000309555;source=Ensembl
HCFC1	chrX:g.153219171C>T	p.D1462N	TIER 1		MISSENSE_with_stringent_FI_in_any_role_gene	CSQN=Missense;codon_pos=153219169-153219170-153219171;ref_codon_seq=GAC;aliases=ENSP00000309555;source=Ensembl
HCFC1	chrX:g.153223657T>A	p.Q616L	TIER 1		MISSENSE_with_stringent_FI_in_any_role_gene	CSQN=Missense;codon_pos=153223656-153223657-153223658;ref_codon_seq=CAG;aliases=ENSP00000309555;source=Ensembl
HCFC1	chrX:g.153230094G>A	p.R93C	TIER 1		MISSENSE_with_stringent_FI_in_any_role_gene	CSQN=Missense;codon_pos=153230092-153230093-153230094;ref_codon_seq=CGC;aliases=ENSP00000309555;source=Ensembl
HCFC1	chrX:g.153222983G>A	p.T712I	TIER 1		MISSENSE_with_stringent_FI_in_any_role_gene	CSQN=Missense;codon_pos=153222982-153222983-153222984;ref_codon_seq=ACC;aliases=ENSP00000309555;source=Ensembl
HCFC1	chrX:g.153222129G>A	p.T861I	TIER 1		MISSENSE_with_stringent_FI_in_any_role_gene	CSQN=Missense;codon_pos=153222128-153222129-153222130;ref_codon_seq=ACC;aliases=ENSP00000309555;source=Ensembl
HDAC2	chr6:g.114266605A>C	p.F338V	TIER 1		MISSENSE_with_stringent_FI_in_any_role_gene	CSQN=Missense;codon_pos=114266603-114266604-114266605;ref_codon_seq=TTT;aliases=ENSP00000430432;source=Ensembl
HDAC9	chr7:g.18631177G>A	p.E152K	TIER 1		MISSENSE_with_stringent_FI_in_any_role_gene	CSQN=Missense;codon_pos=18631177-18631178-18631179;ref_codon_seq=GAG;aliases=ENSP00000408617;source=Ensembl
HDAC9	chr7:g.18914160G>A	p.G915E	TIER 1		MISSENSE_with_stringent_FI_in_any_role_gene	CSQN=Missense;codon_pos=18914159-18914160-18914161;ref_codon_seq=GGA;aliases=ENSP00000408617;source=Ensembl
HDAC9	chr7:g.18687598G>A	p.R409Q	TIER 1		MISSENSE_with_stringent_FI_in_any_role_gene	CSQN=Missense;codon_pos=18687597-18687598-18687599;ref_codon_seq=CGA;aliases=ENSP00000408617;source=Ensembl
HDAC9	chr7:g.18788706G>A	p.R663Q	TIER 1		MISSENSE_with_stringent_FI_in_any_role_gene	CSQN=Missense;codon_pos=18788705-18788706-18788707;ref_codon_seq=CGA;aliases=ENSP00000408617;source=Ensembl
HDAC9	chr7:g.18674292C>T	p.S280L	TIER 1		MISSENSE_with_stringent_FI_in_any_role_gene	CSQN=Missense;codon_pos=18674291-18674292-18674293;ref_codon_seq=TCA;aliases=ENSP00000408617;source=Ensembl
HDAC9	chr7:g.18806753C>T	p.S730F	TIER 1		MISSENSE_with_stringent_FI_in_any_role_gene	CSQN=Missense;codon_pos=18806752-18806753-18806754;ref_codon_seq=TCC;aliases=ENSP00000408617;source=Ensembl
HERC2	chr15:g.28459349G>A	p.A2143V	TIER 1		MISSENSE_with_stringent_FI_in_any_role_gene	CSQN=Missense;codon_pos=28459348-28459349-28459350;ref_codon_seq=GCG;aliases=ENSP00000261609;source=Ensembl
HERC2	chr15:g.28360589C>G	p.A4570P	TIER 1		MISSENSE_with_stringent_FI_in_any_role_gene	CSQN=Missense;codon_pos=28360587-28360588-28360589;ref_codon_seq=GCG;aliases=ENSP00000261609;source=Ensembl
HERC2	chr15:g.28357016C>T	p.A4800T	TIER 1		MISSENSE_with_stringent_FI_in_any_role_gene	CSQN=Missense;codon_pos=28357014-28357015-28357016;ref_codon_seq=GCA;aliases=ENSP00000261609;source=Ensembl
HERC2	chr15:g.28483345T>A	p.D1256V	TIER 1		MISSENSE_with_stringent_FI_in_any_role_gene	CSQN=Missense;codon_pos=28483344-28483345-28483346;ref_codon_seq=GAC;aliases=ENSP00000261609;source=Ensembl
HERC2	chr15:g.28479356C>G	p.D1360H	TIER 1		MISSENSE_with_stringent_FI_in_any_role_gene	CSQN=Missense;codon_pos=28479354-28479355-28479356;ref_codon_seq=GAC;aliases=ENSP00000261609;source=Ensembl
HERC2	chr15:g.28479356C>G	p.D1360H	TIER 1		MISSENSE_with_stringent_FI_in_any_role_gene	CSQN=Missense;codon_pos=28479354-28479355-28479356;ref_codon_seq=GAC;aliases=ENSP00000261609;source=Ensembl
HERC2	chr15:g.28517492C>A	p.D318Y	TIER 1		MISSENSE_with_stringent_FI_in_any_role_gene	CSQN=Missense;codon_pos=28517490-28517491-28517492;ref_codon_seq=GAC;aliases=ENSP00000261609;source=Ensembl
HERC2	chr15:g.28517492C>A	p.D318Y	TIER 1		MISSENSE_with_stringent_FI_in_any_role_gene	CSQN=Missense;codon_pos=28517490-28517491-28517492;ref_codon_seq=GAC;aliases=ENSP00000261609;source=Ensembl
HERC2	chr15:g.28474849C>T	p.E1652K	TIER 1		MISSENSE_with_stringent_FI_in_any_role_gene	CSQN=Missense;codon_pos=28474847-28474848-28474849;ref_codon_seq=GAA;aliases=ENSP00000261609;source=Ensembl
HERC2	chr15:g.28459343T>A	p.E2145V	TIER 1		MISSENSE_with_stringent_FI_in_any_role_gene	CSQN=Missense;codon_pos=28459342-28459343-28459344;ref_codon_seq=GAG;aliases=ENSP00000261609;source=Ensembl
HERC2	chr15:g.28518068C>T	p.E295K	TIER 1		MISSENSE_with_stringent_FI_in_any_role_gene	CSQN=Missense;codon_pos=28518066-28518067-28518068;ref_codon_seq=GAG;aliases=ENSP00000261609;source=Ensembl
HERC2	chr15:g.28360631C>T	p.E4556K	TIER 1		MISSENSE_with_stringent_FI_in_any_role_gene	CSQN=Missense;codon_pos=28360629-28360630-28360631;ref_codon_seq=GAG;aliases=ENSP00000261609;source=Ensembl
HERC2	chr15:g.28447523C>A	p.G2484C	TIER 1		MISSENSE_with_stringent_FI_in_any_role_gene	CSQN=Missense;codon_pos=28447521-28447522-28447523;ref_codon_seq=GGT;aliases=ENSP00000261609;source=Ensembl
HERC2	chr15:g.28414801C>T	p.G3353D	TIER 1		MISSENSE_with_stringent_FI_in_any_role_gene	CSQN=Missense;C2=NextToSpliceAcceptorOfExon66_At_chr15:28414802;codon_pos=28414800-28414801-28419541;ref_codon_seq=GGC;aliases=ENSP00000261609;source=Ensembl
HERC2	chr15:g.28508268C>A	p.G640C	TIER 1		MISSENSE_with_stringent_FI_in_any_role_gene	CSQN=Missense;codon_pos=28508266-28508267-28508268;ref_codon_seq=GGT;aliases=ENSP00000261609;source=Ensembl
HERC2	chr15:g.28443762G>A	p.H2624Y	TIER 1		MISSENSE_with_stringent_FI_in_any_role_gene	CSQN=Missense;codon_pos=28443760-28443761-28443762;ref_codon_seq=CAT;aliases=ENSP00000261609;source=Ensembl
HERC2	chr15:g.28366524G>A	p.H4414Y	TIER 1		MISSENSE_with_stringent_FI_in_any_role_gene	CSQN=Missense;codon_pos=28366522-28366523-28366524;ref_codon_seq=CAT;aliases=ENSP00000261609;source=Ensembl
HERC2	chr15:g.28443842A>G	p.L2597P	TIER 1		MISSENSE_with_stringent_FI_in_any_role_gene	CSQN=Missense;codon_pos=28443841-28443842-28443843;ref_codon_seq=CTG;aliases=ENSP00000261609;source=Ensembl
HERC2	chr15:g.28515968A>G	p.L377P	TIER 1		MISSENSE_with_stringent_FI_in_any_role_gene	CSQN=Missense;codon_pos=28515967-28515968-28515969;ref_codon_seq=CTC;aliases=ENSP00000261609;source=Ensembl
HERC2	chr15:g.28465780G>A	p.P1888L	TIER 1		MISSENSE_with_stringent_FI_in_any_role_gene	CSQN=Missense;codon_pos=28465779-28465780-28465781;ref_codon_seq=CCT;aliases=ENSP00000261609;source=Ensembl
HERC2	chr15:g.28493758G>A	p.R1059C	TIER 1		MISSENSE_with_stringent_FI_in_any_role_gene	CSQN=Missense;codon_pos=28493756-28493757-28493758;ref_codon_seq=CGT;aliases=ENSP00000261609;source=Ensembl
HERC2	chr15:g.28479308G>A	p.R1376*	TIER 2	DISRUPTING_not_distal_in_Ambigous_role_gene		CSQN=Nonsense;codon_pos=28479306-28479307-28479308;ref_codon_seq=CGA;aliases=ENSP00000261609;source=Ensembl
HERC2	chr15:g.28479308G>A	p.R1376*	TIER 2	DISRUPTING_not_distal_in_Ambigous_role_gene		CSQN=Nonsense;codon_pos=28479306-28479307-28479308;ref_codon_seq=CGA;aliases=ENSP00000261609;source=Ensembl
HERC2	chr15:g.28479308G>A	p.R1376*	TIER 2	DISRUPTING_not_distal_in_Ambigous_role_gene		CSQN=Nonsense;codon_pos=28479306-28479307-28479308;ref_codon_seq=CGA;aliases=ENSP00000261609;source=Ensembl
HERC2	chr15:g.28479308G>A	p.R1376*	TIER 2	DISRUPTING_not_distal_in_Ambigous_role_gene		CSQN=Nonsense;codon_pos=28479306-28479307-28479308;ref_codon_seq=CGA;aliases=ENSP00000261609;source=Ensembl
HERC2	chr15:g.28478313G>A	p.R1552*	TIER 2	DISRUPTING_not_distal_in_Ambigous_role_gene		CSQN=Nonsense;codon_pos=28478311-28478312-28478313;ref_codon_seq=CGA;aliases=ENSP00000261609;source=Ensembl
HERC2	chr15:g.28459326G>A	p.R2151C	TIER 1		MISSENSE_with_stringent_FI_in_any_role_gene	CSQN=Missense;codon_pos=28459324-28459325-28459326;ref_codon_seq=CGC;aliases=ENSP00000261609;source=Ensembl
HERC2	chr15:g.28459326G>A	p.R2151C	TIER 1		MISSENSE_with_stringent_FI_in_any_role_gene	CSQN=Missense;codon_pos=28459324-28459325-28459326;ref_codon_seq=CGC;aliases=ENSP00000261609;source=Ensembl
HERC2	chr15:g.28459326G>A	p.R2151C	TIER 1		MISSENSE_with_stringent_FI_in_any_role_gene	CSQN=Missense;codon_pos=28459324-28459325-28459326;ref_codon_seq=CGC;aliases=ENSP00000261609;source=Ensembl
HERC2	chr15:g.28447622G>A	p.R2451C	TIER 1		MISSENSE_with_stringent_FI_in_any_role_gene	CSQN=Missense;codon_pos=28447620-28447621-28447622;ref_codon_seq=CGC;aliases=ENSP00000261609;source=Ensembl
HERC2	chr15:g.28419661G>A	p.R3313C	TIER 1		MISSENSE_with_stringent_FI_in_any_role_gene	CSQN=Missense;codon_pos=28419659-28419660-28419661;ref_codon_seq=CGC;aliases=ENSP00000261609;source=Ensembl
HERC2	chr15:g.28391460C>T	p.R3644Q	TIER 1		MISSENSE_with_stringent_FI_in_any_role_gene	CSQN=Missense;codon_pos=28391459-28391460-28391461;ref_codon_seq=CGG;aliases=ENSP00000261609;source=Ensembl
HERC2	chr15:g.28375399G>A	p.R4238*	TIER 2	DISRUPTING_not_distal_in_Ambigous_role_gene		CSQN=Nonsense;codon_pos=28375397-28375398-28375399;ref_codon_seq=CGA;aliases=ENSP00000261609;source=Ensembl
HERC2	chr15:g.28370228C>T	p.R4305H	TIER 1		MISSENSE_with_stringent_FI_in_any_role_gene	CSQN=Missense;codon_pos=28370227-28370228-28370229;ref_codon_seq=CGT;aliases=ENSP00000261609;source=Ensembl
HERC2	chr15:g.28369208C>T	p.R4388Q	TIER 1		MISSENSE_with_stringent_FI_in_any_role_gene	CSQN=Missense;codon_pos=28369207-28369208-28369209;ref_codon_seq=CGA;aliases=ENSP00000261609;source=Ensembl
HERC2	chr15:g.28360664G>A	p.R4545*	TIER 2	DISRUPTING_not_distal_in_Ambigous_role_gene		CSQN=Nonsense;codon_pos=28360662-28360663-28360664;ref_codon_seq=CGA;aliases=ENSP00000261609;source=Ensembl
HERC2	chr15:g.28360663C>T	p.R4545Q	TIER 1		MISSENSE_with_stringent_FI_in_any_role_gene	CSQN=Missense;codon_pos=28360662-28360663-28360664;ref_codon_seq=CGA;aliases=ENSP00000261609;source=Ensembl
HERC2	chr15:g.28358266C>T	p.R4728K	TIER 1		MISSENSE_with_stringent_FI_in_any_role_gene	CSQN=Missense;codon_pos=28358265-28358266-28358267;ref_codon_seq=AGG;aliases=ENSP00000261609;source=Ensembl
HERC2	chr15:g.28513633G>A	p.R526W	TIER 1		MISSENSE_with_stringent_FI_in_any_role_gene	CSQN=Missense;codon_pos=28513631-28513632-28513633;ref_codon_seq=CGG;aliases=ENSP00000261609;source=Ensembl
HERC2	chr15:g.28446643T>C	p.S2559G	TIER 1		MISSENSE_with_stringent_FI_in_any_role_gene	CSQN=Missense;codon_pos=28446641-28446642-28446643;ref_codon_seq=AGT;aliases=ENSP00000261609;source=Ensembl
HERC2	chr15:g.28502376G>A	p.S783F	TIER 1		MISSENSE_with_stringent_FI_in_any_role_gene	CSQN=Missense;codon_pos=28502375-28502376-28502377;ref_codon_seq=TCC;aliases=ENSP00000261609;source=Ensembl
HERC2	chr15:g.28360660G>A	p.T4546I	TIER 1		MISSENSE_with_stringent_FI_in_any_role_gene	CSQN=Missense;codon_pos=28360659-28360660-28360661;ref_codon_seq=ACC;aliases=ENSP00000261609;source=Ensembl
HGF	chr7:g.81381559G>A	p.R168W	TIER 1		MISSENSE_with_stringent_FI_in_any_role_gene	CSQN=Missense;codon_pos=81381557-81381558-81381559;ref_codon_seq=CGG;aliases=ENSP00000222390;source=Ensembl
HIC2	chr22:g.21799704C>T	p.R174W	TIER 1		MISSENSE_with_stringent_FI_in_any_role_gene	CSQN=Missense;codon_pos=21799704-21799705-21799706;ref_codon_seq=CGG;aliases=ENSP00000387757;source=Ensembl
HIST1H3B	chr6:g.26031889C>T	p.E134K	TIER 1		MISSENSE_with_stringent_FI_in_any_role_gene	CSQN=Missense;codon_pos=26031887-26031888-26031889;ref_codon_seq=GAA;aliases=ENSP00000244661;source=Ensembl
HIST1H3C	chr6:g.26045858G>T	p.E74*	TIER 2	DISRUPTING_not_distal_in_Ambigous_role_gene		CSQN=Nonsense;codon_pos=26045858-26045859-26045860;ref_codon_seq=GAA;aliases=ENSP00000439493;source=Ensembl
HIST1H3D	chr6:g.26197294A>C	p.L62R	TIER 1		MISSENSE_with_stringent_FI_in_any_role_gene	CSQN=Missense;codon_pos=26197293-26197294-26197295;ref_codon_seq=CTG;aliases=ENSP00000367062;source=Ensembl
HIST1H3E	chr6:g.26225776C>T	p.R132C	TIER 1		MISSENSE_with_stringent_FI_in_any_role_gene	CSQN=Missense;codon_pos=26225776-26225777-26225778;ref_codon_seq=CGT;aliases=ENSP00000353581;source=Ensembl
HIST1H3H	chr6:g.27778125G>A	p.A92T	TIER 1		MISSENSE_with_stringent_FI_in_any_role_gene	CSQN=Missense;codon_pos=27778125-27778126-27778127;ref_codon_seq=GCG;aliases=ENSP00000358160;source=Ensembl
HLA-A	chr6:g.29912030G>C	p.D251H	TIER 1		MISSENSE_with_stringent_FI_in_any_role_gene	CSQN=Missense;codon_pos=29912030-29912031-29912032;ref_codon_seq=GAC;aliases=ENSP00000379873;source=Ensembl
HLA-A	chr6:g.29911302G>A	p.E201K	TIER 1		MISSENSE_with_stringent_FI_in_any_role_gene	CSQN=Missense;codon_pos=29911302-29911303-29911304;ref_codon_seq=GAG;aliases=ENSP00000379873;source=Ensembl
HLA-A	chr6:g.29910669A>C	p.E70A	TIER 1		MISSENSE_with_stringent_FI_in_any_role_gene	CSQN=Missense;codon_pos=29910668-29910669-29910670;ref_codon_seq=GAG;aliases=ENSP00000379873;source=Ensembl
HLA-A	chr6:g.29910608G>C	p.G50R	TIER 1		MISSENSE_with_stringent_FI_in_any_role_gene	CSQN=Missense;codon_pos=29910608-29910609-29910610;ref_codon_seq=GGC;aliases=ENSP00000379873;source=Ensembl
HLA-A	chr6:g.29912006C>T	p.R243W	TIER 1		MISSENSE_with_stringent_FI_in_any_role_gene	CSQN=Missense;codon_pos=29912006-29912007-29912008;ref_codon_seq=CGG;aliases=ENSP00000379873;source=Ensembl
HLA-B	chr6:g.31323286C>T	p.A235T	TIER 1		MISSENSE_with_stringent_FI_in_any_role_gene	CSQN=Missense;codon_pos=31323284-31323285-31323286;ref_codon_seq=GCG;aliases=ENSP00000399168;source=Ensembl
HLA-B	chr6:g.31323286C>T	p.A235T	TIER 1		MISSENSE_with_stringent_FI_in_any_role_gene	CSQN=Missense;codon_pos=31323284-31323285-31323286;ref_codon_seq=GCG;aliases=ENSP00000399168;source=Ensembl
HLA-B	chr6:g.31323286C>T	p.A235T	TIER 1		MISSENSE_with_stringent_FI_in_any_role_gene	CSQN=Missense;codon_pos=31323284-31323285-31323286;ref_codon_seq=GCG;aliases=ENSP00000399168;source=Ensembl
HLA-B	chr6:g.31323286C>T	p.A235T	TIER 1		MISSENSE_with_stringent_FI_in_any_role_gene	CSQN=Missense;codon_pos=31323284-31323285-31323286;ref_codon_seq=GCG;aliases=ENSP00000399168;source=Ensembl
HLA-B	chr6:g.31323286C>T	p.A235T	TIER 1		MISSENSE_with_stringent_FI_in_any_role_gene	CSQN=Missense;codon_pos=31323284-31323285-31323286;ref_codon_seq=GCG;aliases=ENSP00000399168;source=Ensembl
HLA-B	chr6:g.31323286C>T	p.A235T	TIER 1		MISSENSE_with_stringent_FI_in_any_role_gene	CSQN=Missense;codon_pos=31323284-31323285-31323286;ref_codon_seq=GCG;aliases=ENSP00000399168;source=Ensembl
HLA-B	chr6:g.31323286C>T	p.A235T	TIER 1		MISSENSE_with_stringent_FI_in_any_role_gene	CSQN=Missense;codon_pos=31323284-31323285-31323286;ref_codon_seq=GCG;aliases=ENSP00000399168;source=Ensembl
HLA-B	chr6:g.31323286C>T	p.A235T	TIER 1		MISSENSE_with_stringent_FI_in_any_role_gene	CSQN=Missense;codon_pos=31323284-31323285-31323286;ref_codon_seq=GCG;aliases=ENSP00000399168;source=Ensembl
HLA-B	chr6:g.31323286C>T	p.A235T	TIER 1		MISSENSE_with_stringent_FI_in_any_role_gene	CSQN=Missense;codon_pos=31323284-31323285-31323286;ref_codon_seq=GCG;aliases=ENSP00000399168;source=Ensembl
HLA-B	chr6:g.31323286C>T	p.A235T	TIER 1		MISSENSE_with_stringent_FI_in_any_role_gene	CSQN=Missense;codon_pos=31323284-31323285-31323286;ref_codon_seq=GCG;aliases=ENSP00000399168;source=Ensembl
HLA-B	chr6:g.31323286C>T	p.A235T	TIER 1		MISSENSE_with_stringent_FI_in_any_role_gene	CSQN=Missense;codon_pos=31323284-31323285-31323286;ref_codon_seq=GCG;aliases=ENSP00000399168;source=Ensembl
HLA-B	chr6:g.31323286C>T	p.A235T	TIER 1		MISSENSE_with_stringent_FI_in_any_role_gene	CSQN=Missense;codon_pos=31323284-31323285-31323286;ref_codon_seq=GCG;aliases=ENSP00000399168;source=Ensembl
HLA-B	chr6:g.31323286C>T	p.A235T	TIER 1		MISSENSE_with_stringent_FI_in_any_role_gene	CSQN=Missense;codon_pos=31323284-31323285-31323286;ref_codon_seq=GCG;aliases=ENSP00000399168;source=Ensembl
HLA-B	chr6:g.31323974C>T	p.E197K	TIER 1		MISSENSE_with_stringent_FI_in_any_role_gene	CSQN=Missense;codon_pos=31323972-31323973-31323974;ref_codon_seq=GAG;aliases=ENSP00000399168;source=Ensembl
HLA-B	chr6:g.31324465C>T	p.G115R	TIER 1		MISSENSE_with_stringent_FI_in_any_role_gene	CSQN=Missense;C2=NextToSpliceDonorOfExon2_At_chr6:31324464;codon_pos=31324218-31324219-31324465;ref_codon_seq=GGG;aliases=ENSP00000399168;source=Ensembl
HLA-B	chr6:g.31324057C>A	p.R169L	TIER 1		MISSENSE_with_stringent_FI_in_any_role_gene	CSQN=Missense;codon_pos=31324056-31324057-31324058;ref_codon_seq=CGC;aliases=ENSP00000399168;source=Ensembl
HLA-B	chr6:g.31324057C>A	p.R169L	TIER 1		MISSENSE_with_stringent_FI_in_any_role_gene	CSQN=Missense;codon_pos=31324056-31324057-31324058;ref_codon_seq=CGC;aliases=ENSP00000399168;source=Ensembl
HLA-B	chr6:g.31324057C>A	p.R169L	TIER 1		MISSENSE_with_stringent_FI_in_any_role_gene	CSQN=Missense;codon_pos=31324056-31324057-31324058;ref_codon_seq=CGC;aliases=ENSP00000399168;source=Ensembl
HLA-B	chr6:g.31324143G>T	p.Y140*	TIER 2	DISRUPTING_not_distal_in_Ambigous_role_gene		CSQN=Nonsense;codon_pos=31324143-31324144-31324145;ref_codon_seq=TAC;aliases=ENSP00000399168;source=Ensembl
HLA-B	chr6:g.31324143G>T	p.Y140*	TIER 2	DISRUPTING_not_distal_in_Ambigous_role_gene		CSQN=Nonsense;codon_pos=31324143-31324144-31324145;ref_codon_seq=TAC;aliases=ENSP00000399168;source=Ensembl
HLA-B	chr6:g.31324143G>T	p.Y140*	TIER 2	DISRUPTING_not_distal_in_Ambigous_role_gene		CSQN=Nonsense;codon_pos=31324143-31324144-31324145;ref_codon_seq=TAC;aliases=ENSP00000399168;source=Ensembl
HLF	chr17:g.53392767A>T	p.I211F	TIER 1		MISSENSE_with_stringent_FI_in_any_role_gene	CSQN=Missense;codon_pos=53392767-53392768-53392769;ref_codon_seq=ATC;aliases=ENSP00000226067;source=Ensembl
HNF1A	chr12:g.121431969C>T	p.A239V	TIER 1		MISSENSE_with_stringent_FI_in_any_role_gene,MISSENSE_with_DELICATE_domain_FI_in_any_role_gene	CSQN=Missense;codon_pos=121431968-121431969-121431970;ref_codon_seq=GCG;aliases=ENSP00000257555;source=Ensembl
HNF1A	chr12:g.121416650A>C	p.I27L	TIER 1		MISSENSE_with_stringent_FI_in_any_role_gene	CSQN=Missense;codon_pos=121416650-121416651-121416652;ref_codon_seq=ATC;aliases=ENSP00000257555;source=Ensembl
HNF1A	chr12:g.121426701G>A	p.R131Q	TIER 1		MISSENSE_with_stringent_FI_in_any_role_gene	CSQN=Missense;codon_pos=121426700-121426701-121426702;ref_codon_seq=CGG;aliases=ENSP00000257555;source=Ensembl
HNRPDL	chr4:g.83350674G>A	p.A57V	TIER 1		MISSENSE_with_stringent_FI_in_any_role_gene	CSQN=Missense;codon_pos=83350673-83350674-83350675;ref_codon_seq=GCC;aliases=ENSP00000295470;source=Ensembl
HNRPDL	chr4:g.83349451C>A	p.D198Y	TIER 1		MISSENSE_with_stringent_FI_in_any_role_gene	CSQN=Missense;codon_pos=83349449-83349450-83349451;ref_codon_seq=GAT;aliases=ENSP00000295470;source=Ensembl
HNRPDL	chr4:g.83348343C>T	p.G341S	TIER 1		MISSENSE_with_stringent_FI_in_any_role_gene	CSQN=Missense;C2=NextToSpliceDonorOfExon5_At_chr4:83348342;codon_pos=83347785-83347786-83348343;ref_codon_seq=GGT;aliases=ENSP00000295470;source=Ensembl
HNRPDL	chr4:g.83350731A>G	p.L38P	TIER 1		MISSENSE_with_stringent_FI_in_any_role_gene	CSQN=Missense;codon_pos=83350730-83350731-83350732;ref_codon_seq=CTA;aliases=ENSP00000295470;source=Ensembl
HNRPDL	chr4:g.83350731A>G	p.L38P	TIER 1		MISSENSE_with_stringent_FI_in_any_role_gene	CSQN=Missense;codon_pos=83350730-83350731-83350732;ref_codon_seq=CTA;aliases=ENSP00000295470;source=Ensembl
HNRPDL	chr4:g.83350719_83350720delAGinsCT	p.L42S	TIER 1		MISSENSE_with_stringent_FI_in_any_role_gene	CSQN=Missense;codon_cDNA=124-125-126;aliases=ENSP00000295470;source=Ensembl
HNRPDL	chr4:g.83350719_83350720delAGinsCT	p.L42S	TIER 1		MISSENSE_with_stringent_FI_in_any_role_gene	CSQN=Missense;codon_cDNA=124-125-126;aliases=ENSP00000295470;source=Ensembl
HNRPDL	chr4:g.83350719_83350720delAGinsCT	p.L42S	TIER 1		MISSENSE_with_stringent_FI_in_any_role_gene	CSQN=Missense;codon_cDNA=124-125-126;aliases=ENSP00000295470;source=Ensembl
HNRPDL	chr4:g.83350806G>A	p.P13L	TIER 1		MISSENSE_with_stringent_FI_in_any_role_gene	CSQN=Missense;codon_pos=83350805-83350806-83350807;ref_codon_seq=CCA;aliases=ENSP00000295470;source=Ensembl
HRAS	chr11:g.534286C>G	p.G13R	TIER 1		MISSENSE_in_CLUSTER_in_any_role_gene,MISSENSE_with_stringent_FI_in_any_role_gene	CSQN=Missense;codon_pos=534284-534285-534286;ref_codon_seq=GGT;aliases=ENSP00000309845;source=Ensembl
HRAS	chr11:g.533874T>C	p.Q61R	TIER 1		MISSENSE_in_CLUSTER_in_any_role_gene	CSQN=Missense;codon_pos=533873-533874-533875;ref_codon_seq=CAG;aliases=ENSP00000309845;source=Ensembl
HRAS	chr11:g.533874T>C	p.Q61R	TIER 1		MISSENSE_in_CLUSTER_in_any_role_gene	CSQN=Missense;codon_pos=533873-533874-533875;ref_codon_seq=CAG;aliases=ENSP00000309845;source=Ensembl
HRAS	chr11:g.533536G>A	p.R123C	TIER 1		MISSENSE_with_stringent_FI_in_any_role_gene	CSQN=Missense;codon_pos=533534-533535-533536;ref_codon_seq=CGC;aliases=ENSP00000309845;source=Ensembl
HRAS	chr11:g.533535C>G	p.R123P	TIER 1		MISSENSE_with_stringent_FI_in_any_role_gene	CSQN=Missense;codon_pos=533534-533535-533536;ref_codon_seq=CGC;aliases=ENSP00000309845;source=Ensembl
HRAS	chr11:g.533838C>T	p.R73H	TIER 1		MISSENSE_with_stringent_FI_in_any_role_gene	CSQN=Missense;codon_pos=533837-533838-533839;ref_codon_seq=CGC;aliases=ENSP00000309845;source=Ensembl
HSP90AA1	chr14:g.102548128T>A	p.D829V	TIER 1		MISSENSE_with_stringent_FI_in_any_role_gene	CSQN=Missense;codon_pos=102548127-102548128-102548129;ref_codon_seq=GAT;aliases=ENSP00000335153;source=Ensembl
HSP90AA1	chr14:g.102552271A>C	p.F240C	TIER 1		MISSENSE_with_stringent_FI_in_any_role_gene	CSQN=Missense;codon_pos=102552270-102552271-102552272;ref_codon_seq=TTC;aliases=ENSP00000335153;source=Ensembl
HSP90AA1	chr14:g.102552272A>G	p.F240L	TIER 1		MISSENSE_with_stringent_FI_in_any_role_gene	CSQN=Missense;codon_pos=102552270-102552271-102552272;ref_codon_seq=TTC;aliases=ENSP00000335153;source=Ensembl
HSP90AA1	chr14:g.102551754G>A	p.R304C	TIER 1		MISSENSE_with_stringent_FI_in_any_role_gene	CSQN=Missense;codon_pos=102551752-102551753-102551754;ref_codon_seq=CGT;aliases=ENSP00000335153;source=Ensembl
HSP90AB1	chr6:g.44216490G>A	p.E42K	TIER 1		MISSENSE_with_stringent_FI_in_any_role_gene	CSQN=Missense;codon_pos=44216490-44216491-44216492;ref_codon_seq=GAG;aliases=ENSP00000360609;source=Ensembl
HSP90AB1	chr6:g.44219918G>A	p.E549K	TIER 1		MISSENSE_with_stringent_FI_in_any_role_gene	CSQN=Missense;codon_pos=44219918-44219919-44219920;ref_codon_seq=GAG;aliases=ENSP00000360609;source=Ensembl
HSP90AB1	chr6:g.44219526G>A	p.R456H	TIER 1		MISSENSE_with_stringent_FI_in_any_role_gene	CSQN=Missense;codon_pos=44219525-44219526-44219527;ref_codon_seq=CGC;aliases=ENSP00000360609;source=Ensembl
HSP90AB1	chr6:g.44221095G>A	p.R682H	TIER 1		MISSENSE_with_stringent_FI_in_any_role_gene	CSQN=Missense;codon_pos=44221094-44221095-44221096;ref_codon_seq=CGC;aliases=ENSP00000360609;source=Ensembl
HSP90AB1	chr6:g.44219170T>G	p.V380G	TIER 1		MISSENSE_with_stringent_FI_in_any_role_gene	CSQN=Missense;codon_pos=44219169-44219170-44219171;ref_codon_seq=GTG;aliases=ENSP00000360609;source=Ensembl
HSPA8	chr11:g.122930601C>T	p.D234N	TIER 1		MISSENSE_with_stringent_FI_in_any_role_gene	CSQN=Missense;codon_pos=122930599-122930600-122930601;ref_codon_seq=GAC;aliases=ENSP00000432083;source=Ensembl
HSPA8	chr11:g.122930304C>G	p.D333H	TIER 1		MISSENSE_with_stringent_FI_in_any_role_gene	CSQN=Missense;codon_pos=122930302-122930303-122930304;ref_codon_seq=GAT;aliases=ENSP00000432083;source=Ensembl
HSPA8	chr11:g.122928591C>T	p.E598K	TIER 1		MISSENSE_with_stringent_FI_in_any_role_gene	CSQN=Missense;codon_pos=122928589-122928590-122928591;ref_codon_seq=GAG;aliases=ENSP00000432083;source=Ensembl
HSPA8	chr11:g.122929342T>C	p.K507R	TIER 1		MISSENSE_with_stringent_FI_in_any_role_gene	CSQN=Missense;codon_pos=122929341-122929342-122929343;ref_codon_seq=AAG;aliases=ENSP00000432083;source=Ensembl
HSPA8	chr11:g.122930354G>T	p.P316Q	TIER 1		MISSENSE_with_stringent_FI_in_any_role_gene	CSQN=Missense;codon_pos=122930353-122930354-122930355;ref_codon_seq=CCA;aliases=ENSP00000432083;source=Ensembl
HSPA8	chr11:g.122930464C>A	p.Q279H	TIER 1		MISSENSE_with_stringent_FI_in_any_role_gene	CSQN=Missense;codon_pos=122930464-122930465-122930466;ref_codon_seq=CAG;aliases=ENSP00000432083;source=Ensembl
HSPA8	chr11:g.122930625T>C	p.T226A	TIER 1		MISSENSE_with_stringent_FI_in_any_role_gene	CSQN=Missense;codon_pos=122930623-122930624-122930625;ref_codon_seq=ACC;aliases=ENSP00000432083;source=Ensembl
IDH1	chr2:g.209110054T>A	p.H170L	TIER 1		MISSENSE_with_stringent_FI_in_any_role_gene	CSQN=Missense;codon_pos=209110053-209110054-209110055;ref_codon_seq=CAT;aliases=ENSP00000390265;source=Ensembl
IDH1	chr2:g.209113113G>A	p.R132C	TIER 1		MISSENSE_in_CLUSTER_in_any_role_gene,MISSENSE_with_stringent_FI_in_any_role_gene	CSQN=Missense;codon_pos=209113111-209113112-209113113;ref_codon_seq=CGT;aliases=ENSP00000390265;source=Ensembl
IDH1	chr2:g.209113113G>A	p.R132C	TIER 1		MISSENSE_in_CLUSTER_in_any_role_gene,MISSENSE_with_stringent_FI_in_any_role_gene	CSQN=Missense;codon_pos=209113111-209113112-209113113;ref_codon_seq=CGT;aliases=ENSP00000390265;source=Ensembl
IDH1	chr2:g.209113113G>A	p.R132C	TIER 1		MISSENSE_in_CLUSTER_in_any_role_gene,MISSENSE_with_stringent_FI_in_any_role_gene	CSQN=Missense;codon_pos=209113111-209113112-209113113;ref_codon_seq=CGT;aliases=ENSP00000390265;source=Ensembl
IDH1	chr2:g.209113113G>C	p.R132G	TIER 1		MISSENSE_in_CLUSTER_in_any_role_gene,MISSENSE_with_stringent_FI_in_any_role_gene	CSQN=Missense;codon_pos=209113111-209113112-209113113;ref_codon_seq=CGT;aliases=ENSP00000390265;source=Ensembl
IDH1	chr2:g.209104598G>A	p.T327I	TIER 1		MISSENSE_with_stringent_FI_in_any_role_gene	CSQN=Missense;codon_pos=209104597-209104598-209104599;ref_codon_seq=ACC;aliases=ENSP00000390265;source=Ensembl
IDH2	chr15:g.90631919C>T	p.G145E	TIER 1		MISSENSE_with_stringent_FI_in_any_role_gene	CSQN=Missense;codon_pos=90631918-90631919-90631920;ref_codon_seq=GGG;aliases=ENSP00000331897;source=Ensembl
IDH2	chr15:g.90628305A>G	p.I369T	TIER 1		MISSENSE_with_stringent_FI_in_any_role_gene	CSQN=Missense;codon_pos=90628304-90628305-90628306;ref_codon_seq=ATC;aliases=ENSP00000331897;source=Ensembl
IDH2	chr15:g.90633720G>A	p.R122C	TIER 1		MISSENSE_with_stringent_FI_in_any_role_gene	CSQN=Missense;codon_pos=90633718-90633719-90633720;ref_codon_seq=CGT;aliases=ENSP00000331897;source=Ensembl
IDH2	chr15:g.90631877C>T	p.R159H	TIER 1		MISSENSE_with_stringent_FI_in_any_role_gene	CSQN=Missense;codon_pos=90631876-90631877-90631878;ref_codon_seq=CGC;aliases=ENSP00000331897;source=Ensembl
IGF2R	chr6:g.160481708C>T	p.A1074V	TIER 1		MISSENSE_with_stringent_FI_in_any_role_gene	CSQN=Missense;codon_pos=160481707-160481708-160481709;ref_codon_seq=GCG;aliases=ENSP00000349437;source=Ensembl
IGF2R	chr6:g.160468342G>A	p.A735T	TIER 1		MISSENSE_with_stringent_FI_in_any_role_gene	CSQN=Missense;codon_pos=160468342-160468343-160468344;ref_codon_seq=GCG;aliases=ENSP00000349437;source=Ensembl
IGF2R	chr6:g.160494491G>A	p.C1646Y	TIER 1		MISSENSE_with_stringent_FI_in_any_role_gene	CSQN=Missense;codon_pos=160494490-160494491-160494492;ref_codon_seq=TGC;aliases=ENSP00000349437;source=Ensembl
IGF2R	chr6:g.160471658C>T	p.H890Y	TIER 1		MISSENSE_with_stringent_FI_in_any_role_gene	CSQN=Missense;codon_pos=160471658-160471659-160471660;ref_codon_seq=CAT;aliases=ENSP00000349437;source=Ensembl
IGF2R	chr6:g.160506041T>C	p.L2028P	TIER 1		MISSENSE_with_stringent_FI_in_any_role_gene	CSQN=Missense;codon_pos=160506040-160506041-160506042;ref_codon_seq=CTG;aliases=ENSP00000349437;source=Ensembl
IGF2R	chr6:g.160491064C>T	p.R1473*	TIER 1	DISRUPTING_not_distal_in_LoF_role_gene		CSQN=Nonsense;codon_pos=160491064-160491065-160491066;ref_codon_seq=CGA;aliases=ENSP00000349437;source=Ensembl
IGF2R	chr6:g.160485888C>T	p.T1357M	TIER 1		MISSENSE_with_stringent_FI_in_any_role_gene	CSQN=Missense;codon_pos=160485887-160485888-160485889;ref_codon_seq=ACG;aliases=ENSP00000349437;source=Ensembl
IGF2R	chr6:g.160492969G>A	p.V1491M	TIER 1		MISSENSE_with_stringent_FI_in_any_role_gene	CSQN=Missense;codon_pos=160492969-160492970-160492971;ref_codon_seq=GTG;aliases=ENSP00000349437;source=Ensembl
IKBKB	chr8:g.42171886G>A	p.E247K	TIER 1		MISSENSE_with_stringent_FI_in_any_role_gene	CSQN=Missense;codon_pos=42171886-42171887-42171888;ref_codon_seq=GAA;aliases=ENSP00000430684;source=Ensembl
IKBKB	chr8:g.42163906C>T	p.Q175*	TIER 2	DISRUPTING_not_distal_in_Ambigous_role_gene		CSQN=Nonsense;codon_pos=42163906-42163907-42163908;ref_codon_seq=CAG;aliases=ENSP00000430684;source=Ensembl
IKBKB	chr8:g.42146210G>A	p.R55Q	TIER 2		MISSENSE_with_loose_FI_in_any_role_gene	CSQN=Missense;codon_pos=42146209-42146210-42146211;ref_codon_seq=CGA;aliases=ENSP00000430684;source=Ensembl
IL7R	chr5:g.35876133C>T	p.H309Y	TIER 2		MISSENSE_with_loose_FI_in_any_role_gene	CSQN=Missense;codon_pos=35876133-35876134-35876135;ref_codon_seq=CAT;aliases=ENSP00000306157;source=Ensembl
ING1	chr13:g.111372064G>A	p.E352K	TIER 1		MISSENSE_with_stringent_FI_in_any_role_gene	CSQN=Missense;codon_pos=111372064-111372065-111372066;ref_codon_seq=GAA;aliases=ENSP00000364929;source=Ensembl
ING1	chr13:g.111371690T>C	p.L227P	TIER 1		MISSENSE_with_stringent_FI_in_any_role_gene	CSQN=Missense;codon_pos=111371689-111371690-111371691;ref_codon_seq=CTG;aliases=ENSP00000364929;source=Ensembl
ING1	chr13:g.111372005G>A	p.R332H	TIER 1		MISSENSE_with_stringent_FI_in_any_role_gene	CSQN=Missense;codon_pos=111372004-111372005-111372006;ref_codon_seq=CGC;aliases=ENSP00000364929;source=Ensembl
ING1	chr13:g.111372250_111372251delTCinsCA	p.S414H	TIER 1		MISSENSE_with_stringent_FI_in_any_role_gene	CSQN=Missense;codon_cDNA=1240-1241-1242;aliases=ENSP00000364929;source=Ensembl
ING2	chr4:g.184426463C>T	p.P39S	TIER 1		MISSENSE_with_stringent_FI_in_any_role_gene	CSQN=Missense;codon_pos=184426463-184426464-184426465;ref_codon_seq=CCC;aliases=ENSP00000307183;source=Ensembl
INHBA	chr7:g.41729535C>T	p.D332N	TIER 1		MISSENSE_with_stringent_FI_in_any_role_gene	CSQN=Missense;codon_pos=41729533-41729534-41729535;ref_codon_seq=GAC;aliases=ENSP00000242208;source=Ensembl
INPP4A	chr2:g.99193566G>A	p.A921T	TIER 1		MISSENSE_with_stringent_FI_in_any_role_gene	CSQN=Missense;codon_pos=99193566-99193567-99193568;ref_codon_seq=GCC;aliases=ENSP00000074304;source=Ensembl
INPP4A	chr2:g.99204042G>A	p.E969K	TIER 1		MISSENSE_with_stringent_FI_in_any_role_gene	CSQN=Missense;codon_pos=99204042-99204043-99204044;ref_codon_seq=GAA;aliases=ENSP00000074304;source=Ensembl
INPP4A	chr2:g.99170902G>T	p.G511W	TIER 1		MISSENSE_with_stringent_FI_in_any_role_gene	CSQN=Missense;codon_pos=99170902-99170903-99170904;ref_codon_seq=GGG;aliases=ENSP00000074304;source=Ensembl
INPP4A	chr2:g.99181121G>A	p.G688S	TIER 1		MISSENSE_with_stringent_FI_in_any_role_gene	CSQN=Missense;codon_pos=99181121-99181122-99181123;ref_codon_seq=GGC;aliases=ENSP00000074304;source=Ensembl
INPP4A	chr2:g.99204054G>A	p.G973R	TIER 1		MISSENSE_with_stringent_FI_in_any_role_gene	CSQN=Missense;codon_pos=99204054-99204055-99204056;ref_codon_seq=GGA;aliases=ENSP00000074304;source=Ensembl
INPP4A	chr2:g.99154342C>T	p.R162C	TIER 1		MISSENSE_with_stringent_FI_in_any_role_gene	CSQN=Missense;codon_pos=99154342-99154343-99154344;ref_codon_seq=CGT;aliases=ENSP00000074304;source=Ensembl
INPP4A	chr2:g.99170822C>T	p.S484F	TIER 1		MISSENSE_with_stringent_FI_in_any_role_gene	CSQN=Missense;codon_pos=99170821-99170822-99170823;ref_codon_seq=TCC;aliases=ENSP00000074304;source=Ensembl
INPP4A	chr2:g.99182505G>A	p.V770M	TIER 1		MISSENSE_with_stringent_FI_in_any_role_gene	CSQN=Missense;codon_pos=99182505-99182506-99182507;ref_codon_seq=GTG;aliases=ENSP00000074304;source=Ensembl
INPP4B	chr4:g.143226689C>T	p.R142Q	TIER 1		MISSENSE_with_stringent_FI_in_any_role_gene	CSQN=Missense;codon_pos=143226688-143226689-143226690;ref_codon_seq=CGA;aliases=ENSP00000425487;source=Ensembl
INPP4B	chr4:g.143067139C>A	p.W525L	TIER 1		MISSENSE_with_stringent_FI_in_any_role_gene	CSQN=Missense;codon_pos=143067138-143067139-143067140;ref_codon_seq=TGG;aliases=ENSP00000425487;source=Ensembl
INPPL1	chr11:g.71945375G>A	p.A755T	TIER 1		MISSENSE_with_stringent_FI_in_any_role_gene	CSQN=Missense;codon_pos=71945375-71945376-71945377;ref_codon_seq=GCC;aliases=ENSP00000298229;source=Ensembl
INPPL1	chr11:g.71943348T>G	p.C560W	TIER 1		MISSENSE_with_stringent_FI_in_any_role_gene	CSQN=Missense;codon_pos=71943346-71943347-71943348;ref_codon_seq=TGT;aliases=ENSP00000298229;source=Ensembl
INPPL1	chr11:g.71943795A>C	p.D613A	TIER 1		MISSENSE_with_stringent_FI_in_any_role_gene	CSQN=Missense;codon_pos=71943794-71943795-71943796;ref_codon_seq=GAC;aliases=ENSP00000298229;source=Ensembl
INPPL1	chr11:g.71942105G>A	p.E457K	TIER 1		MISSENSE_with_stringent_FI_in_any_role_gene	CSQN=Missense;codon_pos=71942105-71942106-71942107;ref_codon_seq=GAG;aliases=ENSP00000298229;source=Ensembl
INPPL1	chr11:g.71943943A>G	p.K626E	TIER 1		MISSENSE_with_stringent_FI_in_any_role_gene	CSQN=Missense;codon_pos=71943943-71943944-71943945;ref_codon_seq=AAA;aliases=ENSP00000298229;source=Ensembl
INPPL1	chr11:g.71946468C>T	p.R878C	TIER 1		MISSENSE_with_stringent_FI_in_any_role_gene	CSQN=Missense;codon_pos=71946468-71946469-71946470;ref_codon_seq=CGC;aliases=ENSP00000298229;source=Ensembl
INPPL1	chr11:g.71939414G>T	p.R90L	TIER 1		MISSENSE_with_stringent_FI_in_any_role_gene	CSQN=Missense;codon_pos=71939413-71939414-71939415;ref_codon_seq=CGC;aliases=ENSP00000298229;source=Ensembl
INPPL1	chr11:g.71947008C>T	p.R953W	TIER 1		MISSENSE_with_stringent_FI_in_any_role_gene	CSQN=Missense;codon_pos=71947008-71947009-71947010;ref_codon_seq=CGG;aliases=ENSP00000298229;source=Ensembl
INPPL1	chr11:g.71939256T>C	p.Y69H	TIER 1		MISSENSE_with_stringent_FI_in_any_role_gene	CSQN=Missense;codon_pos=71939256-71939257-71939258;ref_codon_seq=TAT;aliases=ENSP00000298229;source=Ensembl
IREB2	chr15:g.78780642G>A	p.G639S	TIER 1		MISSENSE_with_stringent_FI_in_any_role_gene	CSQN=Missense;codon_pos=78780642-78780643-78780644;ref_codon_seq=GGC;aliases=ENSP00000258886;source=Ensembl
IREB2	chr15:g.78764140C>T	p.H253Y	TIER 1		MISSENSE_with_stringent_FI_in_any_role_gene	CSQN=Missense;codon_pos=78764140-78764141-78764142;ref_codon_seq=CAT;aliases=ENSP00000258886;source=Ensembl
IREB2	chr15:g.78770680A>G	p.K413E	TIER 1		MISSENSE_with_stringent_FI_in_any_role_gene	CSQN=Missense;codon_pos=78770680-78770681-78770682;ref_codon_seq=AAA;aliases=ENSP00000258886;source=Ensembl
IREB2	chr15:g.78790456T>A	p.L955I	TIER 1		MISSENSE_with_stringent_FI_in_any_role_gene	CSQN=Missense;codon_pos=78790456-78790457-78790458;ref_codon_seq=TTA;aliases=ENSP00000258886;source=Ensembl
IREB2	chr15:g.78775705C>T	p.P448S	TIER 1		MISSENSE_with_stringent_FI_in_any_role_gene	CSQN=Missense;codon_pos=78775705-78775706-78775707;ref_codon_seq=CCA;aliases=ENSP00000258886;source=Ensembl
IREB2	chr15:g.78770699G>A	p.R419Q	TIER 1		MISSENSE_with_stringent_FI_in_any_role_gene	CSQN=Missense;codon_pos=78770698-78770699-78770700;ref_codon_seq=CGA;aliases=ENSP00000258886;source=Ensembl
IREB2	chr15:g.78765695C>T	p.S332F	TIER 1		MISSENSE_with_stringent_FI_in_any_role_gene	CSQN=Missense;codon_pos=78765694-78765695-78765696;ref_codon_seq=TCC;aliases=ENSP00000258886;source=Ensembl
IRF1	chr5:g.131822760C>T	p.A84T	TIER 1		MISSENSE_with_stringent_FI_in_any_role_gene	CSQN=Missense;codon_pos=131822758-131822759-131822760;ref_codon_seq=GCC;aliases=ENSP00000245414;source=Ensembl
IRF1	chr5:g.131822690C>T	p.R107Q	TIER 1		MISSENSE_with_stringent_FI_in_any_role_gene	CSQN=Missense;codon_pos=131822689-131822690-131822691;ref_codon_seq=CGA;aliases=ENSP00000245414;source=Ensembl
IRF1	chr5:g.131822651C>A	p.R120I	TIER 1		MISSENSE_with_stringent_FI_in_any_role_gene	CSQN=Missense;codon_pos=131822650-131822651-131822652;ref_codon_seq=AGA;aliases=ENSP00000245414;source=Ensembl
IRF2	chr4:g.185340656C>A	p.A52S	TIER 1		MISSENSE_with_stringent_FI_in_any_role_gene	CSQN=Missense;codon_pos=185340654-185340655-185340656;ref_codon_seq=GCA;aliases=ENSP00000377218;source=Ensembl
IRF2	chr4:g.185340658T>C	p.D51G	TIER 1		MISSENSE_with_stringent_FI_in_any_role_gene	CSQN=Missense;codon_pos=185340657-185340658-185340659;ref_codon_seq=GAT;aliases=ENSP00000377218;source=Ensembl
IRF2	chr4:g.185310217G>A	p.R249W	TIER 1		MISSENSE_with_stringent_FI_in_any_role_gene	CSQN=Missense;codon_pos=185310215-185310216-185310217;ref_codon_seq=CGG;aliases=ENSP00000377218;source=Ensembl
IRF2	chr4:g.185350200G>A	p.R7C	TIER 1		MISSENSE_with_stringent_FI_in_any_role_gene	CSQN=Missense;codon_pos=185350198-185350199-185350200;ref_codon_seq=CGC;aliases=ENSP00000377218;source=Ensembl
IRF2	chr4:g.185350194G>A	p.R9C	TIER 1		MISSENSE_with_stringent_FI_in_any_role_gene	CSQN=Missense;codon_pos=185350192-185350193-185350194;ref_codon_seq=CGC;aliases=ENSP00000377218;source=Ensembl
IRF2	chr4:g.185309962C>T	p.V334I	TIER 1		MISSENSE_with_stringent_FI_in_any_role_gene	CSQN=Missense;codon_pos=185309960-185309961-185309962;ref_codon_seq=GTC;aliases=ENSP00000377218;source=Ensembl
IRF6	chr1:g.209968698C>A	p.E149*	TIER 2	DISRUPTING_not_distal_in_Ambigous_role_gene		CSQN=Nonsense;codon_pos=209968696-209968697-209968698;ref_codon_seq=GAG;aliases=ENSP00000355988;source=Ensembl
IRF6	chr1:g.209974751A>T	p.L3H	TIER 1		MISSENSE_with_stringent_FI_in_any_role_gene	CSQN=Missense;codon_pos=209974750-209974751-209974752;ref_codon_seq=CTC;aliases=ENSP00000355988;source=Ensembl
IRF6	chr1:g.209969741A>G	p.Y111H	TIER 1		MISSENSE_with_stringent_FI_in_any_role_gene	CSQN=Missense;codon_pos=209969739-209969740-209969741;ref_codon_seq=TAT;aliases=ENSP00000355988;source=Ensembl
IRF7	chr11:g.613259A>C	p.L408R	TIER 1		MISSENSE_with_stringent_FI_in_any_role_gene	CSQN=Missense;codon_pos=613258-613259-613260;ref_codon_seq=CTG;aliases=ENSP00000380697;source=Ensembl
IRF7	chr11:g.613060A>T	p.L445Q	TIER 1		MISSENSE_with_stringent_FI_in_any_role_gene	CSQN=Missense;codon_pos=613059-613060-613061;ref_codon_seq=CTG;aliases=ENSP00000380697;source=Ensembl
IRF8	chr16:g.85952250G>A	p.G277R	TIER 1		MISSENSE_with_stringent_FI_in_any_role_gene	CSQN=Missense;codon_pos=85952250-85952251-85952252;ref_codon_seq=GGG;aliases=ENSP00000268638;source=Ensembl
IRF8	chr16:g.85942677_85942678delTTinsCC	p.L86P	TIER 2		MISSENSE_with_loose_FI_in_any_role_gene	CSQN=Missense;codon_cDNA=256-257-258;aliases=ENSP00000268638;source=Ensembl
IRF8	chr16:g.85954883G>A	p.V426I	TIER 2		MISSENSE_with_loose_FI_in_any_role_gene	CSQN=Missense;codon_pos=85954883-85954884-85954885;ref_codon_seq=GTC;aliases=ENSP00000268638;source=Ensembl
IRS2	chr13:g.110435004C>T	p.A1133T	TIER 1		MISSENSE_with_stringent_FI_in_any_role_gene	CSQN=Missense;codon_pos=110435002-110435003-110435004;ref_codon_seq=GCC;aliases=ENSP00000365016;source=Ensembl
IRS2	chr13:g.110436597G>A	p.R602W	TIER 1		MISSENSE_with_stringent_FI_in_any_role_gene	CSQN=Missense;codon_pos=110436595-110436596-110436597;ref_codon_seq=CGG;aliases=ENSP00000365016;source=Ensembl
IRS2	chr13:g.110437616G>A	p.S262L	TIER 1		MISSENSE_with_stringent_FI_in_any_role_gene	CSQN=Missense;codon_pos=110437615-110437616-110437617;ref_codon_seq=TCG;aliases=ENSP00000365016;source=Ensembl
ITGA9	chr3:g.37559076G>A	p.D373N	TIER 1		MISSENSE_with_stringent_FI_in_any_role_gene	CSQN=Missense;codon_pos=37559076-37559077-37559078;ref_codon_seq=GAT;aliases=ENSP00000264741;source=Ensembl
ITGA9	chr3:g.37514873G>C	p.K114N	TIER 1		MISSENSE_with_stringent_FI_in_any_role_gene	CSQN=Missense;codon_pos=37514871-37514872-37514873;ref_codon_seq=AAG;aliases=ENSP00000264741;source=Ensembl
ITSN1	chr21:g.35258600A>G	p.N1618S	TIER 1		MISSENSE_with_stringent_FI_in_any_role_gene	CSQN=Missense;codon_pos=35258599-35258600-35258601;ref_codon_seq=AAC;aliases=ENSP00000370719;source=Ensembl
ITSN1	chr21:g.35208888C>A	p.P1205T	TIER 1		MISSENSE_with_stringent_FI_in_any_role_gene	CSQN=Missense;codon_pos=35208888-35208889-35208890;ref_codon_seq=CCA;aliases=ENSP00000370719;source=Ensembl
ITSN1	chr21:g.35147060C>T	p.R445*	TIER 1	DISRUPTING_not_distal_in_LoF_role_gene		CSQN=Nonsense;codon_pos=35147060-35147061-35147062;ref_codon_seq=CGA;aliases=ENSP00000370719;source=Ensembl
JAGN1	chr3:g.9932447G>A	p.G14D	TIER 1		MISSENSE_with_stringent_FI_in_any_role_gene	CSQN=Missense;codon_pos=9932446-9932447-9932448;ref_codon_seq=GGC;aliases=ENSP00000306106;source=Ensembl
JAGN1	chr3:g.9932417G>A	p.R4Q	TIER 1		MISSENSE_with_stringent_FI_in_any_role_gene	CSQN=Missense;codon_pos=9932416-9932417-9932418;ref_codon_seq=CGA;aliases=ENSP00000306106;source=Ensembl
JAGN1	chr3:g.9934841C>T	p.S111F	TIER 2		MISSENSE_with_loose_FI_in_any_role_gene	CSQN=Missense;codon_pos=9934840-9934841-9934842;ref_codon_seq=TCC;aliases=ENSP00000306106;source=Ensembl
JAGN1	chr3:g.9934859A>G	p.Y117C	TIER 2		MISSENSE_with_loose_FI_in_any_role_gene	CSQN=Missense;codon_pos=9934858-9934859-9934860;ref_codon_seq=TAT;aliases=ENSP00000306106;source=Ensembl
JAK1	chr1:g.65323452C>T	p.A449T	TIER 2		MISSENSE_with_loose_FI_in_any_role_gene	CSQN=Missense;codon_pos=65323450-65323451-65323452;ref_codon_seq=GCC;aliases=ENSP00000343204;source=Ensembl
JAK1	chr1:g.65325837G>A	p.P429S	TIER 2		MISSENSE_with_loose_FI_in_any_role_gene	CSQN=Missense;codon_pos=65325835-65325836-65325837;ref_codon_seq=CCC;aliases=ENSP00000343204;source=Ensembl
JAK1	chr1:g.65301849C>T	p.V1064I	TIER 1		MISSENSE_with_stringent_FI_in_any_role_gene	CSQN=Missense;codon_pos=65301847-65301848-65301849;ref_codon_seq=GTC;aliases=ENSP00000343204;source=Ensembl
JAK2	chr9:g.5064910G>A	p.A362T	TIER 2		MISSENSE_with_loose_FI_in_any_role_gene	CSQN=Missense;codon_pos=5064910-5064911-5064912;ref_codon_seq=GCT;aliases=ENSP00000371067;source=Ensembl
JAK3	chr19:g.17943471T>C	p.D846G	TIER 2		MISSENSE_with_loose_FI_in_any_role_gene	CSQN=Missense;codon_pos=17943470-17943471-17943472;ref_codon_seq=GAC;aliases=ENSP00000391676;source=Ensembl
JAK3	chr19:g.17948869C>G	p.E525Q	TIER 2		MISSENSE_with_loose_FI_in_any_role_gene	CSQN=Missense;codon_pos=17948867-17948868-17948869;ref_codon_seq=GAG;aliases=ENSP00000391676;source=Ensembl
KANSL1	chr17:g.44110786C>T	p.D903N	TIER 1		MISSENSE_with_stringent_FI_in_any_role_gene	CSQN=Missense;codon_pos=44110784-44110785-44110786;ref_codon_seq=GAT;aliases=ENSP00000262419;source=Ensembl
KANSL1	chr17:g.44144949C>T	p.G540R	TIER 1		MISSENSE_with_stringent_FI_in_any_role_gene	CSQN=Missense;codon_pos=44144947-44144948-44144949;ref_codon_seq=GGA;aliases=ENSP00000262419;source=Ensembl
KANSL1	chr17:g.44249062G>A	p.P150S	TIER 1		MISSENSE_with_stringent_FI_in_any_role_gene	CSQN=Missense;codon_pos=44249060-44249061-44249062;ref_codon_seq=CCA;aliases=ENSP00000262419;source=Ensembl
KANSL1	chr17:g.44110464G>A	p.P940L	TIER 1		MISSENSE_with_stringent_FI_in_any_role_gene	CSQN=Missense;codon_pos=44110463-44110464-44110465;ref_codon_seq=CCC;aliases=ENSP00000262419;source=Ensembl
KANSL1	chr17:g.44248567T>A	p.R315W	TIER 1		MISSENSE_with_stringent_FI_in_any_role_gene	CSQN=Missense;codon_pos=44248565-44248566-44248567;ref_codon_seq=AGG;aliases=ENSP00000262419;source=Ensembl
KANSL1	chr17:g.44171967G>A	p.R464C	TIER 1		MISSENSE_with_stringent_FI_in_any_role_gene	CSQN=Missense;codon_pos=44171965-44171966-44171967;ref_codon_seq=CGT;aliases=ENSP00000262419;source=Ensembl
KANSL1	chr17:g.44143934C>T	p.R606Q	TIER 1		MISSENSE_with_stringent_FI_in_any_role_gene	CSQN=Missense;codon_pos=44143933-44143934-44143935;ref_codon_seq=CGA;aliases=ENSP00000262419;source=Ensembl
KANSL1	chr17:g.44110821C>T	p.R891Q	TIER 1		MISSENSE_with_stringent_FI_in_any_role_gene	CSQN=Missense;codon_pos=44110820-44110821-44110822;ref_codon_seq=CGG;aliases=ENSP00000262419;source=Ensembl
KANSL1	chr17:g.44117205C>T	p.W689*	TIER 1	DISRUPTING_not_distal_in_LoF_role_gene		CSQN=Nonsense;codon_pos=44117204-44117205-44117206;ref_codon_seq=TGG;aliases=ENSP00000262419;source=Ensembl
KAT6B	chr10:g.76735269G>T	p.G392W	TIER 1		MISSENSE_with_stringent_FI_in_any_role_gene	CSQN=Missense;codon_pos=76735269-76735270-76735271;ref_codon_seq=GGG;aliases=ENSP00000287239;source=Ensembl
KAT6B	chr10:g.76790041T>C	p.L1820P	TIER 1		MISSENSE_with_stringent_FI_in_any_role_gene	CSQN=Missense;codon_pos=76790040-76790041-76790042;ref_codon_seq=CTG;aliases=ENSP00000287239;source=Ensembl
KAT6B	chr10:g.76603087C>T	p.R158C	TIER 1		MISSENSE_with_stringent_FI_in_any_role_gene	CSQN=Missense;codon_pos=76603087-76603088-76603089;ref_codon_seq=CGC;aliases=ENSP00000287239;source=Ensembl
KAT6B	chr10:g.76789660G>A	p.S1693N	TIER 1		MISSENSE_with_stringent_FI_in_any_role_gene	CSQN=Missense;codon_pos=76789659-76789660-76789661;ref_codon_seq=AGC;aliases=ENSP00000287239;source=Ensembl
KAT6B	chr10:g.76790605G>T	p.S2008I	TIER 1		MISSENSE_with_stringent_FI_in_any_role_gene	CSQN=Missense;codon_pos=76790604-76790605-76790606;ref_codon_seq=AGC;aliases=ENSP00000287239;source=Ensembl
KAT6B	chr10:g.76789215G>A	p.V1545I	TIER 1		MISSENSE_with_stringent_FI_in_any_role_gene	CSQN=Missense;codon_pos=76789215-76789216-76789217;ref_codon_seq=GTT;aliases=ENSP00000287239;source=Ensembl
KAT6B	chr10:g.76790517G>A	p.V1979I	TIER 1		MISSENSE_with_stringent_FI_in_any_role_gene	CSQN=Missense;codon_pos=76790517-76790518-76790519;ref_codon_seq=GTC;aliases=ENSP00000287239;source=Ensembl
KAT6B	chr10:g.76729462G>C	p.V259L	TIER 1		MISSENSE_with_stringent_FI_in_any_role_gene	CSQN=Missense;codon_pos=76729462-76729463-76729464;ref_codon_seq=GTA;aliases=ENSP00000287239;source=Ensembl
KAT8	chr16:g.31129201G>A	p.D67N	TIER 1		MISSENSE_with_stringent_FI_in_any_role_gene	CSQN=Missense;codon_pos=31129201-31129202-31129203;ref_codon_seq=GAT;aliases=ENSP00000406037;source=Ensembl
KAT8	chr16:g.31131780G>A	p.R136H	TIER 1		MISSENSE_with_stringent_FI_in_any_role_gene	CSQN=Missense;codon_pos=31131779-31131780-31131781;ref_codon_seq=CGC;aliases=ENSP00000406037;source=Ensembl
KAT8	chr16:g.31139387G>A	p.R233Q	TIER 1		MISSENSE_with_stringent_FI_in_any_role_gene	CSQN=Missense;codon_pos=31139386-31139387-31139388;ref_codon_seq=CGG;aliases=ENSP00000406037;source=Ensembl
KAT8	chr16:g.31139411A>G	p.Y241C	TIER 1		MISSENSE_with_stringent_FI_in_any_role_gene	CSQN=Missense;codon_pos=31139410-31139411-31139412;ref_codon_seq=TAC;aliases=ENSP00000406037;source=Ensembl
KCNJ5	chr11:g.128781964G>A	p.D266N	TIER 1		MISSENSE_with_stringent_FI_in_any_role_gene	CSQN=Missense;codon_pos=128781964-128781965-128781966;ref_codon_seq=GAC;aliases=ENSP00000433295;source=Ensembl
KCNJ5	chr11:g.128786432G>A	p.E356K	TIER 1		MISSENSE_with_stringent_FI_in_any_role_gene	CSQN=Missense;codon_pos=128786432-128786433-128786434;ref_codon_seq=GAG;aliases=ENSP00000433295;source=Ensembl
KDM1A	chr1:g.23403767G>A	p.G594D	TIER 1		MISSENSE_with_stringent_FI_in_any_role_gene	CSQN=Missense;codon_pos=23403766-23403767-23403768;ref_codon_seq=GGC;aliases=ENSP00000383042;source=Ensembl
KDM1A	chr1:g.23399828C>A	p.H556N	TIER 1		MISSENSE_with_stringent_FI_in_any_role_gene	CSQN=Missense;codon_pos=23399828-23399829-23399830;ref_codon_seq=CAT;aliases=ENSP00000383042;source=Ensembl
KDM1A	chr1:g.23346426C>T	p.R113C	TIER 1		MISSENSE_with_stringent_FI_in_any_role_gene	CSQN=Missense;codon_pos=23346426-23346427-23346428;ref_codon_seq=CGC;aliases=ENSP00000383042;source=Ensembl
KDM1A	chr1:g.23405510G>A	p.R632H	TIER 2		MISSENSE_with_loose_FI_in_any_role_gene	CSQN=Missense;codon_pos=23405509-23405510-23405511;ref_codon_seq=CGC;aliases=ENSP00000383042;source=Ensembl
KDM5C	chrX:g.53254005C>A	p.E23*	TIER 1	DISRUPTING_not_distal_in_LoF_role_gene		CSQN=Nonsense;codon_pos=53254003-53254004-53254005;ref_codon_seq=GAG;aliases=ENSP00000364550;source=Ensembl
KDM5C	chrX:g.53245319C>T	p.G240R	TIER 1		MISSENSE_with_stringent_FI_in_any_role_gene	CSQN=Missense;codon_pos=53245317-53245318-53245319;ref_codon_seq=GGG;aliases=ENSP00000364550;source=Ensembl
KDM5C	chrX:g.53247520C>A	p.G97C	TIER 1		MISSENSE_with_stringent_FI_in_any_role_gene,MISSENSE_with_DELICATE_domain_FI_in_any_role_gene	CSQN=Missense;codon_pos=53247518-53247519-53247520;ref_codon_seq=GGC;aliases=ENSP00000364550;source=Ensembl
KDM5C	chrX:g.53243945G>T	p.H350N	TIER 1		MISSENSE_with_stringent_FI_in_any_role_gene	CSQN=Missense;codon_pos=53243943-53243944-53243945;ref_codon_seq=CAC;aliases=ENSP00000364550;source=Ensembl
KDM5C	chrX:g.53225149C>G	p.K1023N	TIER 1		MISSENSE_with_stringent_FI_in_any_role_gene	CSQN=Missense;codon_pos=53225149-53225150-53225151;ref_codon_seq=AAG;aliases=ENSP00000364550;source=Ensembl
KDM5C	chrX:g.53239943G>A	p.P500S	TIER 1		MISSENSE_with_stringent_FI_in_any_role_gene	CSQN=Missense;codon_pos=53239941-53239942-53239943;ref_codon_seq=CCC;aliases=ENSP00000364550;source=Ensembl
KDM5C	chrX:g.53239904A>C	p.W513G	TIER 1		MISSENSE_with_stringent_FI_in_any_role_gene	CSQN=Missense;codon_pos=53239902-53239903-53239904;ref_codon_seq=TGG;aliases=ENSP00000364550;source=Ensembl
KDM6A	chrX:g.44949083G>A	p.G1215E	TIER 1		MISSENSE_with_stringent_FI_in_any_role_gene	CSQN=Missense;codon_pos=44949082-44949083-44949084;ref_codon_seq=GGA;aliases=ENSP00000367203;source=Ensembl
KDM6A	chrX:g.44929295A>T	p.K799*	TIER 1	DISRUPTING_not_distal_in_LoF_role_gene		CSQN=Nonsense;codon_pos=44929295-44929296-44929297;ref_codon_seq=AAA;aliases=ENSP00000367203;source=Ensembl
KDM6A	chrX:g.44949056C>T	p.P1206L	TIER 1		MISSENSE_with_stringent_FI_in_any_role_gene	CSQN=Missense;codon_pos=44949055-44949056-44949057;ref_codon_seq=CCA;aliases=ENSP00000367203;source=Ensembl
KDM6A	chrX:g.44937700C>T	p.P963L	TIER 1		MISSENSE_with_stringent_FI_in_any_role_gene	CSQN=Missense;codon_pos=44937699-44937700-44937701;ref_codon_seq=CCG;aliases=ENSP00000367203;source=Ensembl
KDM6A	chrX:g.44918300C>T	p.Q309*	TIER 1	DISRUPTING_not_distal_in_LoF_role_gene		CSQN=Nonsense;codon_pos=44918300-44918301-44918302;ref_codon_seq=CAG;aliases=ENSP00000367203;source=Ensembl
KDM6A	chrX:g.44929235C>T	p.Q779*	TIER 1	DISRUPTING_not_distal_in_LoF_role_gene		CSQN=Nonsense;codon_pos=44929235-44929236-44929237;ref_codon_seq=CAG;aliases=ENSP00000367203;source=Ensembl
KDM6A	chrX:g.44942752G>C	p.R1111P	TIER 1		MISSENSE_with_stringent_FI_in_any_role_gene	CSQN=Missense;codon_pos=44942751-44942752-44942753;ref_codon_seq=CGT;aliases=ENSP00000367203;source=Ensembl
KDM6A	chrX:g.44942752G>C	p.R1111P	TIER 1		MISSENSE_with_stringent_FI_in_any_role_gene	CSQN=Missense;codon_pos=44942751-44942752-44942753;ref_codon_seq=CGT;aliases=ENSP00000367203;source=Ensembl
KDM6A	chrX:g.44918695G>A	p.R393Q	TIER 1		MISSENSE_with_stringent_FI_in_any_role_gene	CSQN=Missense;codon_pos=44918694-44918695-44918696;ref_codon_seq=CGA;aliases=ENSP00000367203;source=Ensembl
KDR	chr4:g.55956220C>T	p.R1032Q	TIER 1		MISSENSE_with_stringent_FI_in_any_role_gene	CSQN=Missense;codon_pos=55956219-55956220-55956221;ref_codon_seq=CGA;aliases=ENSP00000263923;source=Ensembl
KEAP1	chr19:g.10602328C>A	p.G417V	TIER 1		MISSENSE_with_stringent_FI_in_any_role_gene	CSQN=Missense;codon_pos=10602327-10602328-10602329;ref_codon_seq=GGG;aliases=ENSP00000171111;source=Ensembl
KEAP1	chr19:g.10599885C>T	p.G564E	TIER 1		MISSENSE_with_stringent_FI_in_any_role_gene	CSQN=Missense;codon_pos=10599884-10599885-10599886;ref_codon_seq=GGG;aliases=ENSP00000171111;source=Ensembl
KEAP1	chr19:g.10602338T>C	p.N414D	TIER 1		MISSENSE_with_stringent_FI_in_any_role_gene	CSQN=Missense;codon_pos=10602336-10602337-10602338;ref_codon_seq=AAC;aliases=ENSP00000171111;source=Ensembl
KEAP1	chr19:g.10600516G>A	p.R447W	TIER 1		MISSENSE_with_stringent_FI_in_any_role_gene	CSQN=Missense;codon_pos=10600514-10600515-10600516;ref_codon_seq=CGG;aliases=ENSP00000171111;source=Ensembl
KEAP1	chr19:g.10600516G>A	p.R447W	TIER 1		MISSENSE_with_stringent_FI_in_any_role_gene	CSQN=Missense;codon_pos=10600514-10600515-10600516;ref_codon_seq=CGG;aliases=ENSP00000171111;source=Ensembl
KEAP1	chr19:g.10602286G>A	p.S431F	TIER 1		MISSENSE_with_stringent_FI_in_any_role_gene	CSQN=Missense;codon_pos=10602285-10602286-10602287;ref_codon_seq=TCC;aliases=ENSP00000171111;source=Ensembl
KEAP1	chr19:g.10610247C>A	p.V155F	TIER 1		MISSENSE_with_stringent_FI_in_any_role_gene	CSQN=Missense;codon_pos=10610245-10610246-10610247;ref_codon_seq=GTC;aliases=ENSP00000171111;source=Ensembl
KEAP1	chr19:g.10597381C>A	p.V608F	TIER 1		MISSENSE_with_stringent_FI_in_any_role_gene	CSQN=Missense;codon_pos=10597379-10597380-10597381;ref_codon_seq=GTC;aliases=ENSP00000171111;source=Ensembl
KEAP1	chr19:g.10599876T>G	p.Y567S	TIER 1		MISSENSE_with_stringent_FI_in_any_role_gene	CSQN=Missense;codon_pos=10599875-10599876-10599877;ref_codon_seq=TAC;aliases=ENSP00000171111;source=Ensembl
KIT	chr4:g.55595521G>A	p.E671K	TIER 1		MISSENSE_with_stringent_FI_in_any_role_gene	CSQN=Missense;codon_pos=55595521-55595522-55595523;ref_codon_seq=GAA;aliases=ENSP00000288135;source=Ensembl
KIT	chr4:g.55593661T>C	p.L576P	TIER 1		MISSENSE_in_CLUSTER_in_any_role_gene	CSQN=Missense;codon_pos=55593660-55593661-55593662;ref_codon_seq=CTT;aliases=ENSP00000288135;source=Ensembl
KIT	chr4:g.55593589T>C	p.M552T	TIER 1		MISSENSE_in_CLUSTER_in_any_role_gene	CSQN=Missense;codon_pos=55593588-55593589-55593590;ref_codon_seq=ATG;aliases=ENSP00000288135;source=Ensembl
KIT	chr4:g.55599340T>G	p.N822K	TIER 1		MISSENSE_with_stringent_FI_in_any_role_gene	CSQN=Missense;codon_pos=55599338-55599339-55599340;ref_codon_seq=AAT;aliases=ENSP00000288135;source=Ensembl
KIT	chr4:g.55602733G>A	p.V852I	TIER 1		MISSENSE_with_stringent_FI_in_any_role_gene	CSQN=Missense;codon_pos=55602733-55602734-55602735;ref_codon_seq=GTC;aliases=ENSP00000288135;source=Ensembl
KIT	chr4:g.55593592A>G	p.Y553C	TIER 1		MISSENSE_in_CLUSTER_in_any_role_gene,MISSENSE_with_stringent_FI_in_any_role_gene	CSQN=Missense;codon_pos=55593591-55593592-55593593;ref_codon_seq=TAT;aliases=ENSP00000288135;source=Ensembl
KLF4	chr9:g.110248159G>A	p.A438V	TIER 1		MISSENSE_with_stringent_FI_in_any_role_gene	CSQN=Missense;codon_pos=110248158-110248159-110248160;ref_codon_seq=GCC;aliases=ENSP00000363804;source=Ensembl
KLF4	chr9:g.110248202T>C	p.K424E	TIER 1		MISSENSE_with_stringent_FI_in_any_role_gene	CSQN=Missense;codon_pos=110248200-110248201-110248202;ref_codon_seq=AAA;aliases=ENSP00000363804;source=Ensembl
KLF5	chr13:g.73636638C>A	p.P301T	TIER 1		MISSENSE_with_stringent_FI_in_any_role_gene	CSQN=Missense;codon_pos=73636638-73636639-73636640;ref_codon_seq=CCC;aliases=ENSP00000366915;source=Ensembl
KRAS	chr12:g.25378562C>T	p.A146T	TIER 1		MISSENSE_in_CLUSTER_in_any_role_gene,MISSENSE_with_stringent_FI_in_any_role_gene	CSQN=Missense;codon_pos=25378560-25378561-25378562;ref_codon_seq=GCA;aliases=ENSP00000256078;source=Ensembl
KRAS	chr12:g.25378562C>T	p.A146T	TIER 1		MISSENSE_in_CLUSTER_in_any_role_gene,MISSENSE_with_stringent_FI_in_any_role_gene	CSQN=Missense;codon_pos=25378560-25378561-25378562;ref_codon_seq=GCA;aliases=ENSP00000256078;source=Ensembl
KRAS	chr12:g.25378561G>A	p.A146V	TIER 1		MISSENSE_in_CLUSTER_in_any_role_gene,MISSENSE_with_stringent_FI_in_any_role_gene	CSQN=Missense;codon_pos=25378560-25378561-25378562;ref_codon_seq=GCA;aliases=ENSP00000256078;source=Ensembl
KRAS	chr12:g.25398266G>T	p.A18D	TIER 1		MISSENSE_in_CLUSTER_in_any_role_gene,MISSENSE_with_stringent_FI_in_any_role_gene	CSQN=Missense;codon_pos=25398265-25398266-25398267;ref_codon_seq=GCC;aliases=ENSP00000256078;source=Ensembl
KRAS	chr12:g.25398231C>T	p.D30N	TIER 1		MISSENSE_with_stringent_FI_in_any_role_gene	CSQN=Missense;codon_pos=25398229-25398230-25398231;ref_codon_seq=GAC;aliases=ENSP00000256078;source=Ensembl
KRAS	chr12:g.25398284C>G	p.G12A	TIER 1		MISSENSE_in_CLUSTER_in_any_role_gene,MISSENSE_with_stringent_FI_in_any_role_gene	CSQN=Missense;codon_pos=25398283-25398284-25398285;ref_codon_seq=GGT;aliases=ENSP00000256078;source=Ensembl
KRAS	chr12:g.25398284C>G	p.G12A	TIER 1		MISSENSE_in_CLUSTER_in_any_role_gene,MISSENSE_with_stringent_FI_in_any_role_gene	CSQN=Missense;codon_pos=25398283-25398284-25398285;ref_codon_seq=GGT;aliases=ENSP00000256078;source=Ensembl
KRAS	chr12:g.25398284C>G	p.G12A	TIER 1		MISSENSE_in_CLUSTER_in_any_role_gene,MISSENSE_with_stringent_FI_in_any_role_gene	CSQN=Missense;codon_pos=25398283-25398284-25398285;ref_codon_seq=GGT;aliases=ENSP00000256078;source=Ensembl
KRAS	chr12:g.25398284C>G	p.G12A	TIER 1		MISSENSE_in_CLUSTER_in_any_role_gene,MISSENSE_with_stringent_FI_in_any_role_gene	CSQN=Missense;codon_pos=25398283-25398284-25398285;ref_codon_seq=GGT;aliases=ENSP00000256078;source=Ensembl
KRAS	chr12:g.25398284C>G	p.G12A	TIER 1		MISSENSE_in_CLUSTER_in_any_role_gene,MISSENSE_with_stringent_FI_in_any_role_gene	CSQN=Missense;codon_pos=25398283-25398284-25398285;ref_codon_seq=GGT;aliases=ENSP00000256078;source=Ensembl
KRAS	chr12:g.25398285C>A	p.G12C	TIER 1		MISSENSE_in_CLUSTER_in_any_role_gene,MISSENSE_with_stringent_FI_in_any_role_gene	CSQN=Missense;codon_pos=25398283-25398284-25398285;ref_codon_seq=GGT;aliases=ENSP00000256078;source=Ensembl
KRAS	chr12:g.25398285C>A	p.G12C	TIER 1		MISSENSE_in_CLUSTER_in_any_role_gene,MISSENSE_with_stringent_FI_in_any_role_gene	CSQN=Missense;codon_pos=25398283-25398284-25398285;ref_codon_seq=GGT;aliases=ENSP00000256078;source=Ensembl
KRAS	chr12:g.25398285C>A	p.G12C	TIER 1		MISSENSE_in_CLUSTER_in_any_role_gene,MISSENSE_with_stringent_FI_in_any_role_gene	CSQN=Missense;codon_pos=25398283-25398284-25398285;ref_codon_seq=GGT;aliases=ENSP00000256078;source=Ensembl
KRAS	chr12:g.25398285C>A	p.G12C	TIER 1		MISSENSE_in_CLUSTER_in_any_role_gene,MISSENSE_with_stringent_FI_in_any_role_gene	CSQN=Missense;codon_pos=25398283-25398284-25398285;ref_codon_seq=GGT;aliases=ENSP00000256078;source=Ensembl
KRAS	chr12:g.25398285C>A	p.G12C	TIER 1		MISSENSE_in_CLUSTER_in_any_role_gene,MISSENSE_with_stringent_FI_in_any_role_gene	CSQN=Missense;codon_pos=25398283-25398284-25398285;ref_codon_seq=GGT;aliases=ENSP00000256078;source=Ensembl
KRAS	chr12:g.25398285C>A	p.G12C	TIER 1		MISSENSE_in_CLUSTER_in_any_role_gene,MISSENSE_with_stringent_FI_in_any_role_gene	CSQN=Missense;codon_pos=25398283-25398284-25398285;ref_codon_seq=GGT;aliases=ENSP00000256078;source=Ensembl
KRAS	chr12:g.25398284C>T	p.G12D	TIER 1		MISSENSE_in_CLUSTER_in_any_role_gene,MISSENSE_with_stringent_FI_in_any_role_gene	CSQN=Missense;codon_pos=25398283-25398284-25398285;ref_codon_seq=GGT;aliases=ENSP00000256078;source=Ensembl
KRAS	chr12:g.25398284C>T	p.G12D	TIER 1		MISSENSE_in_CLUSTER_in_any_role_gene,MISSENSE_with_stringent_FI_in_any_role_gene	CSQN=Missense;codon_pos=25398283-25398284-25398285;ref_codon_seq=GGT;aliases=ENSP00000256078;source=Ensembl
KRAS	chr12:g.25398284C>T	p.G12D	TIER 1		MISSENSE_in_CLUSTER_in_any_role_gene,MISSENSE_with_stringent_FI_in_any_role_gene	CSQN=Missense;codon_pos=25398283-25398284-25398285;ref_codon_seq=GGT;aliases=ENSP00000256078;source=Ensembl
KRAS	chr12:g.25398284C>T	p.G12D	TIER 1		MISSENSE_in_CLUSTER_in_any_role_gene,MISSENSE_with_stringent_FI_in_any_role_gene	CSQN=Missense;codon_pos=25398283-25398284-25398285;ref_codon_seq=GGT;aliases=ENSP00000256078;source=Ensembl
KRAS	chr12:g.25398284C>T	p.G12D	TIER 1		MISSENSE_in_CLUSTER_in_any_role_gene,MISSENSE_with_stringent_FI_in_any_role_gene	CSQN=Missense;codon_pos=25398283-25398284-25398285;ref_codon_seq=GGT;aliases=ENSP00000256078;source=Ensembl
KRAS	chr12:g.25398284C>T	p.G12D	TIER 1		MISSENSE_in_CLUSTER_in_any_role_gene,MISSENSE_with_stringent_FI_in_any_role_gene	CSQN=Missense;codon_pos=25398283-25398284-25398285;ref_codon_seq=GGT;aliases=ENSP00000256078;source=Ensembl
KRAS	chr12:g.25398284C>T	p.G12D	TIER 1		MISSENSE_in_CLUSTER_in_any_role_gene,MISSENSE_with_stringent_FI_in_any_role_gene	CSQN=Missense;codon_pos=25398283-25398284-25398285;ref_codon_seq=GGT;aliases=ENSP00000256078;source=Ensembl
KRAS	chr12:g.25398284C>T	p.G12D	TIER 1		MISSENSE_in_CLUSTER_in_any_role_gene,MISSENSE_with_stringent_FI_in_any_role_gene	CSQN=Missense;codon_pos=25398283-25398284-25398285;ref_codon_seq=GGT;aliases=ENSP00000256078;source=Ensembl
KRAS	chr12:g.25398284C>T	p.G12D	TIER 1		MISSENSE_in_CLUSTER_in_any_role_gene,MISSENSE_with_stringent_FI_in_any_role_gene	CSQN=Missense;codon_pos=25398283-25398284-25398285;ref_codon_seq=GGT;aliases=ENSP00000256078;source=Ensembl
KRAS	chr12:g.25398284C>T	p.G12D	TIER 1		MISSENSE_in_CLUSTER_in_any_role_gene,MISSENSE_with_stringent_FI_in_any_role_gene	CSQN=Missense;codon_pos=25398283-25398284-25398285;ref_codon_seq=GGT;aliases=ENSP00000256078;source=Ensembl
KRAS	chr12:g.25398284C>T	p.G12D	TIER 1		MISSENSE_in_CLUSTER_in_any_role_gene,MISSENSE_with_stringent_FI_in_any_role_gene	CSQN=Missense;codon_pos=25398283-25398284-25398285;ref_codon_seq=GGT;aliases=ENSP00000256078;source=Ensembl
KRAS	chr12:g.25398284C>T	p.G12D	TIER 1		MISSENSE_in_CLUSTER_in_any_role_gene,MISSENSE_with_stringent_FI_in_any_role_gene	CSQN=Missense;codon_pos=25398283-25398284-25398285;ref_codon_seq=GGT;aliases=ENSP00000256078;source=Ensembl
KRAS	chr12:g.25398284C>T	p.G12D	TIER 1		MISSENSE_in_CLUSTER_in_any_role_gene,MISSENSE_with_stringent_FI_in_any_role_gene	CSQN=Missense;codon_pos=25398283-25398284-25398285;ref_codon_seq=GGT;aliases=ENSP00000256078;source=Ensembl
KRAS	chr12:g.25398284C>T	p.G12D	TIER 1		MISSENSE_in_CLUSTER_in_any_role_gene,MISSENSE_with_stringent_FI_in_any_role_gene	CSQN=Missense;codon_pos=25398283-25398284-25398285;ref_codon_seq=GGT;aliases=ENSP00000256078;source=Ensembl
KRAS	chr12:g.25398284C>T	p.G12D	TIER 1		MISSENSE_in_CLUSTER_in_any_role_gene,MISSENSE_with_stringent_FI_in_any_role_gene	CSQN=Missense;codon_pos=25398283-25398284-25398285;ref_codon_seq=GGT;aliases=ENSP00000256078;source=Ensembl
KRAS	chr12:g.25398284C>T	p.G12D	TIER 1		MISSENSE_in_CLUSTER_in_any_role_gene,MISSENSE_with_stringent_FI_in_any_role_gene	CSQN=Missense;codon_pos=25398283-25398284-25398285;ref_codon_seq=GGT;aliases=ENSP00000256078;source=Ensembl
KRAS	chr12:g.25398284C>T	p.G12D	TIER 1		MISSENSE_in_CLUSTER_in_any_role_gene,MISSENSE_with_stringent_FI_in_any_role_gene	CSQN=Missense;codon_pos=25398283-25398284-25398285;ref_codon_seq=GGT;aliases=ENSP00000256078;source=Ensembl
KRAS	chr12:g.25398284C>T	p.G12D	TIER 1		MISSENSE_in_CLUSTER_in_any_role_gene,MISSENSE_with_stringent_FI_in_any_role_gene	CSQN=Missense;codon_pos=25398283-25398284-25398285;ref_codon_seq=GGT;aliases=ENSP00000256078;source=Ensembl
KRAS	chr12:g.25398284C>T	p.G12D	TIER 1		MISSENSE_in_CLUSTER_in_any_role_gene,MISSENSE_with_stringent_FI_in_any_role_gene	CSQN=Missense;codon_pos=25398283-25398284-25398285;ref_codon_seq=GGT;aliases=ENSP00000256078;source=Ensembl
KRAS	chr12:g.25398284C>T	p.G12D	TIER 1		MISSENSE_in_CLUSTER_in_any_role_gene,MISSENSE_with_stringent_FI_in_any_role_gene	CSQN=Missense;codon_pos=25398283-25398284-25398285;ref_codon_seq=GGT;aliases=ENSP00000256078;source=Ensembl
KRAS	chr12:g.25398284C>T	p.G12D	TIER 1		MISSENSE_in_CLUSTER_in_any_role_gene,MISSENSE_with_stringent_FI_in_any_role_gene	CSQN=Missense;codon_pos=25398283-25398284-25398285;ref_codon_seq=GGT;aliases=ENSP00000256078;source=Ensembl
KRAS	chr12:g.25398284C>T	p.G12D	TIER 1		MISSENSE_in_CLUSTER_in_any_role_gene,MISSENSE_with_stringent_FI_in_any_role_gene	CSQN=Missense;codon_pos=25398283-25398284-25398285;ref_codon_seq=GGT;aliases=ENSP00000256078;source=Ensembl
KRAS	chr12:g.25398284C>T	p.G12D	TIER 1		MISSENSE_in_CLUSTER_in_any_role_gene,MISSENSE_with_stringent_FI_in_any_role_gene	CSQN=Missense;codon_pos=25398283-25398284-25398285;ref_codon_seq=GGT;aliases=ENSP00000256078;source=Ensembl
KRAS	chr12:g.25398284C>T	p.G12D	TIER 1		MISSENSE_in_CLUSTER_in_any_role_gene,MISSENSE_with_stringent_FI_in_any_role_gene	CSQN=Missense;codon_pos=25398283-25398284-25398285;ref_codon_seq=GGT;aliases=ENSP00000256078;source=Ensembl
KRAS	chr12:g.25398284C>T	p.G12D	TIER 1		MISSENSE_in_CLUSTER_in_any_role_gene,MISSENSE_with_stringent_FI_in_any_role_gene	CSQN=Missense;codon_pos=25398283-25398284-25398285;ref_codon_seq=GGT;aliases=ENSP00000256078;source=Ensembl
KRAS	chr12:g.25398284C>T	p.G12D	TIER 1		MISSENSE_in_CLUSTER_in_any_role_gene,MISSENSE_with_stringent_FI_in_any_role_gene	CSQN=Missense;codon_pos=25398283-25398284-25398285;ref_codon_seq=GGT;aliases=ENSP00000256078;source=Ensembl
KRAS	chr12:g.25398284C>T	p.G12D	TIER 1		MISSENSE_in_CLUSTER_in_any_role_gene,MISSENSE_with_stringent_FI_in_any_role_gene	CSQN=Missense;codon_pos=25398283-25398284-25398285;ref_codon_seq=GGT;aliases=ENSP00000256078;source=Ensembl
KRAS	chr12:g.25398284C>T	p.G12D	TIER 1		MISSENSE_in_CLUSTER_in_any_role_gene,MISSENSE_with_stringent_FI_in_any_role_gene	CSQN=Missense;codon_pos=25398283-25398284-25398285;ref_codon_seq=GGT;aliases=ENSP00000256078;source=Ensembl
KRAS	chr12:g.25398284C>T	p.G12D	TIER 1		MISSENSE_in_CLUSTER_in_any_role_gene,MISSENSE_with_stringent_FI_in_any_role_gene	CSQN=Missense;codon_pos=25398283-25398284-25398285;ref_codon_seq=GGT;aliases=ENSP00000256078;source=Ensembl
KRAS	chr12:g.25398284C>T	p.G12D	TIER 1		MISSENSE_in_CLUSTER_in_any_role_gene,MISSENSE_with_stringent_FI_in_any_role_gene	CSQN=Missense;codon_pos=25398283-25398284-25398285;ref_codon_seq=GGT;aliases=ENSP00000256078;source=Ensembl
KRAS	chr12:g.25398284C>T	p.G12D	TIER 1		MISSENSE_in_CLUSTER_in_any_role_gene,MISSENSE_with_stringent_FI_in_any_role_gene	CSQN=Missense;codon_pos=25398283-25398284-25398285;ref_codon_seq=GGT;aliases=ENSP00000256078;source=Ensembl
KRAS	chr12:g.25398284C>T	p.G12D	TIER 1		MISSENSE_in_CLUSTER_in_any_role_gene,MISSENSE_with_stringent_FI_in_any_role_gene	CSQN=Missense;codon_pos=25398283-25398284-25398285;ref_codon_seq=GGT;aliases=ENSP00000256078;source=Ensembl
KRAS	chr12:g.25398284C>T	p.G12D	TIER 1		MISSENSE_in_CLUSTER_in_any_role_gene,MISSENSE_with_stringent_FI_in_any_role_gene	CSQN=Missense;codon_pos=25398283-25398284-25398285;ref_codon_seq=GGT;aliases=ENSP00000256078;source=Ensembl
KRAS	chr12:g.25398285C>G	p.G12R	TIER 1		MISSENSE_in_CLUSTER_in_any_role_gene,MISSENSE_with_stringent_FI_in_any_role_gene	CSQN=Missense;codon_pos=25398283-25398284-25398285;ref_codon_seq=GGT;aliases=ENSP00000256078;source=Ensembl
KRAS	chr12:g.25398285C>G	p.G12R	TIER 1		MISSENSE_in_CLUSTER_in_any_role_gene,MISSENSE_with_stringent_FI_in_any_role_gene	CSQN=Missense;codon_pos=25398283-25398284-25398285;ref_codon_seq=GGT;aliases=ENSP00000256078;source=Ensembl
KRAS	chr12:g.25398285C>G	p.G12R	TIER 1		MISSENSE_in_CLUSTER_in_any_role_gene,MISSENSE_with_stringent_FI_in_any_role_gene	CSQN=Missense;codon_pos=25398283-25398284-25398285;ref_codon_seq=GGT;aliases=ENSP00000256078;source=Ensembl
KRAS	chr12:g.25398285C>G	p.G12R	TIER 1		MISSENSE_in_CLUSTER_in_any_role_gene,MISSENSE_with_stringent_FI_in_any_role_gene	CSQN=Missense;codon_pos=25398283-25398284-25398285;ref_codon_seq=GGT;aliases=ENSP00000256078;source=Ensembl
KRAS	chr12:g.25398285C>G	p.G12R	TIER 1		MISSENSE_in_CLUSTER_in_any_role_gene,MISSENSE_with_stringent_FI_in_any_role_gene	CSQN=Missense;codon_pos=25398283-25398284-25398285;ref_codon_seq=GGT;aliases=ENSP00000256078;source=Ensembl
KRAS	chr12:g.25398285C>G	p.G12R	TIER 1		MISSENSE_in_CLUSTER_in_any_role_gene,MISSENSE_with_stringent_FI_in_any_role_gene	CSQN=Missense;codon_pos=25398283-25398284-25398285;ref_codon_seq=GGT;aliases=ENSP00000256078;source=Ensembl
KRAS	chr12:g.25398285C>G	p.G12R	TIER 1		MISSENSE_in_CLUSTER_in_any_role_gene,MISSENSE_with_stringent_FI_in_any_role_gene	CSQN=Missense;codon_pos=25398283-25398284-25398285;ref_codon_seq=GGT;aliases=ENSP00000256078;source=Ensembl
KRAS	chr12:g.25398285C>G	p.G12R	TIER 1		MISSENSE_in_CLUSTER_in_any_role_gene,MISSENSE_with_stringent_FI_in_any_role_gene	CSQN=Missense;codon_pos=25398283-25398284-25398285;ref_codon_seq=GGT;aliases=ENSP00000256078;source=Ensembl
KRAS	chr12:g.25398285C>G	p.G12R	TIER 1		MISSENSE_in_CLUSTER_in_any_role_gene,MISSENSE_with_stringent_FI_in_any_role_gene	CSQN=Missense;codon_pos=25398283-25398284-25398285;ref_codon_seq=GGT;aliases=ENSP00000256078;source=Ensembl
KRAS	chr12:g.25398285C>G	p.G12R	TIER 1		MISSENSE_in_CLUSTER_in_any_role_gene,MISSENSE_with_stringent_FI_in_any_role_gene	CSQN=Missense;codon_pos=25398283-25398284-25398285;ref_codon_seq=GGT;aliases=ENSP00000256078;source=Ensembl
KRAS	chr12:g.25398285C>G	p.G12R	TIER 1		MISSENSE_in_CLUSTER_in_any_role_gene,MISSENSE_with_stringent_FI_in_any_role_gene	CSQN=Missense;codon_pos=25398283-25398284-25398285;ref_codon_seq=GGT;aliases=ENSP00000256078;source=Ensembl
KRAS	chr12:g.25398285C>G	p.G12R	TIER 1		MISSENSE_in_CLUSTER_in_any_role_gene,MISSENSE_with_stringent_FI_in_any_role_gene	CSQN=Missense;codon_pos=25398283-25398284-25398285;ref_codon_seq=GGT;aliases=ENSP00000256078;source=Ensembl
KRAS	chr12:g.25398285C>G	p.G12R	TIER 1		MISSENSE_in_CLUSTER_in_any_role_gene,MISSENSE_with_stringent_FI_in_any_role_gene	CSQN=Missense;codon_pos=25398283-25398284-25398285;ref_codon_seq=GGT;aliases=ENSP00000256078;source=Ensembl
KRAS	chr12:g.25398285C>G	p.G12R	TIER 1		MISSENSE_in_CLUSTER_in_any_role_gene,MISSENSE_with_stringent_FI_in_any_role_gene	CSQN=Missense;codon_pos=25398283-25398284-25398285;ref_codon_seq=GGT;aliases=ENSP00000256078;source=Ensembl
KRAS	chr12:g.25398285C>T	p.G12S	TIER 1		MISSENSE_in_CLUSTER_in_any_role_gene,MISSENSE_with_stringent_FI_in_any_role_gene	CSQN=Missense;codon_pos=25398283-25398284-25398285;ref_codon_seq=GGT;aliases=ENSP00000256078;source=Ensembl
KRAS	chr12:g.25398285C>T	p.G12S	TIER 1		MISSENSE_in_CLUSTER_in_any_role_gene,MISSENSE_with_stringent_FI_in_any_role_gene	CSQN=Missense;codon_pos=25398283-25398284-25398285;ref_codon_seq=GGT;aliases=ENSP00000256078;source=Ensembl
KRAS	chr12:g.25398284C>A	p.G12V	TIER 1		MISSENSE_in_CLUSTER_in_any_role_gene,MISSENSE_with_stringent_FI_in_any_role_gene	CSQN=Missense;codon_pos=25398283-25398284-25398285;ref_codon_seq=GGT;aliases=ENSP00000256078;source=Ensembl
KRAS	chr12:g.25398284C>A	p.G12V	TIER 1		MISSENSE_in_CLUSTER_in_any_role_gene,MISSENSE_with_stringent_FI_in_any_role_gene	CSQN=Missense;codon_pos=25398283-25398284-25398285;ref_codon_seq=GGT;aliases=ENSP00000256078;source=Ensembl
KRAS	chr12:g.25398284C>A	p.G12V	TIER 1		MISSENSE_in_CLUSTER_in_any_role_gene,MISSENSE_with_stringent_FI_in_any_role_gene	CSQN=Missense;codon_pos=25398283-25398284-25398285;ref_codon_seq=GGT;aliases=ENSP00000256078;source=Ensembl
KRAS	chr12:g.25398284C>A	p.G12V	TIER 1		MISSENSE_in_CLUSTER_in_any_role_gene,MISSENSE_with_stringent_FI_in_any_role_gene	CSQN=Missense;codon_pos=25398283-25398284-25398285;ref_codon_seq=GGT;aliases=ENSP00000256078;source=Ensembl
KRAS	chr12:g.25398284C>A	p.G12V	TIER 1		MISSENSE_in_CLUSTER_in_any_role_gene,MISSENSE_with_stringent_FI_in_any_role_gene	CSQN=Missense;codon_pos=25398283-25398284-25398285;ref_codon_seq=GGT;aliases=ENSP00000256078;source=Ensembl
KRAS	chr12:g.25398284C>A	p.G12V	TIER 1		MISSENSE_in_CLUSTER_in_any_role_gene,MISSENSE_with_stringent_FI_in_any_role_gene	CSQN=Missense;codon_pos=25398283-25398284-25398285;ref_codon_seq=GGT;aliases=ENSP00000256078;source=Ensembl
KRAS	chr12:g.25398284C>A	p.G12V	TIER 1		MISSENSE_in_CLUSTER_in_any_role_gene,MISSENSE_with_stringent_FI_in_any_role_gene	CSQN=Missense;codon_pos=25398283-25398284-25398285;ref_codon_seq=GGT;aliases=ENSP00000256078;source=Ensembl
KRAS	chr12:g.25398284C>A	p.G12V	TIER 1		MISSENSE_in_CLUSTER_in_any_role_gene,MISSENSE_with_stringent_FI_in_any_role_gene	CSQN=Missense;codon_pos=25398283-25398284-25398285;ref_codon_seq=GGT;aliases=ENSP00000256078;source=Ensembl
KRAS	chr12:g.25398284C>A	p.G12V	TIER 1		MISSENSE_in_CLUSTER_in_any_role_gene,MISSENSE_with_stringent_FI_in_any_role_gene	CSQN=Missense;codon_pos=25398283-25398284-25398285;ref_codon_seq=GGT;aliases=ENSP00000256078;source=Ensembl
KRAS	chr12:g.25398284C>A	p.G12V	TIER 1		MISSENSE_in_CLUSTER_in_any_role_gene,MISSENSE_with_stringent_FI_in_any_role_gene	CSQN=Missense;codon_pos=25398283-25398284-25398285;ref_codon_seq=GGT;aliases=ENSP00000256078;source=Ensembl
KRAS	chr12:g.25398284C>A	p.G12V	TIER 1		MISSENSE_in_CLUSTER_in_any_role_gene,MISSENSE_with_stringent_FI_in_any_role_gene	CSQN=Missense;codon_pos=25398283-25398284-25398285;ref_codon_seq=GGT;aliases=ENSP00000256078;source=Ensembl
KRAS	chr12:g.25398284C>A	p.G12V	TIER 1		MISSENSE_in_CLUSTER_in_any_role_gene,MISSENSE_with_stringent_FI_in_any_role_gene	CSQN=Missense;codon_pos=25398283-25398284-25398285;ref_codon_seq=GGT;aliases=ENSP00000256078;source=Ensembl
KRAS	chr12:g.25398284C>A	p.G12V	TIER 1		MISSENSE_in_CLUSTER_in_any_role_gene,MISSENSE_with_stringent_FI_in_any_role_gene	CSQN=Missense;codon_pos=25398283-25398284-25398285;ref_codon_seq=GGT;aliases=ENSP00000256078;source=Ensembl
KRAS	chr12:g.25398284C>A	p.G12V	TIER 1		MISSENSE_in_CLUSTER_in_any_role_gene,MISSENSE_with_stringent_FI_in_any_role_gene	CSQN=Missense;codon_pos=25398283-25398284-25398285;ref_codon_seq=GGT;aliases=ENSP00000256078;source=Ensembl
KRAS	chr12:g.25398284C>A	p.G12V	TIER 1		MISSENSE_in_CLUSTER_in_any_role_gene,MISSENSE_with_stringent_FI_in_any_role_gene	CSQN=Missense;codon_pos=25398283-25398284-25398285;ref_codon_seq=GGT;aliases=ENSP00000256078;source=Ensembl
KRAS	chr12:g.25398284C>A	p.G12V	TIER 1		MISSENSE_in_CLUSTER_in_any_role_gene,MISSENSE_with_stringent_FI_in_any_role_gene	CSQN=Missense;codon_pos=25398283-25398284-25398285;ref_codon_seq=GGT;aliases=ENSP00000256078;source=Ensembl
KRAS	chr12:g.25398284C>A	p.G12V	TIER 1		MISSENSE_in_CLUSTER_in_any_role_gene,MISSENSE_with_stringent_FI_in_any_role_gene	CSQN=Missense;codon_pos=25398283-25398284-25398285;ref_codon_seq=GGT;aliases=ENSP00000256078;source=Ensembl
KRAS	chr12:g.25398284C>A	p.G12V	TIER 1		MISSENSE_in_CLUSTER_in_any_role_gene,MISSENSE_with_stringent_FI_in_any_role_gene	CSQN=Missense;codon_pos=25398283-25398284-25398285;ref_codon_seq=GGT;aliases=ENSP00000256078;source=Ensembl
KRAS	chr12:g.25398284C>A	p.G12V	TIER 1		MISSENSE_in_CLUSTER_in_any_role_gene,MISSENSE_with_stringent_FI_in_any_role_gene	CSQN=Missense;codon_pos=25398283-25398284-25398285;ref_codon_seq=GGT;aliases=ENSP00000256078;source=Ensembl
KRAS	chr12:g.25398284C>A	p.G12V	TIER 1		MISSENSE_in_CLUSTER_in_any_role_gene,MISSENSE_with_stringent_FI_in_any_role_gene	CSQN=Missense;codon_pos=25398283-25398284-25398285;ref_codon_seq=GGT;aliases=ENSP00000256078;source=Ensembl
KRAS	chr12:g.25398284C>A	p.G12V	TIER 1		MISSENSE_in_CLUSTER_in_any_role_gene,MISSENSE_with_stringent_FI_in_any_role_gene	CSQN=Missense;codon_pos=25398283-25398284-25398285;ref_codon_seq=GGT;aliases=ENSP00000256078;source=Ensembl
KRAS	chr12:g.25398284C>A	p.G12V	TIER 1		MISSENSE_in_CLUSTER_in_any_role_gene,MISSENSE_with_stringent_FI_in_any_role_gene	CSQN=Missense;codon_pos=25398283-25398284-25398285;ref_codon_seq=GGT;aliases=ENSP00000256078;source=Ensembl
KRAS	chr12:g.25398284C>A	p.G12V	TIER 1		MISSENSE_in_CLUSTER_in_any_role_gene,MISSENSE_with_stringent_FI_in_any_role_gene	CSQN=Missense;codon_pos=25398283-25398284-25398285;ref_codon_seq=GGT;aliases=ENSP00000256078;source=Ensembl
KRAS	chr12:g.25398284C>A	p.G12V	TIER 1		MISSENSE_in_CLUSTER_in_any_role_gene,MISSENSE_with_stringent_FI_in_any_role_gene	CSQN=Missense;codon_pos=25398283-25398284-25398285;ref_codon_seq=GGT;aliases=ENSP00000256078;source=Ensembl
KRAS	chr12:g.25398284C>A	p.G12V	TIER 1		MISSENSE_in_CLUSTER_in_any_role_gene,MISSENSE_with_stringent_FI_in_any_role_gene	CSQN=Missense;codon_pos=25398283-25398284-25398285;ref_codon_seq=GGT;aliases=ENSP00000256078;source=Ensembl
KRAS	chr12:g.25398284C>A	p.G12V	TIER 1		MISSENSE_in_CLUSTER_in_any_role_gene,MISSENSE_with_stringent_FI_in_any_role_gene	CSQN=Missense;codon_pos=25398283-25398284-25398285;ref_codon_seq=GGT;aliases=ENSP00000256078;source=Ensembl
KRAS	chr12:g.25398284C>A	p.G12V	TIER 1		MISSENSE_in_CLUSTER_in_any_role_gene,MISSENSE_with_stringent_FI_in_any_role_gene	CSQN=Missense;codon_pos=25398283-25398284-25398285;ref_codon_seq=GGT;aliases=ENSP00000256078;source=Ensembl
KRAS	chr12:g.25398284C>A	p.G12V	TIER 1		MISSENSE_in_CLUSTER_in_any_role_gene,MISSENSE_with_stringent_FI_in_any_role_gene	CSQN=Missense;codon_pos=25398283-25398284-25398285;ref_codon_seq=GGT;aliases=ENSP00000256078;source=Ensembl
KRAS	chr12:g.25398284C>A	p.G12V	TIER 1		MISSENSE_in_CLUSTER_in_any_role_gene,MISSENSE_with_stringent_FI_in_any_role_gene	CSQN=Missense;codon_pos=25398283-25398284-25398285;ref_codon_seq=GGT;aliases=ENSP00000256078;source=Ensembl
KRAS	chr12:g.25398284C>A	p.G12V	TIER 1		MISSENSE_in_CLUSTER_in_any_role_gene,MISSENSE_with_stringent_FI_in_any_role_gene	CSQN=Missense;codon_pos=25398283-25398284-25398285;ref_codon_seq=GGT;aliases=ENSP00000256078;source=Ensembl
KRAS	chr12:g.25398281C>T	p.G13D	TIER 1		MISSENSE_in_CLUSTER_in_any_role_gene,MISSENSE_with_stringent_FI_in_any_role_gene	CSQN=Missense;codon_pos=25398280-25398281-25398282;ref_codon_seq=GGC;aliases=ENSP00000256078;source=Ensembl
KRAS	chr12:g.25398281C>T	p.G13D	TIER 1		MISSENSE_in_CLUSTER_in_any_role_gene,MISSENSE_with_stringent_FI_in_any_role_gene	CSQN=Missense;codon_pos=25398280-25398281-25398282;ref_codon_seq=GGC;aliases=ENSP00000256078;source=Ensembl
KRAS	chr12:g.25398281C>T	p.G13D	TIER 1		MISSENSE_in_CLUSTER_in_any_role_gene,MISSENSE_with_stringent_FI_in_any_role_gene	CSQN=Missense;codon_pos=25398280-25398281-25398282;ref_codon_seq=GGC;aliases=ENSP00000256078;source=Ensembl
KRAS	chr12:g.25398281C>T	p.G13D	TIER 1		MISSENSE_in_CLUSTER_in_any_role_gene,MISSENSE_with_stringent_FI_in_any_role_gene	CSQN=Missense;codon_pos=25398280-25398281-25398282;ref_codon_seq=GGC;aliases=ENSP00000256078;source=Ensembl
KRAS	chr12:g.25398281C>T	p.G13D	TIER 1		MISSENSE_in_CLUSTER_in_any_role_gene,MISSENSE_with_stringent_FI_in_any_role_gene	CSQN=Missense;codon_pos=25398280-25398281-25398282;ref_codon_seq=GGC;aliases=ENSP00000256078;source=Ensembl
KRAS	chr12:g.25398281C>T	p.G13D	TIER 1		MISSENSE_in_CLUSTER_in_any_role_gene,MISSENSE_with_stringent_FI_in_any_role_gene	CSQN=Missense;codon_pos=25398280-25398281-25398282;ref_codon_seq=GGC;aliases=ENSP00000256078;source=Ensembl
KRAS	chr12:g.25398281C>T	p.G13D	TIER 1		MISSENSE_in_CLUSTER_in_any_role_gene,MISSENSE_with_stringent_FI_in_any_role_gene	CSQN=Missense;codon_pos=25398280-25398281-25398282;ref_codon_seq=GGC;aliases=ENSP00000256078;source=Ensembl
KRAS	chr12:g.25398281C>T	p.G13D	TIER 1		MISSENSE_in_CLUSTER_in_any_role_gene,MISSENSE_with_stringent_FI_in_any_role_gene	CSQN=Missense;codon_pos=25398280-25398281-25398282;ref_codon_seq=GGC;aliases=ENSP00000256078;source=Ensembl
KRAS	chr12:g.25398281C>T	p.G13D	TIER 1		MISSENSE_in_CLUSTER_in_any_role_gene,MISSENSE_with_stringent_FI_in_any_role_gene	CSQN=Missense;codon_pos=25398280-25398281-25398282;ref_codon_seq=GGC;aliases=ENSP00000256078;source=Ensembl
KRAS	chr12:g.25378647T>G	p.K117N	TIER 1		MISSENSE_in_CLUSTER_in_any_role_gene,MISSENSE_with_stringent_FI_in_any_role_gene	CSQN=Missense;codon_pos=25378647-25378648-25378649;ref_codon_seq=AAA;aliases=ENSP00000256078;source=Ensembl
KRAS	chr12:g.25380275T>A	p.Q61H	TIER 1		MISSENSE_in_CLUSTER_in_any_role_gene	CSQN=Missense;codon_pos=25380275-25380276-25380277;ref_codon_seq=CAA;aliases=ENSP00000256078;source=Ensembl
KRAS	chr12:g.25380275T>A	p.Q61H	TIER 1		MISSENSE_in_CLUSTER_in_any_role_gene	CSQN=Missense;codon_pos=25380275-25380276-25380277;ref_codon_seq=CAA;aliases=ENSP00000256078;source=Ensembl
KRAS	chr12:g.25380275T>A	p.Q61H	TIER 1		MISSENSE_in_CLUSTER_in_any_role_gene	CSQN=Missense;codon_pos=25380275-25380276-25380277;ref_codon_seq=CAA;aliases=ENSP00000256078;source=Ensembl
KRAS	chr12:g.25380275T>A	p.Q61H	TIER 1		MISSENSE_in_CLUSTER_in_any_role_gene	CSQN=Missense;codon_pos=25380275-25380276-25380277;ref_codon_seq=CAA;aliases=ENSP00000256078;source=Ensembl
KRAS	chr12:g.25380275T>A	p.Q61H	TIER 1		MISSENSE_in_CLUSTER_in_any_role_gene	CSQN=Missense;codon_pos=25380275-25380276-25380277;ref_codon_seq=CAA;aliases=ENSP00000256078;source=Ensembl
KRAS	chr12:g.25380277G>T	p.Q61K	TIER 1		MISSENSE_in_CLUSTER_in_any_role_gene	CSQN=Missense;codon_pos=25380275-25380276-25380277;ref_codon_seq=CAA;aliases=ENSP00000256078;source=Ensembl
KRAS	chr12:g.25398260G>A	p.T20M	TIER 1		MISSENSE_with_stringent_FI_in_any_role_gene	CSQN=Missense;codon_pos=25398259-25398260-25398261;ref_codon_seq=ACG;aliases=ENSP00000256078;source=Ensembl
KRAS	chr12:g.25368467C>G	p.V160L	TIER 1		MISSENSE_with_stringent_FI_in_any_role_gene	CSQN=Missense;codon_pos=25368465-25368466-25368467;ref_codon_seq=GTG;aliases=ENSP00000256078;source=Ensembl
LATS1	chr6:g.149997425C>T	p.A952T	TIER 1		MISSENSE_with_stringent_FI_in_any_role_gene	CSQN=Missense;codon_pos=149997423-149997424-149997425;ref_codon_seq=GCA;aliases=ENSP00000437550;source=Ensembl
LATS1	chr6:g.149983268_149983269delCCinsAA	p.G997F	TIER 1		MISSENSE_with_stringent_FI_in_any_role_gene	CSQN=Missense;codon_cDNA=2989-2990-2991;aliases=ENSP00000437550;source=Ensembl
LATS1	chr6:g.150001143T>C	p.K821E	TIER 1		MISSENSE_with_stringent_FI_in_any_role_gene	CSQN=Missense;codon_pos=150001141-150001142-150001143;ref_codon_seq=AAA;aliases=ENSP00000437550;source=Ensembl
LATS1	chr6:g.150001247G>A	p.P786L	TIER 1		MISSENSE_with_stringent_FI_in_any_role_gene	CSQN=Missense;codon_pos=150001246-150001247-150001248;ref_codon_seq=CCT;aliases=ENSP00000437550;source=Ensembl
LATS1	chr6:g.150005366G>A	p.R287*	TIER 1	DISRUPTING_not_distal_in_LoF_role_gene		CSQN=Nonsense;codon_pos=150005364-150005365-150005366;ref_codon_seq=CGA;aliases=ENSP00000437550;source=Ensembl
LATS1	chr6:g.150004349G>A	p.R626*	TIER 1	DISRUPTING_not_distal_in_LoF_role_gene		CSQN=Nonsense;codon_pos=150004347-150004348-150004349;ref_codon_seq=CGA;aliases=ENSP00000437550;source=Ensembl
LATS1	chr6:g.150004247G>A	p.R660C	TIER 1		MISSENSE_with_stringent_FI_in_any_role_gene	CSQN=Missense;codon_pos=150004245-150004246-150004247;ref_codon_seq=CGT;aliases=ENSP00000437550;source=Ensembl
LATS1	chr6:g.150001395G>A	p.R737*	TIER 1	DISRUPTING_not_distal_in_LoF_role_gene		CSQN=Nonsense;codon_pos=150001393-150001394-150001395;ref_codon_seq=CGA;aliases=ENSP00000437550;source=Ensembl
LATS1	chr6:g.150023019G>A	p.R82*	TIER 1	DISRUPTING_not_distal_in_LoF_role_gene		CSQN=Nonsense;codon_pos=150023017-150023018-150023019;ref_codon_seq=CGA;aliases=ENSP00000437550;source=Ensembl
LATS1	chr6:g.150023201C>A	p.S21I	TIER 1		MISSENSE_with_stringent_FI_in_any_role_gene	CSQN=Missense;codon_pos=150023200-150023201-150023202;ref_codon_seq=AGT;aliases=ENSP00000437550;source=Ensembl
LATS1	chr6:g.150004771G>A	p.T485I	TIER 1		MISSENSE_with_stringent_FI_in_any_role_gene	CSQN=Missense;codon_pos=150004770-150004771-150004772;ref_codon_seq=ACA;aliases=ENSP00000437550;source=Ensembl
LCP1	chr13:g.46716542C>T	p.A463T	TIER 1		MISSENSE_with_stringent_FI_in_any_role_gene	CSQN=Missense;codon_pos=46716540-46716541-46716542;ref_codon_seq=GCG;aliases=ENSP00000381581;source=Ensembl
LCP1	chr13:g.46701748C>A	p.G621V	TIER 1		MISSENSE_with_stringent_FI_in_any_role_gene	CSQN=Missense;codon_pos=46701747-46701748-46701749;ref_codon_seq=GGG;aliases=ENSP00000381581;source=Ensembl
LCP1	chr13:g.46704998G>A	p.L568F	TIER 1		MISSENSE_with_stringent_FI_in_any_role_gene	CSQN=Missense;codon_pos=46704996-46704997-46704998;ref_codon_seq=CTT;aliases=ENSP00000381581;source=Ensembl
LCP1	chr13:g.46701838C>T	p.R591Q	TIER 1		MISSENSE_with_stringent_FI_in_any_role_gene	CSQN=Missense;codon_pos=46701837-46701838-46701839;ref_codon_seq=CGA;aliases=ENSP00000381581;source=Ensembl
LDHA	chr11:g.18425241T>G	p.V227G	TIER 1		MISSENSE_with_stringent_FI_in_any_role_gene	CSQN=Missense;C2=NextToSpliceAcceptorOfExon6_At_chr11:18425240;codon_pos=18424560-18425241-18425242;ref_codon_seq=GTG;aliases=ENSP00000445175;source=Ensembl
LIMA1	chr12:g.50642471C>A	p.E22*	TIER 1	DISRUPTING_not_distal_in_LoF_role_gene		CSQN=Nonsense;codon_pos=50642469-50642470-50642471;ref_codon_seq=GAA;aliases=ENSP00000378400;source=Ensembl
LIMA1	chr12:g.50571158C>A	p.E658*	TIER 1	DISRUPTING_not_distal_in_LoF_role_gene		CSQN=Nonsense;codon_pos=50571156-50571157-50571158;ref_codon_seq=GAA;aliases=ENSP00000378400;source=Ensembl
LIMA1	chr12:g.50571827C>T	p.G435R	TIER 1		MISSENSE_with_stringent_FI_in_any_role_gene	CSQN=Missense;codon_pos=50571825-50571826-50571827;ref_codon_seq=GGA;aliases=ENSP00000378400;source=Ensembl
LIMA1	chr12:g.50642507G>A	p.Q10*	TIER 1	DISRUPTING_not_distal_in_LoF_role_gene		CSQN=Nonsense;codon_pos=50642505-50642506-50642507;ref_codon_seq=CAA;aliases=ENSP00000378400;source=Ensembl
LNPEP	chr5:g.96333820G>T	p.E542*	TIER 2	DISRUPTING_not_distal_in_Ambigous_role_gene		CSQN=Nonsense;codon_pos=96333820-96333821-96333822;ref_codon_seq=GAA;aliases=ENSP00000231368;source=Ensembl
LNPEP	chr5:g.96360338A>C	p.K892T	TIER 1		MISSENSE_with_stringent_FI_in_any_role_gene	CSQN=Missense;codon_pos=96360337-96360338-96360339;ref_codon_seq=AAA;aliases=ENSP00000231368;source=Ensembl
LNPEP	chr5:g.96333764C>T	p.S523F	TIER 1		MISSENSE_with_stringent_FI_in_any_role_gene	CSQN=Missense;codon_pos=96333763-96333764-96333765;ref_codon_seq=TCC;aliases=ENSP00000231368;source=Ensembl
LRP6	chr12:g.12284782C>G	p.D1315H	TIER 1		MISSENSE_with_stringent_FI_in_any_role_gene	CSQN=Missense;codon_pos=12284780-12284781-12284782;ref_codon_seq=GAC;aliases=ENSP00000261349;source=Ensembl
LRP6	chr12:g.12318217C>G	p.D520H	TIER 1		MISSENSE_with_stringent_FI_in_any_role_gene	CSQN=Missense;codon_pos=12318215-12318216-12318217;ref_codon_seq=GAT;aliases=ENSP00000261349;source=Ensembl
LRP6	chr12:g.12274181C>T	p.R1574Q	TIER 1		MISSENSE_with_stringent_FI_in_any_role_gene	CSQN=Missense;codon_pos=12274180-12274181-12274182;ref_codon_seq=CGA;aliases=ENSP00000261349;source=Ensembl
LRP6	chr12:g.12318118G>A	p.R553C	TIER 1		MISSENSE_with_stringent_FI_in_any_role_gene	CSQN=Missense;codon_pos=12318116-12318117-12318118;ref_codon_seq=CGT;aliases=ENSP00000261349;source=Ensembl
LRP6	chr12:g.12340033G>A	p.S223F	TIER 1		MISSENSE_with_stringent_FI_in_any_role_gene	CSQN=Missense;codon_pos=12340032-12340033-12340034;ref_codon_seq=TCC;aliases=ENSP00000261349;source=Ensembl
LRP6	chr12:g.12332773A>T	p.W506R	TIER 1		MISSENSE_with_stringent_FI_in_any_role_gene	CSQN=Missense;codon_pos=12332771-12332772-12332773;ref_codon_seq=TGG;aliases=ENSP00000261349;source=Ensembl
LRPPRC	chr2:g.44161893C>T	p.A877T	TIER 1		MISSENSE_with_stringent_FI_in_any_role_gene	CSQN=Missense;C2=NextToSpliceDonorOfExon24_At_chr2:44161892;codon_pos=44161434-44161435-44161893;ref_codon_seq=GCA;aliases=ENSP00000260665;source=Ensembl
LRPPRC	chr2:g.44204298T>G	p.N196T	TIER 1		MISSENSE_with_stringent_FI_in_any_role_gene	CSQN=Missense;codon_pos=44204297-44204298-44204299;ref_codon_seq=AAT;aliases=ENSP00000260665;source=Ensembl
LRPPRC	chr2:g.44204298T>G	p.N196T	TIER 1		MISSENSE_with_stringent_FI_in_any_role_gene	CSQN=Missense;codon_pos=44204297-44204298-44204299;ref_codon_seq=AAT;aliases=ENSP00000260665;source=Ensembl
LRPPRC	chr2:g.44176770C>T	p.R569H	TIER 1		MISSENSE_with_stringent_FI_in_any_role_gene	CSQN=Missense;codon_pos=44176769-44176770-44176771;ref_codon_seq=CGT;aliases=ENSP00000260665;source=Ensembl
LRPPRC	chr2:g.44172551C>T	p.R739H	TIER 1		MISSENSE_with_stringent_FI_in_any_role_gene	CSQN=Missense;codon_pos=44172550-44172551-44172552;ref_codon_seq=CGC;aliases=ENSP00000260665;source=Ensembl
LRPPRC	chr2:g.44153081C>G	p.R919P	TIER 1		MISSENSE_with_stringent_FI_in_any_role_gene	CSQN=Missense;codon_pos=44153080-44153081-44153082;ref_codon_seq=CGA;aliases=ENSP00000260665;source=Ensembl
MACF1	chr1:g.39927669C>T	p.A5154V	TIER 1		MISSENSE_with_stringent_FI_in_any_role_gene	CSQN=Missense;codon_pos=39927668-39927669-39927670;ref_codon_seq=GCG;aliases=ENSP00000439537;source=Ensembl
MACF1	chr1:g.39906957A>G	p.D4152G	TIER 1		MISSENSE_with_stringent_FI_in_any_role_gene	CSQN=Missense;codon_pos=39906956-39906957-39906958;ref_codon_seq=GAT;aliases=ENSP00000439537;source=Ensembl
MACF1	chr1:g.39951335G>C	p.D5388H	TIER 1		MISSENSE_with_stringent_FI_in_any_role_gene	CSQN=Missense;codon_pos=39951335-39951336-39951337;ref_codon_seq=GAC;aliases=ENSP00000439537;source=Ensembl
MACF1	chr1:g.39715713G>A	p.E104K	TIER 1		MISSENSE_with_stringent_FI_in_any_role_gene	CSQN=Missense;codon_pos=39715713-39715714-39715715;ref_codon_seq=GAA;aliases=ENSP00000439537;source=Ensembl
MACF1	chr1:g.39907717G>A	p.E4197K	TIER 1		MISSENSE_with_stringent_FI_in_any_role_gene	CSQN=Missense;codon_pos=39907717-39907718-39907719;ref_codon_seq=GAA;aliases=ENSP00000439537;source=Ensembl
MACF1	chr1:g.39913159A>C	p.E4495A	TIER 1		MISSENSE_with_stringent_FI_in_any_role_gene	CSQN=Missense;codon_pos=39913158-39913159-39913160;ref_codon_seq=GAA;aliases=ENSP00000439537;source=Ensembl
MACF1	chr1:g.39750791G>A	p.G395S	TIER 1		MISSENSE_with_stringent_FI_in_any_role_gene	CSQN=Missense;codon_pos=39750791-39750792-39750793;ref_codon_seq=GGT;aliases=ENSP00000439537;source=Ensembl
MACF1	chr1:g.39823554C>T	p.L1916F	TIER 1		MISSENSE_with_stringent_FI_in_any_role_gene	CSQN=Missense;codon_pos=39823554-39823555-39823556;ref_codon_seq=CTC;aliases=ENSP00000439537;source=Ensembl
MACF1	chr1:g.39905035C>G	p.L4045V	TIER 1		MISSENSE_with_stringent_FI_in_any_role_gene	CSQN=Missense;codon_pos=39905035-39905036-39905037;ref_codon_seq=CTT;aliases=ENSP00000439537;source=Ensembl
MACF1	chr1:g.39907954C>A	p.L4245I	TIER 1		MISSENSE_with_stringent_FI_in_any_role_gene	CSQN=Missense;codon_pos=39907954-39907955-39907956;ref_codon_seq=CTC;aliases=ENSP00000439537;source=Ensembl
MACF1	chr1:g.39763334C>T	p.L805F	TIER 1		MISSENSE_with_stringent_FI_in_any_role_gene	CSQN=Missense;codon_pos=39763334-39763335-39763336;ref_codon_seq=CTC;aliases=ENSP00000439537;source=Ensembl
MACF1	chr1:g.39833826A>T	p.N2198Y	TIER 1		MISSENSE_with_stringent_FI_in_any_role_gene	CSQN=Missense;codon_pos=39833826-39833827-39833828;ref_codon_seq=AAT;aliases=ENSP00000439537;source=Ensembl
MACF1	chr1:g.39776028C>T	p.R1015C	TIER 1		MISSENSE_with_stringent_FI_in_any_role_gene	CSQN=Missense;codon_pos=39776028-39776029-39776030;ref_codon_seq=CGC;aliases=ENSP00000439537;source=Ensembl
MACF1	chr1:g.39847631G>A	p.R2490Q	TIER 1		MISSENSE_with_stringent_FI_in_any_role_gene	CSQN=Missense;codon_pos=39847630-39847631-39847632;ref_codon_seq=CGA;aliases=ENSP00000439537;source=Ensembl
MACF1	chr1:g.39898255C>T	p.R3734W	TIER 1		MISSENSE_with_stringent_FI_in_any_role_gene	CSQN=Missense;codon_pos=39898255-39898256-39898257;ref_codon_seq=CGG;aliases=ENSP00000439537;source=Ensembl
MACF1	chr1:g.39913560G>A	p.R4594Q	TIER 1		MISSENSE_with_stringent_FI_in_any_role_gene	CSQN=Missense;codon_pos=39913559-39913560-39913561;ref_codon_seq=CGG;aliases=ENSP00000439537;source=Ensembl
MACF1	chr1:g.39951267G>A	p.R5365Q	TIER 1		MISSENSE_with_stringent_FI_in_any_role_gene	CSQN=Missense;codon_pos=39951266-39951267-39951268;ref_codon_seq=CGA;aliases=ENSP00000439537;source=Ensembl
MACF1	chr1:g.39753194G>A	p.R587Q	TIER 1		MISSENSE_with_stringent_FI_in_any_role_gene	CSQN=Missense;codon_pos=39753193-39753194-39753195;ref_codon_seq=CGA;aliases=ENSP00000439537;source=Ensembl
MACF1	chr1:g.39910433T>C	p.S4452P	TIER 1		MISSENSE_with_stringent_FI_in_any_role_gene	CSQN=Missense;codon_pos=39910433-39910434-39910435;ref_codon_seq=TCC;aliases=ENSP00000439537;source=Ensembl
MACF1	chr1:g.39913509T>A	p.V4577D	TIER 1		MISSENSE_with_stringent_FI_in_any_role_gene	CSQN=Missense;codon_pos=39913508-39913509-39913510;ref_codon_seq=GTT;aliases=ENSP00000439537;source=Ensembl
MACF1	chr1:g.39913509T>A	p.V4577D	TIER 1		MISSENSE_with_stringent_FI_in_any_role_gene	CSQN=Missense;codon_pos=39913508-39913509-39913510;ref_codon_seq=GTT;aliases=ENSP00000439537;source=Ensembl
MAD1L1	chr7:g.2255534C>T	p.E304K	TIER 1		MISSENSE_with_stringent_FI_in_any_role_gene	CSQN=Missense;codon_pos=2255532-2255533-2255534;ref_codon_seq=GAG;aliases=ENSP00000385334;source=Ensembl
MAD1L1	chr7:g.2257599T>C	p.K226E	TIER 1		MISSENSE_with_stringent_FI_in_any_role_gene	CSQN=Missense;codon_pos=2257597-2257598-2257599;ref_codon_seq=AAG;aliases=ENSP00000385334;source=Ensembl
MAD1L1	chr7:g.2188869G>A	p.P331S	TIER 1		MISSENSE_with_stringent_FI_in_any_role_gene	CSQN=Missense;codon_pos=2188867-2188868-2188869;ref_codon_seq=CCA;aliases=ENSP00000385334;source=Ensembl
MAD1L1	chr7:g.2255850G>A	p.R251W	TIER 1		MISSENSE_with_stringent_FI_in_any_role_gene	CSQN=Missense;codon_pos=2255848-2255849-2255850;ref_codon_seq=CGG;aliases=ENSP00000385334;source=Ensembl
MAD1L1	chr7:g.1976416G>A	p.R572C	TIER 1		MISSENSE_with_stringent_FI_in_any_role_gene	CSQN=Missense;codon_pos=1976414-1976415-1976416;ref_codon_seq=CGC;aliases=ENSP00000385334;source=Ensembl
MAD1L1	chr7:g.2265161G>A	p.R59C	TIER 1		MISSENSE_with_stringent_FI_in_any_role_gene	CSQN=Missense;codon_pos=2265159-2265160-2265161;ref_codon_seq=CGT;aliases=ENSP00000385334;source=Ensembl
MAD1L1	chr7:g.2265161G>A	p.R59C	TIER 1		MISSENSE_with_stringent_FI_in_any_role_gene	CSQN=Missense;codon_pos=2265159-2265160-2265161;ref_codon_seq=CGT;aliases=ENSP00000385334;source=Ensembl
MAD1L1	chr7:g.2265161G>A	p.R59C	TIER 1		MISSENSE_with_stringent_FI_in_any_role_gene	CSQN=Missense;codon_pos=2265159-2265160-2265161;ref_codon_seq=CGT;aliases=ENSP00000385334;source=Ensembl
MAD1L1	chr7:g.2265161G>A	p.R59C	TIER 1		MISSENSE_with_stringent_FI_in_any_role_gene	CSQN=Missense;codon_pos=2265159-2265160-2265161;ref_codon_seq=CGT;aliases=ENSP00000385334;source=Ensembl
MAGI2	chr7:g.77797284C>T	p.A849T	TIER 1		MISSENSE_with_stringent_FI_in_any_role_gene	CSQN=Missense;codon_pos=77797282-77797283-77797284;ref_codon_seq=GCC;aliases=ENSP00000346151;source=Ensembl
MAGI2	chr7:g.79082435C>T	p.E68K	TIER 1		MISSENSE_with_stringent_FI_in_any_role_gene	CSQN=Missense;codon_pos=79082433-79082434-79082435;ref_codon_seq=GAG;aliases=ENSP00000346151;source=Ensembl
MAGI2	chr7:g.77789353C>T	p.G945E	TIER 1		MISSENSE_with_stringent_FI_in_any_role_gene	CSQN=Missense;codon_pos=77789352-77789353-77789354;ref_codon_seq=GGA;aliases=ENSP00000346151;source=Ensembl
MAP2K1	chr15:g.66727483G>A	p.D67N	TIER 1		MISSENSE_with_stringent_FI_in_any_role_gene	CSQN=Missense;codon_pos=66727483-66727484-66727485;ref_codon_seq=GAC;aliases=ENSP00000302486;source=Ensembl
MAP2K1	chr15:g.66774131G>A	p.E203K	TIER 1		MISSENSE_in_CLUSTER_in_any_role_gene,MISSENSE_with_stringent_FI_in_any_role_gene	CSQN=Missense;codon_pos=66774131-66774132-66774133;ref_codon_seq=GAG;aliases=ENSP00000302486;source=Ensembl
MAP2K2	chr19:g.4097312C>T	p.A317T	TIER 1		MISSENSE_with_stringent_FI_in_any_role_gene	CSQN=Missense;codon_pos=4097310-4097311-4097312;ref_codon_seq=GCC;aliases=ENSP00000262948;source=Ensembl
MAP2K2	chr19:g.4117473C>T	p.G83S	TIER 1		MISSENSE_with_stringent_FI_in_any_role_gene	CSQN=Missense;codon_pos=4117471-4117472-4117473;ref_codon_seq=GGC;aliases=ENSP00000262948;source=Ensembl
MAP2K2	chr19:g.4101278C>T	p.V177I	TIER 1		MISSENSE_with_stringent_FI_in_any_role_gene	CSQN=Missense;C2=NextToSpliceAcceptorOfExon5_At_chr19:4101279;codon_pos=4101276-4101277-4101278;ref_codon_seq=GTT;aliases=ENSP00000262948;source=Ensembl
MAP2K4	chr17:g.11984788G>C	p.A112P	TIER 1		MISSENSE_with_stringent_FI_in_any_role_gene	CSQN=Missense;codon_pos=11984788-11984789-11984790;ref_codon_seq=GCT;aliases=ENSP00000262445;source=Ensembl
MAP2K4	chr17:g.12013737C>A	p.H227N	TIER 1		MISSENSE_with_stringent_FI_in_any_role_gene	CSQN=Missense;codon_pos=12013737-12013738-12013739;ref_codon_seq=CAC;aliases=ENSP00000262445;source=Ensembl
MAP2K4	chr17:g.12043165G>C	p.K350N	TIER 1		MISSENSE_with_stringent_FI_in_any_role_gene	CSQN=Missense;codon_pos=12043163-12043164-12043165;ref_codon_seq=AAG;aliases=ENSP00000262445;source=Ensembl
MAP2K4	chr17:g.11999000C>T	p.L168F	TIER 1		MISSENSE_with_stringent_FI_in_any_role_gene	CSQN=Missense;codon_pos=11999000-11999001-11999002;ref_codon_seq=CTC;aliases=ENSP00000262445;source=Ensembl
MAP2K4	chr17:g.12032481C>T	p.P306L	TIER 1		MISSENSE_with_stringent_FI_in_any_role_gene	CSQN=Missense;codon_pos=12032480-12032481-12032482;ref_codon_seq=CCT;aliases=ENSP00000262445;source=Ensembl
MAP2K4	chr17:g.11998898C>T	p.R134W	TIER 1		MISSENSE_with_stringent_FI_in_any_role_gene	CSQN=Missense;codon_pos=11998898-11998899-11998900;ref_codon_seq=CGG;aliases=ENSP00000262445;source=Ensembl
MAP2K4	chr17:g.12028617A>T	p.R274*	TIER 1	DISRUPTING_not_distal_in_LoF_role_gene		CSQN=Nonsense;codon_pos=12028617-12028618-12028619;ref_codon_seq=AGA;aliases=ENSP00000262445;source=Ensembl
MAP2K4	chr17:g.12028618G>T	p.R274I	TIER 1		MISSENSE_with_stringent_FI_in_any_role_gene	CSQN=Missense;codon_pos=12028617-12028618-12028619;ref_codon_seq=AGA;aliases=ENSP00000262445;source=Ensembl
MAP2K4	chr17:g.12028618G>T	p.R274I	TIER 1		MISSENSE_with_stringent_FI_in_any_role_gene	CSQN=Missense;codon_pos=12028617-12028618-12028619;ref_codon_seq=AGA;aliases=ENSP00000262445;source=Ensembl
MAP2K4	chr17:g.12028657G>A	p.R287H	TIER 1		MISSENSE_with_stringent_FI_in_any_role_gene	CSQN=Missense;codon_pos=12028656-12028657-12028658;ref_codon_seq=CGC;aliases=ENSP00000262445;source=Ensembl
MAP3K11	chr11:g.65375144C>A	p.G405C	TIER 1		MISSENSE_with_stringent_FI_in_any_role_gene	CSQN=Missense;codon_pos=65375142-65375143-65375144;ref_codon_seq=GGT;aliases=ENSP00000309597;source=Ensembl
MAP3K11	chr11:g.65375264G>A	p.R365C	TIER 1		MISSENSE_with_stringent_FI_in_any_role_gene	CSQN=Missense;codon_pos=65375262-65375263-65375264;ref_codon_seq=CGC;aliases=ENSP00000309597;source=Ensembl
MAP3K11	chr11:g.65374257G>A	p.T503I	TIER 1		MISSENSE_with_stringent_FI_in_any_role_gene	CSQN=Missense;codon_pos=65374256-65374257-65374258;ref_codon_seq=ACC;aliases=ENSP00000309597;source=Ensembl
MAP3K13	chr3:g.185198071G>C	p.E851D	TIER 1		MISSENSE_with_stringent_FI_in_any_role_gene	CSQN=Missense;codon_pos=185198069-185198070-185198071;ref_codon_seq=GAG;aliases=ENSP00000265026;source=Ensembl
MAP3K13	chr3:g.185200188G>A	p.E949K	TIER 1		MISSENSE_with_stringent_FI_in_any_role_gene	CSQN=Missense;codon_pos=185200188-185200189-185200190;ref_codon_seq=GAG;aliases=ENSP00000265026;source=Ensembl
MAP3K13	chr3:g.185190909G>A	p.G597D	TIER 1		MISSENSE_with_stringent_FI_in_any_role_gene	CSQN=Missense;codon_pos=185190908-185190909-185190910;ref_codon_seq=GGC;aliases=ENSP00000265026;source=Ensembl
MAP3K13	chr3:g.185190873G>A	p.R585Q	TIER 1		MISSENSE_with_stringent_FI_in_any_role_gene	CSQN=Missense;codon_pos=185190872-185190873-185190874;ref_codon_seq=CGA;aliases=ENSP00000265026;source=Ensembl
MAP3K13	chr3:g.185200165C>T	p.S941L	TIER 1		MISSENSE_with_stringent_FI_in_any_role_gene	CSQN=Missense;codon_pos=185200164-185200165-185200166;ref_codon_seq=TCG;aliases=ENSP00000265026;source=Ensembl
MAP3K13	chr3:g.185169155C>T	p.T417I	TIER 1		MISSENSE_with_stringent_FI_in_any_role_gene	CSQN=Missense;codon_pos=185169154-185169155-185169156;ref_codon_seq=ACC;aliases=ENSP00000265026;source=Ensembl
MAP3K1	chr5:g.56178670G>C	p.D1215H	TIER 1		MISSENSE_with_stringent_FI_in_any_role_gene	CSQN=Missense;codon_pos=56178670-56178671-56178672;ref_codon_seq=GAT;aliases=ENSP00000382423;source=Ensembl
MAP3K1	chr5:g.56177617G>T	p.E864*	TIER 1	DISRUPTING_not_distal_in_LoF_role_gene		CSQN=Nonsense;codon_pos=56177617-56177618-56177619;ref_codon_seq=GAA;aliases=ENSP00000382423;source=Ensembl
MAP3K1	chr5:g.56184180T>G	p.F1462C	TIER 1		MISSENSE_with_stringent_FI_in_any_role_gene	CSQN=Missense;codon_pos=56184179-56184180-56184181;ref_codon_seq=TTT;aliases=ENSP00000382423;source=Ensembl
MAP3K1	chr5:g.56161210T>C	p.F360S	TIER 1		MISSENSE_with_stringent_FI_in_any_role_gene	CSQN=Missense;codon_pos=56161209-56161210-56161211;ref_codon_seq=TTT;aliases=ENSP00000382423;source=Ensembl
MAP3K1	chr5:g.56177411T>A	p.L795Q	TIER 1		MISSENSE_with_stringent_FI_in_any_role_gene	CSQN=Missense;codon_pos=56177410-56177411-56177412;ref_codon_seq=CTG;aliases=ENSP00000382423;source=Ensembl
MAP3K1	chr5:g.56189427C>T	p.R1487C	TIER 1		MISSENSE_with_stringent_FI_in_any_role_gene	CSQN=Missense;codon_pos=56189427-56189428-56189429;ref_codon_seq=CGT;aliases=ENSP00000382423;source=Ensembl
MAP3K1	chr5:g.56155653C>T	p.R249C	TIER 1		MISSENSE_with_stringent_FI_in_any_role_gene	CSQN=Missense;codon_pos=56155653-56155654-56155655;ref_codon_seq=CGC;aliases=ENSP00000382423;source=Ensembl
MAP3K1	chr5:g.56177564C>T	p.S846F	TIER 1		MISSENSE_with_stringent_FI_in_any_role_gene	CSQN=Missense;codon_pos=56177563-56177564-56177565;ref_codon_seq=TCC;aliases=ENSP00000382423;source=Ensembl
MAP3K1	chr5:g.56174889T>C	p.V683A	TIER 1		MISSENSE_with_stringent_FI_in_any_role_gene	CSQN=Missense;codon_pos=56174888-56174889-56174890;ref_codon_seq=GTT;aliases=ENSP00000382423;source=Ensembl
MAP3K4	chr6:g.161469683G>C	p.D127H	TIER 1		MISSENSE_with_stringent_FI_in_any_role_gene	CSQN=Missense;codon_pos=161469683-161469684-161469685;ref_codon_seq=GAC;aliases=ENSP00000375986;source=Ensembl
MAP3K4	chr6:g.161470088G>A	p.E262K	TIER 1		MISSENSE_with_stringent_FI_in_any_role_gene	CSQN=Missense;codon_pos=161470088-161470089-161470090;ref_codon_seq=GAA;aliases=ENSP00000375986;source=Ensembl
MAP3K4	chr6:g.161527710T>G	p.F1341V	TIER 1		MISSENSE_with_stringent_FI_in_any_role_gene	CSQN=Missense;codon_pos=161527710-161527711-161527712;ref_codon_seq=TTC;aliases=ENSP00000375986;source=Ensembl
MAP3K4	chr6:g.161528979G>A	p.G1366E	TIER 1		MISSENSE_with_stringent_FI_in_any_role_gene	CSQN=Missense;codon_pos=161528978-161528979-161528980;ref_codon_seq=GGG;aliases=ENSP00000375986;source=Ensembl
MAP3K4	chr6:g.161510409A>C	p.K960T	TIER 1		MISSENSE_with_stringent_FI_in_any_role_gene	CSQN=Missense;codon_pos=161510408-161510409-161510410;ref_codon_seq=AAA;aliases=ENSP00000375986;source=Ensembl
MAP3K4	chr6:g.161533750C>T	p.R1524C	TIER 1		MISSENSE_with_stringent_FI_in_any_role_gene	CSQN=Missense;codon_pos=161533750-161533751-161533752;ref_codon_seq=CGT;aliases=ENSP00000375986;source=Ensembl
MAP3K4	chr6:g.161455388T>C	p.S84P	TIER 1		MISSENSE_with_stringent_FI_in_any_role_gene	CSQN=Missense;codon_pos=161455388-161455389-161455390;ref_codon_seq=TCT;aliases=ENSP00000375986;source=Ensembl
MAP3K4	chr6:g.161470872C>T	p.T523I	TIER 1		MISSENSE_with_stringent_FI_in_any_role_gene	CSQN=Missense;codon_pos=161470871-161470872-161470873;ref_codon_seq=ACT;aliases=ENSP00000375986;source=Ensembl
MAP4K1	chr19:g.39103290G>A	p.A209V	TIER 1		MISSENSE_with_stringent_FI_in_any_role_gene	CSQN=Missense;codon_pos=39103289-39103290-39103291;ref_codon_seq=GCC;aliases=ENSP00000380066;source=Ensembl
MAP4K1	chr19:g.39108214C>T	p.E51K	TIER 1		MISSENSE_with_stringent_FI_in_any_role_gene	CSQN=Missense;codon_pos=39108212-39108213-39108214;ref_codon_seq=GAG;aliases=ENSP00000380066;source=Ensembl
MAP4K1	chr19:g.39086627C>T	p.V711M	TIER 1		MISSENSE_with_stringent_FI_in_any_role_gene	CSQN=Missense;codon_pos=39086625-39086626-39086627;ref_codon_seq=GTG;aliases=ENSP00000380066;source=Ensembl
MAP4K3	chr2:g.39559113C>A	p.A159S	TIER 1		MISSENSE_with_stringent_FI_in_any_role_gene,MISSENSE_with_DELICATE_domain_FI_in_any_role_gene	CSQN=Missense;codon_pos=39559111-39559112-39559113;ref_codon_seq=GCA;aliases=ENSP00000263881;source=Ensembl
MAP4K3	chr2:g.39505604C>T	p.E580K	TIER 1		MISSENSE_with_stringent_FI_in_any_role_gene	CSQN=Missense;codon_pos=39505602-39505603-39505604;ref_codon_seq=GAA;aliases=ENSP00000263881;source=Ensembl
MAP4K3	chr2:g.39560688C>A	p.G148C	TIER 1		MISSENSE_with_stringent_FI_in_any_role_gene,MISSENSE_with_DELICATE_domain_FI_in_any_role_gene	CSQN=Missense;codon_pos=39560686-39560687-39560688;ref_codon_seq=GGT;aliases=ENSP00000263881;source=Ensembl
MAP4K3	chr2:g.39485554C>T	p.G802E	TIER 1		MISSENSE_with_stringent_FI_in_any_role_gene	CSQN=Missense;codon_pos=39485553-39485554-39485555;ref_codon_seq=GGA;aliases=ENSP00000263881;source=Ensembl
MAP4K3	chr2:g.39526912G>A	p.Q384*	TIER 1	DISRUPTING_not_distal_in_LoF_role_gene		CSQN=Nonsense;codon_pos=39526910-39526911-39526912;ref_codon_seq=CAA;aliases=ENSP00000263881;source=Ensembl
MAPK1	chr22:g.22142599G>T	p.P268Q	TIER 1		MISSENSE_with_stringent_FI_in_any_role_gene	CSQN=Missense;codon_pos=22142598-22142599-22142600;ref_codon_seq=CCA;aliases=ENSP00000215832;source=Ensembl
MAPK1	chr22:g.22153338C>T	p.R191H	TIER 1		MISSENSE_with_stringent_FI_in_any_role_gene	CSQN=Missense;codon_pos=22153337-22153338-22153339;ref_codon_seq=CGT;aliases=ENSP00000215832;source=Ensembl
MARK2	chr11:g.63667391G>T	p.D193Y	TIER 1		MISSENSE_with_stringent_FI_in_any_role_gene	CSQN=Missense;codon_pos=63667391-63667392-63667393;ref_codon_seq=GAC;aliases=ENSP00000385751;source=Ensembl
MARK2	chr11:g.63663068T>C	p.I84T	TIER 1		MISSENSE_with_stringent_FI_in_any_role_gene	CSQN=Missense;codon_pos=63663067-63663068-63663069;ref_codon_seq=ATT;aliases=ENSP00000385751;source=Ensembl
MARK2	chr11:g.63668037C>T	p.R259W	TIER 1		MISSENSE_with_stringent_FI_in_any_role_gene	CSQN=Missense;codon_pos=63668037-63668038-63668039;ref_codon_seq=CGG;aliases=ENSP00000385751;source=Ensembl
MARK2	chr11:g.63668064C>T	p.R268C	TIER 1		MISSENSE_with_stringent_FI_in_any_role_gene	CSQN=Missense;codon_pos=63668064-63668065-63668066;ref_codon_seq=CGT;aliases=ENSP00000385751;source=Ensembl
MARK2	chr11:g.63668346G>A	p.R328Q	TIER 1		MISSENSE_with_stringent_FI_in_any_role_gene	CSQN=Missense;codon_pos=63668345-63668346-63668347;ref_codon_seq=CGG;aliases=ENSP00000385751;source=Ensembl
MARK2	chr11:g.63669787C>T	p.R407C	TIER 1		MISSENSE_with_stringent_FI_in_any_role_gene	CSQN=Missense;codon_pos=63669787-63669788-63669789;ref_codon_seq=CGC;aliases=ENSP00000385751;source=Ensembl
MARK2	chr11:g.63672388C>T	p.R603*	TIER 2	DISRUPTING_not_distal_in_Ambigous_role_gene		CSQN=Nonsense;codon_pos=63672388-63672389-63672390;ref_codon_seq=CGA;aliases=ENSP00000385751;source=Ensembl
MARK2	chr11:g.63672478A>T	p.S633C	TIER 1		MISSENSE_with_stringent_FI_in_any_role_gene	CSQN=Missense;codon_pos=63672478-63672479-63672480;ref_codon_seq=AGC;aliases=ENSP00000385751;source=Ensembl
MAT2A	chr2:g.85769477T>C	p.F250S	TIER 1		MISSENSE_with_stringent_FI_in_any_role_gene	CSQN=Missense;codon_pos=85769476-85769477-85769478;ref_codon_seq=TTT;aliases=ENSP00000303147;source=Ensembl
MAT2A	chr2:g.85769754G>A	p.G279R	TIER 1		MISSENSE_with_stringent_FI_in_any_role_gene	CSQN=Missense;codon_pos=85769754-85769755-85769756;ref_codon_seq=GGA;aliases=ENSP00000303147;source=Ensembl
MAT2A	chr2:g.85768209A>C	p.K32T	TIER 1		MISSENSE_with_stringent_FI_in_any_role_gene	CSQN=Missense;codon_pos=85768208-85768209-85768210;ref_codon_seq=AAG;aliases=ENSP00000303147;source=Ensembl
MAT2A	chr2:g.85769793C>T	p.R292C	TIER 1		MISSENSE_with_stringent_FI_in_any_role_gene	CSQN=Missense;codon_pos=85769793-85769794-85769795;ref_codon_seq=CGT;aliases=ENSP00000303147;source=Ensembl
MAX	chr14:g.65544747C>T	p.R60Q	TIER 1		MISSENSE_with_stringent_FI_in_any_role_gene	CSQN=Missense;codon_pos=65544746-65544747-65544748;ref_codon_seq=CGG;aliases=ENSP00000351490;source=Ensembl
MAX	chr14:g.65544747C>T	p.R60Q	TIER 1		MISSENSE_with_stringent_FI_in_any_role_gene	CSQN=Missense;codon_pos=65544746-65544747-65544748;ref_codon_seq=CGG;aliases=ENSP00000351490;source=Ensembl
MCC	chr5:g.112420866C>T	p.A514T	TIER 1		MISSENSE_with_stringent_FI_in_any_role_gene	CSQN=Missense;codon_pos=112420864-112420865-112420866;ref_codon_seq=GCC;aliases=ENSP00000386227;source=Ensembl
MCC	chr5:g.112363165G>A	p.A965V	TIER 1		MISSENSE_with_stringent_FI_in_any_role_gene	CSQN=Missense;codon_pos=112363164-112363165-112363166;ref_codon_seq=GCC;aliases=ENSP00000386227;source=Ensembl
MCC	chr5:g.112437533C>T	p.S434N	TIER 1		MISSENSE_with_stringent_FI_in_any_role_gene	CSQN=Missense;codon_pos=112437532-112437533-112437534;ref_codon_seq=AGC;aliases=ENSP00000386227;source=Ensembl
MCM3	chr6:g.52137104C>T	p.A608T	TIER 1		MISSENSE_with_stringent_FI_in_any_role_gene	CSQN=Missense;codon_pos=52137102-52137103-52137104;ref_codon_seq=GCC;aliases=ENSP00000229854;source=Ensembl
MCM3	chr6:g.52147474C>A	p.C126F	TIER 1		MISSENSE_with_stringent_FI_in_any_role_gene	CSQN=Missense;codon_pos=52147473-52147474-52147475;ref_codon_seq=TGT;aliases=ENSP00000229854;source=Ensembl
MCM3	chr6:g.52147474C>T	p.C126Y	TIER 1		MISSENSE_with_stringent_FI_in_any_role_gene	CSQN=Missense;codon_pos=52147473-52147474-52147475;ref_codon_seq=TGT;aliases=ENSP00000229854;source=Ensembl
MCM3	chr6:g.52141871C>T	p.E387K	TIER 1		MISSENSE_with_stringent_FI_in_any_role_gene	CSQN=Missense;codon_pos=52141869-52141870-52141871;ref_codon_seq=GAA;aliases=ENSP00000229854;source=Ensembl
MCM3	chr6:g.52144316G>A	p.P205S	TIER 1		MISSENSE_with_stringent_FI_in_any_role_gene	CSQN=Missense;codon_pos=52144314-52144315-52144316;ref_codon_seq=CCG;aliases=ENSP00000229854;source=Ensembl
MCM3	chr6:g.52142386C>T	p.R327Q	TIER 1		MISSENSE_with_stringent_FI_in_any_role_gene	CSQN=Missense;codon_pos=52142385-52142386-52142387;ref_codon_seq=CGA;aliases=ENSP00000229854;source=Ensembl
MCM3	chr6:g.52141963C>T	p.R356Q	TIER 1		MISSENSE_with_stringent_FI_in_any_role_gene	CSQN=Missense;codon_pos=52141962-52141963-52141964;ref_codon_seq=CGG;aliases=ENSP00000229854;source=Ensembl
MCM3	chr6:g.52141106C>T	p.R445H	TIER 1		MISSENSE_with_stringent_FI_in_any_role_gene	CSQN=Missense;codon_pos=52141105-52141106-52141107;ref_codon_seq=CGC;aliases=ENSP00000229854;source=Ensembl
MCM3	chr6:g.52146847G>A	p.T176I	TIER 1		MISSENSE_with_stringent_FI_in_any_role_gene	CSQN=Missense;codon_pos=52146846-52146847-52146848;ref_codon_seq=ACC;aliases=ENSP00000229854;source=Ensembl
MCM3	chr6:g.52148131A>C	p.V51G	TIER 1		MISSENSE_with_stringent_FI_in_any_role_gene	CSQN=Missense;codon_pos=52148130-52148131-52148132;ref_codon_seq=GTG;aliases=ENSP00000229854;source=Ensembl
MCM8	chr20:g.5967928G>A	p.A722T	TIER 1		MISSENSE_with_stringent_FI_in_any_role_gene	CSQN=Missense;C2=NextToSpliceAcceptorOfExon17_At_chr20:5967927;codon_pos=5967928-5967929-5967930;ref_codon_seq=GCA;aliases=ENSP00000368174;source=Ensembl
MCM8	chr20:g.5963681G>C	p.E535Q	TIER 1		MISSENSE_with_stringent_FI_in_any_role_gene	CSQN=Missense;codon_pos=5963681-5963682-5963683;ref_codon_seq=GAG;aliases=ENSP00000368174;source=Ensembl
MCM8	chr20:g.5958625T>G	p.F500C	TIER 1		MISSENSE_with_stringent_FI_in_any_role_gene	CSQN=Missense;codon_pos=5958624-5958625-5958626;ref_codon_seq=TTT;aliases=ENSP00000368174;source=Ensembl
MCM8	chr20:g.5974963T>G	p.F817V	TIER 1		MISSENSE_with_stringent_FI_in_any_role_gene	CSQN=Missense;codon_pos=5974963-5974964-5974965;ref_codon_seq=TTT;aliases=ENSP00000368174;source=Ensembl
MECOM	chr3:g.168838897G>A	p.S237L	TIER 1		MISSENSE_with_stringent_FI_in_any_role_gene	CSQN=Missense;codon_pos=168838896-168838897-168838898;ref_codon_seq=TCG;aliases=ENSP00000264674;source=Ensembl
MECOM	chr3:g.168810877_168810878delCGinsAA	p.S888F	TIER 1		MISSENSE_with_stringent_FI_in_any_role_gene	CSQN=Missense;codon_cDNA=2662-2663-2664;aliases=ENSP00000264674;source=Ensembl
MECOM	chr3:g.168838948A>C	p.V220G	TIER 1		MISSENSE_with_stringent_FI_in_any_role_gene	CSQN=Missense;codon_pos=168838947-168838948-168838949;ref_codon_seq=GTC;aliases=ENSP00000264674;source=Ensembl
MECOM	chr3:g.168849250A>G	p.Y70H	TIER 1		MISSENSE_with_stringent_FI_in_any_role_gene	CSQN=Missense;codon_pos=168849248-168849249-168849250;ref_codon_seq=TAT;aliases=ENSP00000264674;source=Ensembl
MED12	chrX:g.70339254G>A	p.G44D	TIER 1		MISSENSE_with_stringent_FI_in_any_role_gene	CSQN=Missense;codon_pos=70339253-70339254-70339255;ref_codon_seq=GGT;aliases=ENSP00000363193;source=Ensembl
MED12	chrX:g.70356862A>C	p.N1845T	TIER 1		MISSENSE_with_stringent_FI_in_any_role_gene	CSQN=Missense;codon_pos=70356861-70356862-70356863;ref_codon_seq=AAC;aliases=ENSP00000363193;source=Ensembl
MED12	chrX:g.70351422G>A	p.R1357H	TIER 1		MISSENSE_with_stringent_FI_in_any_role_gene	CSQN=Missense;codon_pos=70351421-70351422-70351423;ref_codon_seq=CGC;aliases=ENSP00000363193;source=Ensembl
MED12	chrX:g.70357060C>T	p.R1859C	TIER 1		MISSENSE_with_stringent_FI_in_any_role_gene	CSQN=Missense;codon_pos=70357060-70357061-70357062;ref_codon_seq=CGT;aliases=ENSP00000363193;source=Ensembl
MED12	chrX:g.70344078G>A	p.R605Q	TIER 1		MISSENSE_with_stringent_FI_in_any_role_gene	CSQN=Missense;codon_pos=70344077-70344078-70344079;ref_codon_seq=CGA;aliases=ENSP00000363193;source=Ensembl
MED12	chrX:g.70339576G>A	p.R82H	TIER 1		MISSENSE_with_stringent_FI_in_any_role_gene	CSQN=Missense;codon_pos=70339575-70339576-70339577;ref_codon_seq=CGT;aliases=ENSP00000363193;source=Ensembl
MED12	chrX:g.70349644C>T	p.S1269F	TIER 1		MISSENSE_with_stringent_FI_in_any_role_gene	CSQN=Missense;codon_pos=70349643-70349644-70349645;ref_codon_seq=TCT;aliases=ENSP00000363193;source=Ensembl
MED17	chr11:g.93529706G>C	p.E381D	TIER 1		MISSENSE_with_stringent_FI_in_any_role_gene	CSQN=Missense;C2=NextToSpliceDonorOfExon7_At_chr11:93529707;codon_pos=93529704-93529705-93529706;ref_codon_seq=GAG;aliases=ENSP00000251871;source=Ensembl
MED17	chr11:g.93545129C>T	p.R619C	TIER 1		MISSENSE_with_stringent_FI_in_any_role_gene	CSQN=Missense;codon_pos=93545129-93545130-93545131;ref_codon_seq=CGT;aliases=ENSP00000251871;source=Ensembl
MED17	chr11:g.93543031A>G	p.Y578C	TIER 1		MISSENSE_with_stringent_FI_in_any_role_gene	CSQN=Missense;codon_pos=93543030-93543031-93543032;ref_codon_seq=TAT;aliases=ENSP00000251871;source=Ensembl
MED23	chr6:g.131939621C>T	p.A236T	TIER 1		MISSENSE_with_stringent_FI_in_any_role_gene	CSQN=Missense;codon_pos=131939619-131939620-131939621;ref_codon_seq=GCC;aliases=ENSP00000357047;source=Ensembl
MED23	chr6:g.131910668A>C	p.D1292E	TIER 1		MISSENSE_with_stringent_FI_in_any_role_gene	CSQN=Missense;codon_pos=131910668-131910669-131910670;ref_codon_seq=GAT;aliases=ENSP00000357047;source=Ensembl
MED23	chr6:g.131939566C>G	p.G254A	TIER 1		MISSENSE_with_stringent_FI_in_any_role_gene	CSQN=Missense;codon_pos=131939565-131939566-131939567;ref_codon_seq=GGC;aliases=ENSP00000357047;source=Ensembl
MED23	chr6:g.131931377G>A	p.R296C	TIER 1		MISSENSE_with_stringent_FI_in_any_role_gene	CSQN=Missense;codon_pos=131931375-131931376-131931377;ref_codon_seq=CGC;aliases=ENSP00000357047;source=Ensembl
MED23	chr6:g.131929202G>A	p.R363*	TIER 1	DISRUPTING_not_distal_in_LoF_role_gene		CSQN=Nonsense;codon_pos=131929200-131929201-131929202;ref_codon_seq=CGA;aliases=ENSP00000357047;source=Ensembl
MED23	chr6:g.131917821C>T	p.R872H	TIER 1		MISSENSE_with_stringent_FI_in_any_role_gene	CSQN=Missense;codon_pos=131917820-131917821-131917822;ref_codon_seq=CGT;aliases=ENSP00000357047;source=Ensembl
MED23	chr6:g.131946006T>C	p.R95G	TIER 1		MISSENSE_with_stringent_FI_in_any_role_gene	CSQN=Missense;codon_pos=131944602-131946005-131946006;ref_codon_seq=AGG;aliases=ENSP00000357047;source=Ensembl
MED24	chr17:g.38209794C>A	p.D20Y	TIER 1		MISSENSE_with_stringent_FI_in_any_role_gene	CSQN=Missense;codon_pos=38209792-38209793-38209794;ref_codon_seq=GAC;aliases=ENSP00000377686;source=Ensembl
MED24	chr17:g.38182575C>T	p.D607N	TIER 1		MISSENSE_with_stringent_FI_in_any_role_gene	CSQN=Missense;codon_pos=38182573-38182574-38182575;ref_codon_seq=GAT;aliases=ENSP00000377686;source=Ensembl
MED24	chr17:g.38209574G>C	p.L64V	TIER 1		MISSENSE_with_stringent_FI_in_any_role_gene	CSQN=Missense;codon_pos=38209572-38209573-38209574;ref_codon_seq=CTG;aliases=ENSP00000377686;source=Ensembl
MED24	chr17:g.38178964G>A	p.P789L	TIER 1		MISSENSE_with_stringent_FI_in_any_role_gene	CSQN=Missense;codon_pos=38178963-38178964-38178965;ref_codon_seq=CCT;aliases=ENSP00000377686;source=Ensembl
MED24	chr17:g.38187798G>A	p.R354C	TIER 1		MISSENSE_with_stringent_FI_in_any_role_gene	CSQN=Missense;codon_pos=38187796-38187797-38187798;ref_codon_seq=CGC;aliases=ENSP00000377686;source=Ensembl
MED24	chr17:g.38179061G>C	p.R757G	TIER 1		MISSENSE_with_stringent_FI_in_any_role_gene	CSQN=Missense;codon_pos=38179059-38179060-38179061;ref_codon_seq=CGG;aliases=ENSP00000377686;source=Ensembl
MEF2C	chr5:g.88024373G>A	p.S356L	TIER 1		MISSENSE_with_stringent_FI_in_any_role_gene	CSQN=Missense;codon_pos=88024372-88024373-88024374;ref_codon_seq=TCA;aliases=ENSP00000340874;source=Ensembl
MEN1	chr11:g.64575377C>T	p.G219S	TIER 1		MISSENSE_with_stringent_FI_in_any_role_gene	CSQN=Missense;codon_pos=64575375-64575376-64575377;ref_codon_seq=GGT;aliases=ENSP00000396940;source=Ensembl
MEN1	chr11:g.64572646G>T	p.L409I	TIER 1		MISSENSE_with_stringent_FI_in_any_role_gene	CSQN=Missense;codon_pos=64572644-64572645-64572646;ref_codon_seq=CTC;aliases=ENSP00000396940;source=Ensembl
MEN1	chr11:g.64573174G>A	p.P378L	TIER 1		MISSENSE_with_stringent_FI_in_any_role_gene	CSQN=Missense;codon_pos=64573173-64573174-64573175;ref_codon_seq=CCC;aliases=ENSP00000396940;source=Ensembl
MEN1	chr11:g.64574652T>C	p.R280G	TIER 1		MISSENSE_with_stringent_FI_in_any_role_gene	CSQN=Missense;codon_pos=64574570-64574651-64574652;ref_codon_seq=AGG;aliases=ENSP00000396940;source=Ensembl
MEN1	chr11:g.64572093G>A	p.R521W	TIER 1		MISSENSE_with_stringent_FI_in_any_role_gene	CSQN=Missense;codon_pos=64572091-64572092-64572093;ref_codon_seq=CGG;aliases=ENSP00000396940;source=Ensembl
MEN1	chr11:g.64577308G>C	p.R92G	TIER 1		MISSENSE_with_stringent_FI_in_any_role_gene	CSQN=Missense;codon_pos=64577306-64577307-64577308;ref_codon_seq=CGC;aliases=ENSP00000396940;source=Ensembl
MEN1	chr11:g.64575430A>G	p.V201A	TIER 1		MISSENSE_with_stringent_FI_in_any_role_gene	CSQN=Missense;codon_pos=64575429-64575430-64575431;ref_codon_seq=GTC;aliases=ENSP00000396940;source=Ensembl
MET	chr7:g.116340201G>A	p.E355K	TIER 1		MISSENSE_with_stringent_FI_in_any_role_gene	CSQN=Missense;codon_pos=116340201-116340202-116340203;ref_codon_seq=GAA;aliases=ENSP00000317272;source=Ensembl
MET	chr7:g.116417521A>G	p.N1131S	TIER 1		MISSENSE_with_stringent_FI_in_any_role_gene	CSQN=Missense;codon_pos=116417520-116417521-116417522;ref_codon_seq=AAC;aliases=ENSP00000317272;source=Ensembl
MET	chr7:g.116435758C>T	p.P1301L	TIER 1		MISSENSE_with_stringent_FI_in_any_role_gene	CSQN=Missense;codon_pos=116435757-116435758-116435759;ref_codon_seq=CCT;aliases=ENSP00000317272;source=Ensembl
MET	chr7:g.116397695C>T	p.P657S	TIER 1		MISSENSE_with_stringent_FI_in_any_role_gene	CSQN=Missense;codon_pos=116397695-116397696-116397697;ref_codon_seq=CCT;aliases=ENSP00000317272;source=Ensembl
MET	chr7:g.116380017G>A	p.R469Q	TIER 1		MISSENSE_with_stringent_FI_in_any_role_gene	CSQN=Missense;codon_pos=116380016-116380017-116380018;ref_codon_seq=CGA;aliases=ENSP00000317272;source=Ensembl
MET	chr7:g.116411990C>T	p.T1010I	TIER 1		MISSENSE_with_stringent_FI_in_any_role_gene	CSQN=Missense;codon_pos=116411989-116411990-116411991;ref_codon_seq=ACT;aliases=ENSP00000317272;source=Ensembl
MET	chr7:g.116411990C>T	p.T1010I	TIER 1		MISSENSE_with_stringent_FI_in_any_role_gene	CSQN=Missense;codon_pos=116411989-116411990-116411991;ref_codon_seq=ACT;aliases=ENSP00000317272;source=Ensembl
MET	chr7:g.116411990C>T	p.T1010I	TIER 1		MISSENSE_with_stringent_FI_in_any_role_gene	CSQN=Missense;codon_pos=116411989-116411990-116411991;ref_codon_seq=ACT;aliases=ENSP00000317272;source=Ensembl
MET	chr7:g.116411990C>T	p.T1010I	TIER 1		MISSENSE_with_stringent_FI_in_any_role_gene	CSQN=Missense;codon_pos=116411989-116411990-116411991;ref_codon_seq=ACT;aliases=ENSP00000317272;source=Ensembl
MET	chr7:g.116411990C>T	p.T1010I	TIER 1		MISSENSE_with_stringent_FI_in_any_role_gene	CSQN=Missense;codon_pos=116411989-116411990-116411991;ref_codon_seq=ACT;aliases=ENSP00000317272;source=Ensembl
MET	chr7:g.116411990C>T	p.T1010I	TIER 1		MISSENSE_with_stringent_FI_in_any_role_gene	CSQN=Missense;codon_pos=116411989-116411990-116411991;ref_codon_seq=ACT;aliases=ENSP00000317272;source=Ensembl
MET	chr7:g.116411990C>T	p.T1010I	TIER 1		MISSENSE_with_stringent_FI_in_any_role_gene	CSQN=Missense;codon_pos=116411989-116411990-116411991;ref_codon_seq=ACT;aliases=ENSP00000317272;source=Ensembl
MET	chr7:g.116411990C>T	p.T1010I	TIER 1		MISSENSE_with_stringent_FI_in_any_role_gene	CSQN=Missense;codon_pos=116411989-116411990-116411991;ref_codon_seq=ACT;aliases=ENSP00000317272;source=Ensembl
MET	chr7:g.116411990C>T	p.T1010I	TIER 1		MISSENSE_with_stringent_FI_in_any_role_gene	CSQN=Missense;codon_pos=116411989-116411990-116411991;ref_codon_seq=ACT;aliases=ENSP00000317272;source=Ensembl
MET	chr7:g.116411990C>T	p.T1010I	TIER 1		MISSENSE_with_stringent_FI_in_any_role_gene	CSQN=Missense;codon_pos=116411989-116411990-116411991;ref_codon_seq=ACT;aliases=ENSP00000317272;source=Ensembl
MFNG	chr22:g.37875517C>T	p.D143N	TIER 1		MISSENSE_with_stringent_FI_in_any_role_gene	CSQN=Missense;codon_pos=37875515-37875516-37875517;ref_codon_seq=GAT;aliases=ENSP00000349490;source=Ensembl
MFNG	chr22:g.37868512C>T	p.G290S	TIER 1		MISSENSE_with_stringent_FI_in_any_role_gene	CSQN=Missense;codon_pos=37868510-37868511-37868512;ref_codon_seq=GGC;aliases=ENSP00000349490;source=Ensembl
MFNG	chr22:g.37870627G>A	p.R246C	TIER 1		MISSENSE_with_stringent_FI_in_any_role_gene	CSQN=Missense;codon_pos=37870625-37870626-37870627;ref_codon_seq=CGC;aliases=ENSP00000349490;source=Ensembl
MFNG	chr22:g.37881982C>A	p.W78C	TIER 1		MISSENSE_with_stringent_FI_in_any_role_gene	CSQN=Missense;codon_pos=37881982-37881983-37881984;ref_codon_seq=TGG;aliases=ENSP00000349490;source=Ensembl
MGA	chr15:g.42028487G>A	p.C1342Y	TIER 1		MISSENSE_with_stringent_FI_in_any_role_gene	CSQN=Missense;codon_pos=42028486-42028487-42028488;ref_codon_seq=TGC;aliases=ENSP00000219905;source=Ensembl
MGA	chr15:g.41961393G>T	p.G101*	TIER 1	DISRUPTING_not_distal_in_LoF_role_gene		CSQN=Nonsense;codon_pos=41961393-41961394-41961395;ref_codon_seq=GGA;aliases=ENSP00000219905;source=Ensembl
MGA	chr15:g.41991076C>T	p.H677Y	TIER 1		MISSENSE_with_stringent_FI_in_any_role_gene	CSQN=Missense;codon_pos=41991076-41991077-41991078;ref_codon_seq=CAT;aliases=ENSP00000219905;source=Ensembl
MGA	chr15:g.42057125C>T	p.L2596F	TIER 1		MISSENSE_with_stringent_FI_in_any_role_gene	CSQN=Missense;codon_pos=42057125-42057126-42057127;ref_codon_seq=CTT;aliases=ENSP00000219905;source=Ensembl
MGA	chr15:g.42040892G>A	p.R1757H	TIER 1		MISSENSE_with_stringent_FI_in_any_role_gene	CSQN=Missense;codon_pos=42040891-42040892-42040893;ref_codon_seq=CGT;aliases=ENSP00000219905;source=Ensembl
MGA	chr15:g.42054012C>T	p.R2492W	TIER 1		MISSENSE_with_stringent_FI_in_any_role_gene	CSQN=Missense;codon_pos=42054012-42054013-42054014;ref_codon_seq=CGG;aliases=ENSP00000219905;source=Ensembl
MGA	chr15:g.42054027C>T	p.R2497W	TIER 1		MISSENSE_with_stringent_FI_in_any_role_gene	CSQN=Missense;codon_pos=42054027-42054028-42054029;ref_codon_seq=CGG;aliases=ENSP00000219905;source=Ensembl
MGA	chr15:g.42003099C>T	p.S879F	TIER 1		MISSENSE_with_stringent_FI_in_any_role_gene	CSQN=Missense;codon_pos=42003098-42003099-42003100;ref_codon_seq=TCC;aliases=ENSP00000219905;source=Ensembl
MGA	chr15:g.42057156C>T	p.T2606I	TIER 1		MISSENSE_with_stringent_FI_in_any_role_gene	CSQN=Missense;codon_pos=42057155-42057156-42057157;ref_codon_seq=ACC;aliases=ENSP00000219905;source=Ensembl
MGA	chr15:g.41961517G>A	p.W142*	TIER 1	DISRUPTING_not_distal_in_LoF_role_gene		CSQN=Nonsense;codon_pos=41961516-41961517-41961518;ref_codon_seq=TGG;aliases=ENSP00000219905;source=Ensembl
MGMT	chr10:g.131506242T>A	p.F101Y	TIER 1		MISSENSE_with_stringent_FI_in_any_role_gene,MISSENSE_with_DELICATE_domain_FI_in_any_role_gene	CSQN=Missense;codon_pos=131506241-131506242-131506243;ref_codon_seq=TTC;aliases=ENSP00000302111;source=Ensembl
MITF	chr3:g.69990426_69990427delAGinsCT	p.S129L	TIER 1		MISSENSE_with_stringent_FI_in_any_role_gene	CSQN=Missense;codon_cDNA=385-386-387;aliases=ENSP00000377880;source=Ensembl
MITF	chr3:g.69990424C>T	p.S128L	TIER 1		MISSENSE_with_stringent_FI_in_any_role_gene	CSQN=Missense;codon_pos=69990423-69990424-69990425;ref_codon_seq=TCA;aliases=ENSP00000377880;source=Ensembl
MKL1	chr22:g.40807435C>T	p.D919N	TIER 1		MISSENSE_with_stringent_FI_in_any_role_gene	CSQN=Missense;codon_pos=40807433-40807434-40807435;ref_codon_seq=GAT;aliases=ENSP00000347847;source=Ensembl
MKL1	chr22:g.40815025C>T	p.G473R	TIER 1		MISSENSE_with_stringent_FI_in_any_role_gene	CSQN=Missense;codon_pos=40815023-40815024-40815025;ref_codon_seq=GGG;aliases=ENSP00000347847;source=Ensembl
MKL1	chr22:g.40817007A>T	p.I242N	TIER 1		MISSENSE_with_stringent_FI_in_any_role_gene	CSQN=Missense;codon_pos=40817006-40817007-40817008;ref_codon_seq=ATC;aliases=ENSP00000347847;source=Ensembl
MKL1	chr22:g.40816858G>A	p.P292S	TIER 1		MISSENSE_with_stringent_FI_in_any_role_gene	CSQN=Missense;codon_pos=40816856-40816857-40816858;ref_codon_seq=CCG;aliases=ENSP00000347847;source=Ensembl
MKL1	chr22:g.40816858G>A	p.P292S	TIER 1		MISSENSE_with_stringent_FI_in_any_role_gene	CSQN=Missense;codon_pos=40816856-40816857-40816858;ref_codon_seq=CCG;aliases=ENSP00000347847;source=Ensembl
MKL1	chr22:g.40817068G>A	p.R222C	TIER 1		MISSENSE_with_stringent_FI_in_any_role_gene	CSQN=Missense;codon_pos=40817066-40817067-40817068;ref_codon_seq=CGC;aliases=ENSP00000347847;source=Ensembl
MLH1	chr3:g.37050365G>A	p.E172K	TIER 1		MISSENSE_with_stringent_FI_in_any_role_gene	CSQN=Missense;codon_pos=37050365-37050366-37050367;ref_codon_seq=GAA;aliases=ENSP00000231790;source=Ensembl
MLH1	chr3:g.37035149G>C	p.E37D	TIER 1		MISSENSE_with_stringent_FI_in_any_role_gene	CSQN=Missense;codon_pos=37035147-37035148-37035149;ref_codon_seq=GAG;aliases=ENSP00000231790;source=Ensembl
MLH1	chr3:g.37035147G>C	p.E37Q	TIER 1		MISSENSE_with_stringent_FI_in_any_role_gene	CSQN=Missense;codon_pos=37035147-37035148-37035149;ref_codon_seq=GAG;aliases=ENSP00000231790;source=Ensembl
MLH1	chr3:g.37089131A>C	p.K618T	TIER 1		MISSENSE_with_stringent_FI_in_any_role_gene	CSQN=Missense;codon_pos=37089130-37089131-37089132;ref_codon_seq=AAG;aliases=ENSP00000231790;source=Ensembl
MLH1	chr3:g.37089131A>C	p.K618T	TIER 1		MISSENSE_with_stringent_FI_in_any_role_gene	CSQN=Missense;codon_pos=37089130-37089131-37089132;ref_codon_seq=AAG;aliases=ENSP00000231790;source=Ensembl
MLH1	chr3:g.37089131A>C	p.K618T	TIER 1		MISSENSE_with_stringent_FI_in_any_role_gene	CSQN=Missense;codon_pos=37089130-37089131-37089132;ref_codon_seq=AAG;aliases=ENSP00000231790;source=Ensembl
MLH1	chr3:g.37089131A>C	p.K618T	TIER 1		MISSENSE_with_stringent_FI_in_any_role_gene	CSQN=Missense;codon_pos=37089130-37089131-37089132;ref_codon_seq=AAG;aliases=ENSP00000231790;source=Ensembl
MLH1	chr3:g.37067242C>T	p.R385C	TIER 1		MISSENSE_with_stringent_FI_in_any_role_gene	CSQN=Missense;codon_pos=37067242-37067243-37067244;ref_codon_seq=CGT;aliases=ENSP00000231790;source=Ensembl
MLH1	chr3:g.37067240T>A	p.V384D	TIER 1		MISSENSE_with_stringent_FI_in_any_role_gene	CSQN=Missense;codon_pos=37067239-37067240-37067241;ref_codon_seq=GTT;aliases=ENSP00000231790;source=Ensembl
MLH3	chr14:g.75516235C>T	p.A42T	TIER 1		MISSENSE_with_stringent_FI_in_any_role_gene	CSQN=Missense;codon_pos=75516233-75516234-75516235;ref_codon_seq=GCT;aliases=ENSP00000348020;source=Ensembl
MLL2	chr12:g.49438698C>T	p.A1598T	TIER 1		MISSENSE_with_stringent_FI_in_any_role_gene	CSQN=Missense;codon_pos=49438696-49438697-49438698;ref_codon_seq=GCC;aliases=ENSP00000301067;source=Ensembl
MLL2	chr12:g.49428632C>A	p.A3440S	TIER 1		MISSENSE_with_stringent_FI_in_any_role_gene	CSQN=Missense;codon_pos=49428630-49428631-49428632;ref_codon_seq=GCT;aliases=ENSP00000301067;source=Ensembl
MLL2	chr12:g.49444319C>A	p.E1018*	TIER 1	DISRUPTING_not_distal_in_LoF_role_gene		CSQN=Nonsense;codon_pos=49444317-49444318-49444319;ref_codon_seq=GAG;aliases=ENSP00000301067;source=Ensembl
MLL2	chr12:g.49427729C>T	p.E3587K	TIER 1		MISSENSE_with_stringent_FI_in_any_role_gene	CSQN=Missense;codon_pos=49427727-49427728-49427729;ref_codon_seq=GAG;aliases=ENSP00000301067;source=Ensembl
MLL2	chr12:g.49440507G>A	p.Q1435*	TIER 1	DISRUPTING_not_distal_in_LoF_role_gene		CSQN=Nonsense;codon_pos=49440505-49440506-49440507;ref_codon_seq=CAG;aliases=ENSP00000301067;source=Ensembl
MLL2	chr12:g.49434544G>A	p.Q2337*	TIER 1	DISRUPTING_not_distal_in_LoF_role_gene		CSQN=Nonsense;codon_pos=49434542-49434543-49434544;ref_codon_seq=CAG;aliases=ENSP00000301067;source=Ensembl
MLL2	chr12:g.49432753G>A	p.Q2796*	TIER 1	DISRUPTING_not_distal_in_LoF_role_gene		CSQN=Nonsense;codon_pos=49432751-49432752-49432753;ref_codon_seq=CAA;aliases=ENSP00000301067;source=Ensembl
MLL2	chr12:g.49427102G>A	p.Q3796*	TIER 1	DISRUPTING_not_distal_in_LoF_role_gene		CSQN=Nonsense;codon_pos=49427100-49427101-49427102;ref_codon_seq=CAG;aliases=ENSP00000301067;source=Ensembl
MLL2	chr12:g.49426745G>A	p.Q3915*	TIER 1	DISRUPTING_not_distal_in_LoF_role_gene		CSQN=Nonsense;codon_pos=49426743-49426744-49426745;ref_codon_seq=CAG;aliases=ENSP00000301067;source=Ensembl
MLL2	chr12:g.49434325G>A	p.R2410*	TIER 1	DISRUPTING_not_distal_in_LoF_role_gene		CSQN=Nonsense;codon_pos=49434323-49434324-49434325;ref_codon_seq=CGA;aliases=ENSP00000301067;source=Ensembl
MLL2	chr12:g.49434142G>A	p.R2471*	TIER 1	DISRUPTING_not_distal_in_LoF_role_gene		CSQN=Nonsense;codon_pos=49434140-49434141-49434142;ref_codon_seq=CGA;aliases=ENSP00000301067;source=Ensembl
MLL2	chr12:g.49432396G>A	p.R2915*	TIER 1	DISRUPTING_not_distal_in_LoF_role_gene		CSQN=Nonsense;codon_pos=49432394-49432395-49432396;ref_codon_seq=CGA;aliases=ENSP00000301067;source=Ensembl
MLL2	chr12:g.49427369G>A	p.R3707*	TIER 1	DISRUPTING_not_distal_in_LoF_role_gene		CSQN=Nonsense;codon_pos=49427367-49427368-49427369;ref_codon_seq=CGA;aliases=ENSP00000301067;source=Ensembl
MLL2	chr12:g.49441840C>T	p.V1382I	TIER 1		MISSENSE_with_stringent_FI_in_any_role_gene	CSQN=Missense;codon_pos=49441838-49441839-49441840;ref_codon_seq=GTA;aliases=ENSP00000301067;source=Ensembl
MLL3	chr7:g.151845627C>A	p.C4462F	TIER 1		MISSENSE_with_stringent_FI_in_any_role_gene	CSQN=Missense;codon_pos=151845626-151845627-151845628;ref_codon_seq=TGT;aliases=ENSP00000262189;source=Ensembl
MLL3	chr7:g.151845553A>G	p.C4487R	TIER 1		MISSENSE_with_stringent_FI_in_any_role_gene	CSQN=Missense;codon_pos=151845551-151845552-151845553;ref_codon_seq=TGC;aliases=ENSP00000262189;source=Ensembl
MLL3	chr7:g.151927021_151927022delCAinsAC	p.C988V	TIER 1		MISSENSE_with_stringent_FI_in_any_role_gene	CSQN=Missense;codon_cDNA=2962-2963-2964;aliases=ENSP00000262189;source=Ensembl
MLL3	chr7:g.151927021_151927022delCAinsAC	p.C988V	TIER 1		MISSENSE_with_stringent_FI_in_any_role_gene	CSQN=Missense;codon_cDNA=2962-2963-2964;aliases=ENSP00000262189;source=Ensembl
MLL3	chr7:g.151927021_151927022delCAinsAC	p.C988V	TIER 1		MISSENSE_with_stringent_FI_in_any_role_gene	CSQN=Missense;codon_cDNA=2962-2963-2964;aliases=ENSP00000262189;source=Ensembl
MLL3	chr7:g.151927021_151927022delCAinsAC	p.C988V	TIER 1		MISSENSE_with_stringent_FI_in_any_role_gene	CSQN=Missense;codon_cDNA=2962-2963-2964;aliases=ENSP00000262189;source=Ensembl
MLL3	chr7:g.151927021_151927022delCAinsAC	p.C988V	TIER 1		MISSENSE_with_stringent_FI_in_any_role_gene	CSQN=Missense;codon_cDNA=2962-2963-2964;aliases=ENSP00000262189;source=Ensembl
MLL3	chr7:g.151927021_151927022delCAinsAC	p.C988V	TIER 1		MISSENSE_with_stringent_FI_in_any_role_gene	CSQN=Missense;codon_cDNA=2962-2963-2964;aliases=ENSP00000262189;source=Ensembl
MLL3	chr7:g.151884560C>A	p.D1599Y	TIER 1		MISSENSE_with_stringent_FI_in_any_role_gene	CSQN=Missense;codon_pos=151884558-151884559-151884560;ref_codon_seq=GAT;aliases=ENSP00000262189;source=Ensembl
MLL3	chr7:g.151878781T>A	p.D2055V	TIER 1		MISSENSE_with_stringent_FI_in_any_role_gene	CSQN=Missense;codon_pos=151878780-151878781-151878782;ref_codon_seq=GAT;aliases=ENSP00000262189;source=Ensembl
MLL3	chr7:g.151878626C>T	p.E2107K	TIER 1		MISSENSE_with_stringent_FI_in_any_role_gene	CSQN=Missense;codon_pos=151878624-151878625-151878626;ref_codon_seq=GAA;aliases=ENSP00000262189;source=Ensembl
MLL3	chr7:g.151845661C>T	p.E4451K	TIER 1		MISSENSE_with_stringent_FI_in_any_role_gene	CSQN=Missense;codon_pos=151845659-151845660-151845661;ref_codon_seq=GAG;aliases=ENSP00000262189;source=Ensembl
MLL3	chr7:g.151875069_151875070delCCinsTT	p.G2490N	TIER 1		MISSENSE_with_stringent_FI_in_any_role_gene	CSQN=Missense;codon_cDNA=7468-7469-7470;aliases=ENSP00000262189;source=Ensembl
MLL3	chr7:g.152132759C>T	p.G38D	TIER 1		MISSENSE_with_stringent_FI_in_any_role_gene	CSQN=Missense;codon_pos=152132758-152132759-152132760;ref_codon_seq=GGC;aliases=ENSP00000262189;source=Ensembl
MLL3	chr7:g.151848657C>A	p.G4179V	TIER 1		MISSENSE_with_stringent_FI_in_any_role_gene	CSQN=Missense;codon_pos=151848656-151848657-151848658;ref_codon_seq=GGA;aliases=ENSP00000262189;source=Ensembl
MLL3	chr7:g.151927093C>T	p.G964D	TIER 1		MISSENSE_with_stringent_FI_in_any_role_gene	CSQN=Missense;codon_pos=151927092-151927093-151927094;ref_codon_seq=GGC;aliases=ENSP00000262189;source=Ensembl
MLL3	chr7:g.151927079C>A	p.G969*	TIER 1	DISRUPTING_not_distal_in_LoF_role_gene		CSQN=Nonsense;codon_pos=151927077-151927078-151927079;ref_codon_seq=GGA;aliases=ENSP00000262189;source=Ensembl
MLL3	chr7:g.151836810T>G	p.I4804L	TIER 1		MISSENSE_with_stringent_FI_in_any_role_gene	CSQN=Missense;codon_pos=151836808-151836809-151836810;ref_codon_seq=ATC;aliases=ENSP00000262189;source=Ensembl
MLL3	chr7:g.151970931G>A	p.L291F	TIER 1		MISSENSE_with_stringent_FI_in_any_role_gene	CSQN=Missense;codon_pos=151970929-151970930-151970931;ref_codon_seq=CTT;aliases=ENSP00000262189;source=Ensembl
MLL3	chr7:g.151970931G>A	p.L291F	TIER 1		MISSENSE_with_stringent_FI_in_any_role_gene	CSQN=Missense;codon_pos=151970929-151970930-151970931;ref_codon_seq=CTT;aliases=ENSP00000262189;source=Ensembl
MLL3	chr7:g.151970931G>A	p.L291F	TIER 1		MISSENSE_with_stringent_FI_in_any_role_gene	CSQN=Missense;codon_pos=151970929-151970930-151970931;ref_codon_seq=CTT;aliases=ENSP00000262189;source=Ensembl
MLL3	chr7:g.151970931G>A	p.L291F	TIER 1		MISSENSE_with_stringent_FI_in_any_role_gene	CSQN=Missense;codon_pos=151970929-151970930-151970931;ref_codon_seq=CTT;aliases=ENSP00000262189;source=Ensembl
MLL3	chr7:g.151871236C>G	p.M3118I	TIER 1		MISSENSE_with_stringent_FI_in_any_role_gene	CSQN=Missense;codon_pos=151871236-151871237-151871238;ref_codon_seq=ATG;aliases=ENSP00000262189;source=Ensembl
MLL3	chr7:g.151866295G>A	p.P3165S	TIER 1		MISSENSE_with_stringent_FI_in_any_role_gene	CSQN=Missense;codon_pos=151866293-151866294-151866295;ref_codon_seq=CCA;aliases=ENSP00000262189;source=Ensembl
MLL3	chr7:g.151859731G>T	p.P3644H	TIER 1		MISSENSE_with_stringent_FI_in_any_role_gene	CSQN=Missense;codon_pos=151859730-151859731-151859732;ref_codon_seq=CCT;aliases=ENSP00000262189;source=Ensembl
MLL3	chr7:g.151859702G>A	p.Q3654*	TIER 1	DISRUPTING_not_distal_in_LoF_role_gene		CSQN=Nonsense;codon_pos=151859700-151859701-151859702;ref_codon_seq=CAA;aliases=ENSP00000262189;source=Ensembl
MLL3	chr7:g.151860908G>A	p.R3252C	TIER 1		MISSENSE_with_stringent_FI_in_any_role_gene	CSQN=Missense;codon_pos=151860906-151860907-151860908;ref_codon_seq=CGT;aliases=ENSP00000262189;source=Ensembl
MLL3	chr7:g.151860378C>G	p.R3428S	TIER 1		MISSENSE_with_stringent_FI_in_any_role_gene	CSQN=Missense;codon_pos=151860378-151860379-151860380;ref_codon_seq=AGG;aliases=ENSP00000262189;source=Ensembl
MLL3	chr7:g.151860143G>A	p.R3507*	TIER 1	DISRUPTING_not_distal_in_LoF_role_gene		CSQN=Nonsense;codon_pos=151860141-151860142-151860143;ref_codon_seq=CGA;aliases=ENSP00000262189;source=Ensembl
MLL3	chr7:g.151845366C>T	p.R4549H	TIER 1		MISSENSE_with_stringent_FI_in_any_role_gene	CSQN=Missense;codon_pos=151845365-151845366-151845367;ref_codon_seq=CGC;aliases=ENSP00000262189;source=Ensembl
MLL3	chr7:g.151845366C>T	p.R4549H	TIER 1		MISSENSE_with_stringent_FI_in_any_role_gene	CSQN=Missense;codon_pos=151845365-151845366-151845367;ref_codon_seq=CGC;aliases=ENSP00000262189;source=Ensembl
MLL3	chr7:g.151836804G>A	p.R4806*	TIER 1	DISRUPTING_not_distal_in_LoF_role_gene		CSQN=Nonsense;codon_pos=151836802-151836803-151836804;ref_codon_seq=CGA;aliases=ENSP00000262189;source=Ensembl
MLL3	chr7:g.151836271C>A	p.R4845M	TIER 1		MISSENSE_with_stringent_FI_in_any_role_gene	CSQN=Missense;C2=NextToSpliceDonorOfExon57_At_chr7:151836270;codon_pos=151835989-151836271-151836272;ref_codon_seq=AGG;aliases=ENSP00000262189;source=Ensembl
MLL3	chr7:g.151933014C>T	p.R886H	TIER 1		MISSENSE_with_stringent_FI_in_any_role_gene	CSQN=Missense;codon_pos=151933013-151933014-151933015;ref_codon_seq=CGT;aliases=ENSP00000262189;source=Ensembl
MLL3	chr7:g.151927067T>C	p.R973G	TIER 1		MISSENSE_with_stringent_FI_in_any_role_gene	CSQN=Missense;codon_pos=151927065-151927066-151927067;ref_codon_seq=AGA;aliases=ENSP00000262189;source=Ensembl
MLL3	chr7:g.151927067T>C	p.R973G	TIER 1		MISSENSE_with_stringent_FI_in_any_role_gene	CSQN=Missense;codon_pos=151927065-151927066-151927067;ref_codon_seq=AGA;aliases=ENSP00000262189;source=Ensembl
MLL3	chr7:g.151927067T>C	p.R973G	TIER 1		MISSENSE_with_stringent_FI_in_any_role_gene	CSQN=Missense;codon_pos=151927065-151927066-151927067;ref_codon_seq=AGA;aliases=ENSP00000262189;source=Ensembl
MLL3	chr7:g.151859809G>A	p.S3618F	TIER 1		MISSENSE_with_stringent_FI_in_any_role_gene	CSQN=Missense;codon_pos=151859808-151859809-151859810;ref_codon_seq=TCC;aliases=ENSP00000262189;source=Ensembl
MLL3	chr7:g.151859749G>T	p.S3638*	TIER 1	DISRUPTING_not_distal_in_LoF_role_gene		CSQN=Nonsense;codon_pos=151859748-151859749-151859750;ref_codon_seq=TCA;aliases=ENSP00000262189;source=Ensembl
MLL3	chr7:g.151851397C>T	p.V4032M	TIER 1		MISSENSE_with_stringent_FI_in_any_role_gene	CSQN=Missense;codon_pos=151851395-151851396-151851397;ref_codon_seq=GTG;aliases=ENSP00000262189;source=Ensembl
MLL	chr11:g.118374994G>A	p.G2796E	TIER 1		MISSENSE_with_stringent_FI_in_any_role_gene	CSQN=Missense;codon_pos=118374993-118374994-118374995;ref_codon_seq=GGA;aliases=ENSP00000436786;source=Ensembl
MLL	chr11:g.118380774G>A	p.G3671E	TIER 1		MISSENSE_with_stringent_FI_in_any_role_gene	CSQN=Missense;codon_pos=118380773-118380774-118380775;ref_codon_seq=GGA;aliases=ENSP00000436786;source=Ensembl
MLL	chr11:g.118352721C>T	p.P1309L	TIER 1		MISSENSE_with_stringent_FI_in_any_role_gene	CSQN=Missense;codon_pos=118352720-118352721-118352722;ref_codon_seq=CCA;aliases=ENSP00000436786;source=Ensembl
MLL	chr11:g.118365427C>T	p.P1770S	TIER 1		MISSENSE_with_stringent_FI_in_any_role_gene	CSQN=Missense;codon_pos=118365427-118365428-118365429;ref_codon_seq=CCA;aliases=ENSP00000436786;source=Ensembl
MLL	chr11:g.118375783C>T	p.P3059L	TIER 1		MISSENSE_with_stringent_FI_in_any_role_gene	CSQN=Missense;codon_pos=118375782-118375783-118375784;ref_codon_seq=CCG;aliases=ENSP00000436786;source=Ensembl
MLL	chr11:g.118342958C>T	p.P362S	TIER 1		MISSENSE_with_stringent_FI_in_any_role_gene	CSQN=Missense;codon_pos=118342958-118342959-118342960;ref_codon_seq=CCT;aliases=ENSP00000436786;source=Ensembl
MLL	chr11:g.118371776G>A	p.R2078H	TIER 1		MISSENSE_with_stringent_FI_in_any_role_gene	CSQN=Missense;codon_pos=118371775-118371776-118371777;ref_codon_seq=CGT;aliases=ENSP00000436786;source=Ensembl
MLL	chr11:g.118374726C>T	p.R2707W	TIER 1		MISSENSE_with_stringent_FI_in_any_role_gene	CSQN=Missense;codon_pos=118374726-118374727-118374728;ref_codon_seq=CGG;aliases=ENSP00000436786;source=Ensembl
MLL	chr11:g.118392684C>T	p.R3906C	TIER 1		MISSENSE_with_stringent_FI_in_any_role_gene	CSQN=Missense;codon_pos=118392684-118392685-118392686;ref_codon_seq=CGC;aliases=ENSP00000436786;source=Ensembl
MLL	chr11:g.118392784G>A	p.R3939Q	TIER 1		MISSENSE_with_stringent_FI_in_any_role_gene	CSQN=Missense;codon_pos=118392783-118392784-118392785;ref_codon_seq=CGA;aliases=ENSP00000436786;source=Ensembl
MLL	chr11:g.118307243C>T	p.R6W	TIER 1		MISSENSE_with_stringent_FI_in_any_role_gene	CSQN=Missense;codon_pos=118307243-118307244-118307245;ref_codon_seq=CGG;aliases=ENSP00000436786;source=Ensembl
MLL	chr11:g.118375633G>T	p.S3009I	TIER 1		MISSENSE_with_stringent_FI_in_any_role_gene	CSQN=Missense;codon_pos=118375632-118375633-118375634;ref_codon_seq=AGC;aliases=ENSP00000436786;source=Ensembl
MLL	chr11:g.118382692G>A	p.V3700I	TIER 1		MISSENSE_with_stringent_FI_in_any_role_gene	CSQN=Missense;codon_pos=118382692-118382693-118382694;ref_codon_seq=GTC;aliases=ENSP00000436786;source=Ensembl
MLLT4	chr6:g.168281192G>A	p.A298T	TIER 1		MISSENSE_with_stringent_FI_in_any_role_gene	CSQN=Missense;codon_pos=168281192-168281193-168281194;ref_codon_seq=GCC;aliases=ENSP00000375956;source=Ensembl
MLLT4	chr6:g.168298969G>A	p.A468T	TIER 1		MISSENSE_with_stringent_FI_in_any_role_gene	CSQN=Missense;codon_pos=168298969-168298970-168298971;ref_codon_seq=GCA;aliases=ENSP00000375956;source=Ensembl
MLLT4	chr6:g.168351875_168351877delCGTinsTGA	p.R1274*	TIER 1		MISSENSE_with_stringent_FI_in_any_role_gene	CSQN=Missense;codon_cDNA=3820-3821-3822;aliases=ENSP00000375956;source=Ensembl
MLLT4	chr6:g.168319470G>A	p.R915H	TIER 1		MISSENSE_with_stringent_FI_in_any_role_gene	CSQN=Missense;codon_pos=168319469-168319470-168319471;ref_codon_seq=CGC;aliases=ENSP00000375956;source=Ensembl
MLLT4	chr6:g.168323587A>G	p.Y980C	TIER 1		MISSENSE_with_stringent_FI_in_any_role_gene	CSQN=Missense;codon_pos=168323586-168323587-168323588;ref_codon_seq=TAT;aliases=ENSP00000375956;source=Ensembl
MMP2	chr16:g.55523706G>T	p.D384Y	TIER 1		MISSENSE_with_stringent_FI_in_any_role_gene	CSQN=Missense;codon_pos=55523706-55523707-55523708;ref_codon_seq=GAC;aliases=ENSP00000219070;source=Ensembl
MMP2	chr16:g.55519333G>A	p.G218S	TIER 1		MISSENSE_with_stringent_FI_in_any_role_gene	CSQN=Missense;codon_pos=55519333-55519334-55519335;ref_codon_seq=GGC;aliases=ENSP00000219070;source=Ensembl
MMP2	chr16:g.55532218T>C	p.Y543H	TIER 1		MISSENSE_with_stringent_FI_in_any_role_gene	CSQN=Missense;codon_pos=55532218-55532219-55532220;ref_codon_seq=TAC;aliases=ENSP00000219070;source=Ensembl
MRE11A	chr11:g.94192672C>A	p.D468Y	TIER 1		MISSENSE_with_stringent_FI_in_any_role_gene	CSQN=Missense;codon_pos=94192670-94192671-94192672;ref_codon_seq=GAT;aliases=ENSP00000325863;source=Ensembl
MRE11A	chr11:g.94180538C>A	p.D544Y	TIER 1		MISSENSE_with_stringent_FI_in_any_role_gene	CSQN=Missense;codon_pos=94180536-94180537-94180538;ref_codon_seq=GAC;aliases=ENSP00000325863;source=Ensembl
MRE11A	chr11:g.94201044C>A	p.E345*	TIER 2	DISRUPTING_not_distal_in_Ambigous_role_gene		CSQN=Nonsense;codon_pos=94201042-94201043-94201044;ref_codon_seq=GAA;aliases=ENSP00000325863;source=Ensembl
MRE11A	chr11:g.94192650T>A	p.K475I	TIER 2		MISSENSE_with_loose_FI_in_any_role_gene	CSQN=Missense;codon_pos=94192649-94192650-94192651;ref_codon_seq=AAA;aliases=ENSP00000325863;source=Ensembl
MRE11A	chr11:g.94211982G>A	p.R155C	TIER 2		MISSENSE_with_loose_FI_in_any_role_gene	CSQN=Missense;codon_pos=94211980-94211981-94211982;ref_codon_seq=CGT;aliases=ENSP00000325863;source=Ensembl
MRE11A	chr11:g.94211972G>T	p.S158Y	TIER 2		MISSENSE_with_loose_FI_in_any_role_gene	CSQN=Missense;codon_pos=94211971-94211972-94211973;ref_codon_seq=TCT;aliases=ENSP00000325863;source=Ensembl
MSH2	chr2:g.47639583G>A	p.E226K	TIER 1		MISSENSE_with_stringent_FI_in_any_role_gene	CSQN=Missense;codon_pos=47639583-47639584-47639585;ref_codon_seq=GAA;aliases=ENSP00000233146;source=Ensembl
MSH2	chr2:g.47637357G>A	p.G164E	TIER 1		MISSENSE_with_stringent_FI_in_any_role_gene	CSQN=Missense;codon_pos=47637356-47637357-47637358;ref_codon_seq=GGG;aliases=ENSP00000233146;source=Ensembl
MSH2	chr2:g.47657020C>T	p.R406*	TIER 1	DISRUPTING_not_distal_in_LoF_role_gene		CSQN=Nonsense;codon_pos=47657020-47657021-47657022;ref_codon_seq=CGA;aliases=ENSP00000233146;source=Ensembl
MSH2	chr2:g.47703551T>C	p.V684A	TIER 1		MISSENSE_with_stringent_FI_in_any_role_gene	CSQN=Missense;codon_pos=47703550-47703551-47703552;ref_codon_seq=GTG;aliases=ENSP00000233146;source=Ensembl
MSH3	chr5:g.80024750G>T	p.E512*	TIER 1	DISRUPTING_not_distal_in_LoF_role_gene		CSQN=Nonsense;codon_pos=80024750-80024751-80024752;ref_codon_seq=GAA;aliases=ENSP00000265081;source=Ensembl
MSH6	chr2:g.48026224G>A	p.E368K	TIER 1		MISSENSE_with_stringent_FI_in_any_role_gene	CSQN=Missense;codon_pos=48026224-48026225-48026226;ref_codon_seq=GAA;aliases=ENSP00000234420;source=Ensembl
MSH6	chr2:g.48033735G>A	p.G1316R	TIER 1		MISSENSE_with_stringent_FI_in_any_role_gene	CSQN=Missense;codon_pos=48033735-48033736-48033737;ref_codon_seq=GGA;aliases=ENSP00000234420;source=Ensembl
MSH6	chr2:g.48026411G>A	p.G430E	TIER 1		MISSENSE_with_stringent_FI_in_any_role_gene	CSQN=Missense;codon_pos=48026410-48026411-48026412;ref_codon_seq=GGG;aliases=ENSP00000234420;source=Ensembl
MSH6	chr2:g.48032074A>G	p.Q1155R	TIER 1		MISSENSE_with_stringent_FI_in_any_role_gene	CSQN=Missense;codon_pos=48032073-48032074-48032075;ref_codon_seq=CAG;aliases=ENSP00000234420;source=Ensembl
MSH6	chr2:g.48030670G>A	p.R1095H	TIER 1		MISSENSE_with_stringent_FI_in_any_role_gene	CSQN=Missense;codon_pos=48030669-48030670-48030671;ref_codon_seq=CGC;aliases=ENSP00000234420;source=Ensembl
MSH6	chr2:g.48028115C>T	p.S998F	TIER 1		MISSENSE_with_stringent_FI_in_any_role_gene	CSQN=Missense;codon_pos=48028114-48028115-48028116;ref_codon_seq=TCT;aliases=ENSP00000234420;source=Ensembl
MSH6	chr2:g.48033352C>T	p.T1219I	TIER 1		MISSENSE_with_stringent_FI_in_any_role_gene	CSQN=Missense;codon_pos=48033351-48033352-48033353;ref_codon_seq=ACT;aliases=ENSP00000234420;source=Ensembl
MSH6	chr2:g.48026648T>C	p.V509A	TIER 1		MISSENSE_with_stringent_FI_in_any_role_gene	CSQN=Missense;codon_pos=48026647-48026648-48026649;ref_codon_seq=GTG;aliases=ENSP00000234420;source=Ensembl
MTOR	chr1:g.11188183C>G	p.A1971P	TIER 1		MISSENSE_with_stringent_FI_in_any_role_gene	CSQN=Missense;C2=NextToSpliceAcceptorOfExon43_At_chr1:11188184;codon_pos=11188181-11188182-11188183;ref_codon_seq=GCC;aliases=ENSP00000354558;source=Ensembl
MTOR	chr1:g.11190804C>T	p.E1799K	TIER 1		MISSENSE_with_stringent_FI_in_any_role_gene	CSQN=Missense;codon_pos=11190802-11190803-11190804;ref_codon_seq=GAA;aliases=ENSP00000354558;source=Ensembl
MTOR	chr1:g.11168300T>A	p.Q2524H	TIER 1		MISSENSE_with_stringent_FI_in_any_role_gene	CSQN=Missense;codon_pos=11168300-11168301-11168302;ref_codon_seq=CAA;aliases=ENSP00000354558;source=Ensembl
MTOR	chr1:g.11317100G>A	p.R132C	TIER 1		MISSENSE_with_stringent_FI_in_any_role_gene	CSQN=Missense;codon_pos=11317098-11317099-11317100;ref_codon_seq=CGT;aliases=ENSP00000354558;source=Ensembl
MTOR	chr1:g.11187791G>A	p.R2036C	TIER 1		MISSENSE_with_stringent_FI_in_any_role_gene	CSQN=Missense;codon_pos=11187789-11187790-11187791;ref_codon_seq=CGT;aliases=ENSP00000354558;source=Ensembl
MTOR	chr1:g.11199666G>A	p.S1641F	TIER 1		MISSENSE_with_stringent_FI_in_any_role_gene	CSQN=Missense;codon_pos=11199665-11199666-11199667;ref_codon_seq=TCC;aliases=ENSP00000354558;source=Ensembl
MTOR	chr1:g.11184573G>A	p.S2215F	TIER 1		MISSENSE_with_stringent_FI_in_any_role_gene	CSQN=Missense;codon_pos=11184572-11184573-11184574;ref_codon_seq=TCT;aliases=ENSP00000354558;source=Ensembl
MTOR	chr1:g.11177095A>T	p.S2328T	TIER 1		MISSENSE_with_stringent_FI_in_any_role_gene	CSQN=Missense;codon_pos=11177093-11177094-11177095;ref_codon_seq=TCA;aliases=ENSP00000354558;source=Ensembl
MTOR	chr1:g.11318586G>A	p.S76F	TIER 1		MISSENSE_with_stringent_FI_in_any_role_gene	CSQN=Missense;codon_pos=11318585-11318586-11318587;ref_codon_seq=TCC;aliases=ENSP00000354558;source=Ensembl
MUC4	chr3:g.195490384C>T	p.A4725T	TIER 1		MISSENSE_with_stringent_FI_in_any_role_gene	CSQN=Missense;codon_pos=195490382-195490383-195490384;ref_codon_seq=GCC;aliases=ENSP00000417498;source=Ensembl
MUC4	chr3:g.195505836G>T	p.H4205Q	TIER 1		MISSENSE_in_CLUSTER_in_any_role_gene	CSQN=Missense;codon_pos=195505836-195505837-195505838;ref_codon_seq=CAC;aliases=ENSP00000417498;source=Ensembl
MUC4	chr3:g.195480006G>A	p.Q5142*	TIER 2	DISRUPTING_not_distal_in_Ambigous_role_gene		CSQN=Nonsense;codon_pos=195480004-195480005-195480006;ref_codon_seq=CAG;aliases=ENSP00000417498;source=Ensembl
MUC4	chr3:g.195508828G>T	p.S3208*	TIER 2	DISRUPTING_not_distal_in_Ambigous_role_gene		CSQN=Nonsense;codon_pos=195508827-195508828-195508829;ref_codon_seq=TCA;aliases=ENSP00000417498;source=Ensembl
MUTYH	chr1:g.45797960C>A	p.D271Y	TIER 1		MISSENSE_with_stringent_FI_in_any_role_gene	CSQN=Missense;codon_pos=45797958-45797959-45797960;ref_codon_seq=GAC;aliases=ENSP00000408176;source=Ensembl
MUTYH	chr1:g.45798287G>A	p.R217C	TIER 1		MISSENSE_with_stringent_FI_in_any_role_gene	CSQN=Missense;codon_pos=45798285-45798286-45798287;ref_codon_seq=CGC;aliases=ENSP00000408176;source=Ensembl
MYB	chr6:g.135515578A>G	p.K310E	TIER 1		MISSENSE_with_stringent_FI_in_any_role_gene	CSQN=Missense;codon_pos=135515578-135515579-135515580;ref_codon_seq=AAA;aliases=ENSP00000339992;source=Ensembl
MYB	chr6:g.135521527C>T	p.P642S	TIER 1		MISSENSE_with_stringent_FI_in_any_role_gene	CSQN=Missense;codon_pos=135521527-135521528-135521529;ref_codon_seq=CCC;aliases=ENSP00000339992;source=Ensembl
MYC	chr8:g.128752822C>T	p.P328L	TIER 2		MISSENSE_with_loose_FI_in_any_role_gene	CSQN=Missense;codon_pos=128752821-128752822-128752823;ref_codon_seq=CCC;aliases=ENSP00000367207;source=Ensembl
MYD88	chr3:g.38181902G>T	p.A176S	TIER 2		MISSENSE_with_loose_FI_in_any_role_gene	CSQN=Missense;codon_pos=38181902-38181903-38181904;ref_codon_seq=GCC;aliases=ENSP00000401399;source=Ensembl
MYD88	chr3:g.38182636G>C	p.K271N	TIER 2		MISSENSE_with_loose_FI_in_any_role_gene	CSQN=Missense;codon_pos=38182634-38182635-38182636;ref_codon_seq=AAG;aliases=ENSP00000401399;source=Ensembl
MYD88	chr3:g.38182646C>G	p.P275A	TIER 2		MISSENSE_with_loose_FI_in_any_role_gene	CSQN=Missense;codon_pos=38182646-38182647-38182648;ref_codon_seq=CCC;aliases=ENSP00000401399;source=Ensembl
MYH10	chr17:g.8449977G>A	p.A378V	TIER 1		MISSENSE_with_stringent_FI_in_any_role_gene	CSQN=Missense;codon_pos=8449976-8449977-8449978;ref_codon_seq=GCG;aliases=ENSP00000269243;source=Ensembl
MYH10	chr17:g.8409805G>A	p.R1042C	TIER 1		MISSENSE_with_stringent_FI_in_any_role_gene	CSQN=Missense;codon_pos=8409803-8409804-8409805;ref_codon_seq=CGC;aliases=ENSP00000269243;source=Ensembl
MYH10	chr17:g.8409804C>T	p.R1042H	TIER 1		MISSENSE_with_stringent_FI_in_any_role_gene	CSQN=Missense;codon_pos=8409803-8409804-8409805;ref_codon_seq=CGC;aliases=ENSP00000269243;source=Ensembl
MYH10	chr17:g.8395781C>T	p.R1471Q	TIER 1		MISSENSE_with_stringent_FI_in_any_role_gene	CSQN=Missense;codon_pos=8395780-8395781-8395782;ref_codon_seq=CGG;aliases=ENSP00000269243;source=Ensembl
MYH10	chr17:g.8387545G>A	p.R1665C	TIER 1		MISSENSE_with_stringent_FI_in_any_role_gene	CSQN=Missense;codon_pos=8387543-8387544-8387545;ref_codon_seq=CGT;aliases=ENSP00000269243;source=Ensembl
MYH10	chr17:g.8424278G>A	p.R700C	TIER 1		MISSENSE_with_stringent_FI_in_any_role_gene	CSQN=Missense;codon_pos=8424276-8424277-8424278;ref_codon_seq=CGC;aliases=ENSP00000269243;source=Ensembl
MYH10	chr17:g.8451648G>A	p.S371F	TIER 1		MISSENSE_with_stringent_FI_in_any_role_gene	CSQN=Missense;codon_pos=8451647-8451648-8451649;ref_codon_seq=TCC;aliases=ENSP00000269243;source=Ensembl
MYH11	chr16:g.15815443C>T	p.D1479N	TIER 1		MISSENSE_with_stringent_FI_in_any_role_gene	CSQN=Missense;codon_pos=15815441-15815442-15815443;ref_codon_seq=GAC;aliases=ENSP00000379616;source=Ensembl
MYH11	chr16:g.15820811T>G	p.E1258A	TIER 1		MISSENSE_with_stringent_FI_in_any_role_gene	CSQN=Missense;codon_pos=15820810-15820811-15820812;ref_codon_seq=GAA;aliases=ENSP00000379616;source=Ensembl
MYH11	chr16:g.15818641C>T	p.E1334K	TIER 1		MISSENSE_with_stringent_FI_in_any_role_gene	CSQN=Missense;codon_pos=15818639-15818640-15818641;ref_codon_seq=GAA;aliases=ENSP00000379616;source=Ensembl
MYH11	chr16:g.15812279C>T	p.E1737K	TIER 1		MISSENSE_with_stringent_FI_in_any_role_gene	CSQN=Missense;codon_pos=15812277-15812278-15812279;ref_codon_seq=GAG;aliases=ENSP00000379616;source=Ensembl
MYH14	chr19:g.50726559G>A	p.A216T	TIER 1		MISSENSE_with_stringent_FI_in_any_role_gene	CSQN=Missense;codon_pos=50726559-50726560-50726561;ref_codon_seq=GCC;aliases=ENSP00000470298;source=Ensembl
MYH14	chr19:g.50753033G>A	p.D537N	TIER 1		MISSENSE_with_stringent_FI_in_any_role_gene	CSQN=Missense;codon_pos=50753033-50753034-50753035;ref_codon_seq=GAC;aliases=ENSP00000470298;source=Ensembl
MYH14	chr19:g.50753046A>G	p.D541G	TIER 1		MISSENSE_with_stringent_FI_in_any_role_gene	CSQN=Missense;codon_pos=50753045-50753046-50753047;ref_codon_seq=GAC;aliases=ENSP00000470298;source=Ensembl
MYH14	chr19:g.50796906G>A	p.E1811K	TIER 1		MISSENSE_with_stringent_FI_in_any_role_gene	CSQN=Missense;codon_pos=50796906-50796907-50796908;ref_codon_seq=GAG;aliases=ENSP00000470298;source=Ensembl
MYH14	chr19:g.50805008G>A	p.E1854K	TIER 1		MISSENSE_with_stringent_FI_in_any_role_gene	CSQN=Missense;codon_pos=50805008-50805009-50805010;ref_codon_seq=GAG;aliases=ENSP00000470298;source=Ensembl
MYH14	chr19:g.50785077A>C	p.K1506T	TIER 1		MISSENSE_with_stringent_FI_in_any_role_gene	CSQN=Missense;codon_pos=50785076-50785077-50785078;ref_codon_seq=AAG;aliases=ENSP00000470298;source=Ensembl
MYH14	chr19:g.50812419T>C	p.L1982P	TIER 1		MISSENSE_with_stringent_FI_in_any_role_gene	CSQN=Missense;codon_pos=50812418-50812419-50812420;ref_codon_seq=CTG;aliases=ENSP00000470298;source=Ensembl
MYH14	chr19:g.50784998C>A	p.R1480S	TIER 1		MISSENSE_with_stringent_FI_in_any_role_gene	CSQN=Missense;codon_pos=50784998-50784999-50785000;ref_codon_seq=CGC;aliases=ENSP00000470298;source=Ensembl
MYH14	chr19:g.50795635C>T	p.R1749W	TIER 1		MISSENSE_with_stringent_FI_in_any_role_gene	CSQN=Missense;codon_pos=50795635-50795636-50795637;ref_codon_seq=CGG;aliases=ENSP00000470298;source=Ensembl
MYH14	chr19:g.50805047C>T	p.R1867C	TIER 1		MISSENSE_with_stringent_FI_in_any_role_gene	CSQN=Missense;codon_pos=50805047-50805048-50805049;ref_codon_seq=CGT;aliases=ENSP00000470298;source=Ensembl
MYH9	chr22:g.36696237G>A	p.A971V	TIER 1		MISSENSE_with_stringent_FI_in_any_role_gene	CSQN=Missense;codon_pos=36696236-36696237-36696238;ref_codon_seq=GCG;aliases=ENSP00000216181;source=Ensembl
MYH9	chr22:g.36710225C>T	p.D507N	TIER 1		MISSENSE_with_stringent_FI_in_any_role_gene	CSQN=Missense;codon_pos=36710223-36710224-36710225;ref_codon_seq=GAC;aliases=ENSP00000216181;source=Ensembl
MYH9	chr22:g.36701104T>C	p.D735G	TIER 1		MISSENSE_with_stringent_FI_in_any_role_gene	CSQN=Missense;codon_pos=36701103-36701104-36701105;ref_codon_seq=GAC;aliases=ENSP00000216181;source=Ensembl
MYH9	chr22:g.36696980C>A	p.D919Y	TIER 1		MISSENSE_with_stringent_FI_in_any_role_gene	CSQN=Missense;codon_pos=36696978-36696979-36696980;ref_codon_seq=GAC;aliases=ENSP00000216181;source=Ensembl
MYH9	chr22:g.36712568G>C	p.I458M	TIER 1		MISSENSE_with_stringent_FI_in_any_role_gene	CSQN=Missense;codon_pos=36712568-36712569-36712570;ref_codon_seq=ATC;aliases=ENSP00000216181;source=Ensembl
MYH9	chr22:g.36695082T>C	p.K995E	TIER 1		MISSENSE_with_stringent_FI_in_any_role_gene	CSQN=Missense;codon_pos=36695080-36695081-36695082;ref_codon_seq=AAA;aliases=ENSP00000216181;source=Ensembl
MYH9	chr22:g.36695082T>C	p.K995E	TIER 1		MISSENSE_with_stringent_FI_in_any_role_gene	CSQN=Missense;codon_pos=36695080-36695081-36695082;ref_codon_seq=AAA;aliases=ENSP00000216181;source=Ensembl
MYH9	chr22:g.36715596G>A	p.P366L	TIER 1		MISSENSE_with_stringent_FI_in_any_role_gene	CSQN=Missense;codon_pos=36715595-36715596-36715597;ref_codon_seq=CCC;aliases=ENSP00000216181;source=Ensembl
[truncated: 1,399 more rows]

## Sheet: Driver_CNAs
sample	gene	cna	gene_role	known_match	predicted_match
X-1004	BCL9	AMP	Act	known_match
X-1004	CAT	AMP	Act	known_match
X-1004	ERBB2IP	DEL	LoF	known_match
X-1004	KRAS	AMP	Act	known_match
X-1004	LPP	AMP	Act	known_match
X-1004	MDM2	AMP	Act	known_match	known_match
X-1004	MSH3	DEL	LoF	known_match
X-1004	NFIB	AMP	Act	known_match
X-1004	NUP107	AMP	Act	known_match
X-1004	PIK3R1	DEL	LoF	known_match
X-1004	RASA1	DEL	LoF	known_match
X-1004	RPN1	AMP	Act	known_match
X-1004	SETD2	DEL	LoF	known_match
X-1004	TFDP1	AMP	Act	known_match
X-1008	BCL9	AMP	Act	known_match
[truncated: 3,222 more rows]

## Sheet: Biomarkers
PDX	PDX alteration	reported biomarker	reported effect	reported drug	reported evidence	drugs in dataset	TESTED_TUMOR	PDX_tumor	PDX_tumor_match
[truncated: 5,306 more rows]

[truncated: 2 more sheets: DCO Nodes Table, DCO Edges Table]
