# Supplementary material for: Personalized cancer therapy prioritization based on driver alteration co-occurrence patterns
Source: Genome Med. 2020 Sep 9;12:78. doi: 10.1186/s13073-020-00774-x (PMC7488324; doi:10.1186/s13073-020-00774-x)
Supplement: Supplementary file 1 — Additional file 1. This compressed folder contains all the supplementary tables referenced throughout the manuscript, together with their description. [file 13073_2020_774_MOESM1_ESM.zip › SupplementaryTables/TableS4.xlsx]

## Sheet: TableS4
	TCT4U CatBoost			all biomarkers			approved biomarkers			biomarkers CatBoost	TCT4U + biomarkers CatBoost
	WES	IM	FM	WES	IM	FM	WES	IM	FM	WES	WES
ENCORAFENIB+BINIMETINIB	0.793616	0.872969	0.829325	0.769846	0.769846	0.801092	0.749962	0.749962	0.749962	0.861063	0.900743
BINIMETINIB-3.5MPK	0.774971	0.741642	0.583326	0.499989	0.499989	0.499989				0.500008	0.616654
ERLOTINIB	0.756452	0.76619	0.792162	0.5	0.5	0.5	0.500042	0.500042	0.500042	0.50001	0.675297
FIGITUMUMAB	0.68438	0.468836	0.48446								0.68438
PACLITAXEL	0.682681	0.63354	0.652769	0.607143	0.607143	0.607143				0.458341	0.685887
BYL719+LEE011	0.682024	0.594488	0.642872	0.577756	0.577756	0.677716				0.483927	0.539207
5FU	0.676174	0.727359	0.705932								0.676174
ABRAXANE+GEMCITABINE	0.661812	0.521823	0.490926	0.559536	0.559536	0.559536				0.480027	0.707258
BKM120+ENCORAFENIB	0.65832	0.69998	0.674983	0.763846	0.763846	0.787443	0.749955	0.749955	0.749955	0.708307	0.65832
DACARBAZINE	0.658101	0.536322	0.487185								0.658101
BYL719+ENCORAFENIB	0.653836	0.692288	0.692288	0.576386	0.576386	0.541674	0.500332	0.500332	0.500332	0.673062	0.596151
ENCORAFENIB	0.648989	0.620711	0.60253	0.821391	0.821391	0.821391	0.500079	0.500079	0.500079	0.787862	0.750494
BINIMETINIB	0.633826	0.689745	0.648825	0.535262	0.535262	0.535262	0.500055	0.500055	0.500055	0.563129	0.637175
LGH447	0.630944	0.41672	0.515902	0.499917	0.499917	0.499917				0.500044	0.686493
LCL161+PACLITAXEL	0.628459	0.604162	0.659705	0.599935	0.599935	0.599935				0.406286	0.628459
BYL719	0.623489	0.594865	0.5781	0.534736	0.534736	0.540134				0.580145	0.615413
BYL719+LJM716	0.616892	0.599312	0.669288	0.542229	0.542229	0.529825				0.445208	0.558218
WNT974	0.616084	0.639887	0.482176	0.499889	0.499572	0.499572				0.482176	0.630959
LEE011	0.613519	0.533098	0.506972	0.510928	0.510928	0.510928				0.492677	0.621476
INC424	0.608346	0.475034	0.508366	0.250071	0.250071	0.250071				0.500042	0.608346
TAS266	0.608325	0.408354	0.591663								0.608325
LFW527+BINIMETINIB	0.597877	0.560842	0.671945	0.549994	0.549994	0.549994	0.500067	0.500067	0.500067	0.576714	0.543648
CGM097	0.589294	0.573225	0.539299	0.405864	0.405864	0.405864				0.500021	0.559833
LJC049	0.585761	0.685721	0.485801	0.543371	0.543371	0.543371				0.500086	0.585761
CETUXIMAB+ENCORAFENIB	0.585165	0.585165	0.565936	0.500042	0.500042	0.500042	0.511943	0.511943	0.511943	0.673064	0.725253
CLR457	0.57931	0.524935	0.540057	0.57045	0.57045	0.57516				0.543596	0.604405
BKM120+LDE225	0.578808	0.706504	0.706504	0.499963	0.499963	0.499961				0.500041	0.516323
INC280	0.575037	0.575037	0.699995	0.25025	0.25025	0.25025				0.500075	0.475077
FIGITUMUMAB+BINIMETINIB	0.557973	0.643107	0.643107	0.521717	0.521717	0.521717				0.50002	0.62137
TAMOXIFEN	0.554593	0.569744	0.454633	0.000748752	0.000748752	0.000748752				0.500085	0.454633
GEMCITABINE-50MPK	0.553032	0.553032	0.553032	0.500006	0.500006	0.500006				0.272767	0.553032
HDM201	0.551147	0.528212	0.523625	0.540015	0.540015	0.540015				0.500014	0.495596
CETUXIMAB	0.543762	0.522515	0.616253	0.486519	0.486519	0.486519	0.500042	0.500042	0.500042	0.500021	0.638747
BKM120	0.538514	0.556231	0.603639	0.552196	0.552196	0.553331				0.574158	0.568136
LKA136	0.533068	0.591885	0.557322								0.533068
BYL719+BINIMETINIB	0.532231	0.547381	0.532231	0.483808	0.483808	0.538459	0.749875	0.749875	0.749875	0.424294	0.532231
BYL719+CETUXIMAB	0.531743	0.492064	0.492064	0.421068	0.421068	0.473694	0.499996	0.499996	0.499996	0.543646	0.666649
TRAMETINIB	0.530923	0.400033	0.400033	0.50003	0.50003	0.50003				0.500025	0.44548
LEE011+ENCORAFENIB	0.525682	0.525682	0.442376	0.669986	0.669986	0.669986	0.749955	0.749955	0.749955	0.461605	0.442376
BKM120+BINIMETINIB	0.52375	0.600661	0.513112	0.538401	0.538401	0.538401	0.749501	0.749501	0.749501	0.495932	0.513112
CKX620	0.518403	0.426419	0.43724	0.509929	0.509929	0.509929	0.500374	0.500374	0.500374	0.52057	0.495678
BYL719+LGH447	0.516024	0.721118	0.679459	0.645799	0.645799	0.645799				0.358997	0.554479
LDE225	0.511464	0.674279	0.642868	0.250499	0.250499	0.250499	0.250499	0.250499	0.250499	0.500051	0.511464
BGJ398	0.502863	0.481173	0.47174	0.499984	0.499979	0.499979				0.490607	0.481173
LLM871	0.491991	0.546474	0.608969	0.500016	0.500021	0.500021				0.423089	0.589742
LJM716	0.482958	0.605105	0.534092								0.482958
INC424+BINIMETINIB	0.469712	0.488647	0.401537	0.500023	0.500023	0.500023				0.500019	0.473503
LEE011+EVEROLIMUS	0.468836	0.48446	0.668756	0.510361	0.510361	0.610321	0.5	0.5	0.5	0.468836	0.468836
LGW813	0.458368	0.500031	0.562516								0.458368
HSP990	0.431831	0.360412	0.623353	0.499751	0.499751	0.499751				0.50001	0.512986
BYL719+CETUXIMAB+ENCORAFENIB	0.427093	0.406262	0.406262	0.601447	0.601447	0.592888	0.620582	0.620582	0.620582	0.656236	0.5
LJM716+TRASTUZUMAB	0.4053	0.642851	0.613348	0.500249	0.500249	0.500249	0.500249	0.500249	0.500249	0.500014	0.500014
BKM120+LJC049	0.379095	0.516308	0.597818	0.56492	0.56492	0.587645				0.364147	0.429359
Number of predictions	3127	3127	3127	1758	1750	1735	210	210	210	2801	3127
Average	0.57628	0.574205	0.577145	0.516658	0.516651	0.52405	0.562973	0.562973	0.562973	0.516762	0.578808
Average high confidence	0.66244	0.611301	0.609512							0.726599	0.665495
