# Supplementary material for: Personalized cancer therapy prioritization based on driver alteration co-occurrence patterns
Source: Genome Med. 2020 Sep 9;12:78. doi: 10.1186/s13073-020-00774-x (PMC7488324; doi:10.1186/s13073-020-00774-x)
Supplement: Supplementary file 2 — Additional file 2. This compressed folder contains a cytoscape session for each treatment with all the driver co-occurrence networks generated from whole exome sequencing (WES), IMPACT410 (IM) and Foundation Medicine (FM) gene panels. This information complements the information provided as Additional file 1: Table S2. This file is available at https://doi.org/10.6084/m9.figshare.12789068.v1 [file 13073_2020_774_MOESM2_ESM.zip]

Archive with 114 entries (111 files):
- SupplementaryData/
- SupplementaryData/.DS_Store
- __MACOSX/
- __MACOSX/SupplementaryData/
- __MACOSX/SupplementaryData/._.DS_Store
- SupplementaryData/5FU.cys
- __MACOSX/SupplementaryData/._5FU.cys
- SupplementaryData/ABRAXANE+GEMCITABINE.cys
- __MACOSX/SupplementaryData/._ABRAXANE+GEMCITABINE.cys
- SupplementaryData/BGJ398.cys
- __MACOSX/SupplementaryData/._BGJ398.cys
- SupplementaryData/BINIMETINIB-3.5MPK.cys
- __MACOSX/SupplementaryData/._BINIMETINIB-3.5MPK.cys
- SupplementaryData/BINIMETINIB.cys
- __MACOSX/SupplementaryData/._BINIMETINIB.cys
- SupplementaryData/BKM120+BINIMETINIB.cys
- __MACOSX/SupplementaryData/._BKM120+BINIMETINIB.cys
- SupplementaryData/BKM120+ENCORAFENIB.cys
- __MACOSX/SupplementaryData/._BKM120+ENCORAFENIB.cys
- SupplementaryData/BKM120+LDE225.cys
- __MACOSX/SupplementaryData/._BKM120+LDE225.cys
- SupplementaryData/BKM120+LJC049.cys
- __MACOSX/SupplementaryData/._BKM120+LJC049.cys
- SupplementaryData/BKM120.cys
- __MACOSX/SupplementaryData/._BKM120.cys
- SupplementaryData/BYL719+BINIMETINIB.cys
- __MACOSX/SupplementaryData/._BYL719+BINIMETINIB.cys
- SupplementaryData/BYL719+CETUXIMAB+ENCORAFENIB.cys
- __MACOSX/SupplementaryData/._BYL719+CETUXIMAB+ENCORAFENIB.cys
- SupplementaryData/BYL719+CETUXIMAB.cys
- __MACOSX/SupplementaryData/._BYL719+CETUXIMAB.cys
- SupplementaryData/BYL719+ENCORAFENIB.cys
- __MACOSX/SupplementaryData/._BYL719+ENCORAFENIB.cys
- SupplementaryData/BYL719+LEE011.cys
- __MACOSX/SupplementaryData/._BYL719+LEE011.cys
- SupplementaryData/BYL719+LGH447.cys
- __MACOSX/SupplementaryData/._BYL719+LGH447.cys
- SupplementaryData/BYL719+LJM716.cys
- __MACOSX/SupplementaryData/._BYL719+LJM716.cys
- SupplementaryData/BYL719.cys
- __MACOSX/SupplementaryData/._BYL719.cys
- SupplementaryData/CDK46i+AI.cys
- __MACOSX/SupplementaryData/._CDK46i+AI.cys
- SupplementaryData/CETUXIMAB+ENCORAFENIB.cys
- __MACOSX/SupplementaryData/._CETUXIMAB+ENCORAFENIB.cys
- SupplementaryData/CETUXIMAB.cys
- __MACOSX/SupplementaryData/._CETUXIMAB.cys
- SupplementaryData/CGM097.cys
- __MACOSX/SupplementaryData/._CGM097.cys
- SupplementaryData/CKX620.cys
- __MACOSX/SupplementaryData/._CKX620.cys
- SupplementaryData/CLR457.cys
- __MACOSX/SupplementaryData/._CLR457.cys
- SupplementaryData/DACARBAZINE.cys
- __MACOSX/SupplementaryData/._DACARBAZINE.cys
- SupplementaryData/ENCORAFENIB+BINIMETINIB.cys
- __MACOSX/SupplementaryData/._ENCORAFENIB+BINIMETINIB.cys
- SupplementaryData/ENCORAFENIB.cys
- __MACOSX/SupplementaryData/._ENCORAFENIB.cys
- SupplementaryData/ERLOTINIB.cys
- __MACOSX/SupplementaryData/._ERLOTINIB.cys
- SupplementaryData/FIGITUMUMAB+BINIMETINIB.cys
- __MACOSX/SupplementaryData/._FIGITUMUMAB+BINIMETINIB.cys
- SupplementaryData/FIGITUMUMAB.cys
- __MACOSX/SupplementaryData/._FIGITUMUMAB.cys
- SupplementaryData/GEMCITABINE-50MPK.cys
- __MACOSX/SupplementaryData/._GEMCITABINE-50MPK.cys
- SupplementaryData/HDM201.cys
- __MACOSX/SupplementaryData/._HDM201.cys
- SupplementaryData/HSP990.cys
- __MACOSX/SupplementaryData/._HSP990.cys
- SupplementaryData/INC280.cys
- __MACOSX/SupplementaryData/._INC280.cys
- SupplementaryData/INC424+BINIMETINIB.cys
- __MACOSX/SupplementaryData/._INC424+BINIMETINIB.cys
- SupplementaryData/INC424.cys
- __MACOSX/SupplementaryData/._INC424.cys
- SupplementaryData/LCL161+PACLITAXEL.cys
- __MACOSX/SupplementaryData/._LCL161+PACLITAXEL.cys
- SupplementaryData/LDE225.cys
- __MACOSX/SupplementaryData/._LDE225.cys
- SupplementaryData/LEE011+ENCORAFENIB.cys
- __MACOSX/SupplementaryData/._LEE011+ENCORAFENIB.cys
- SupplementaryData/LEE011+EVEROLIMUS.cys
- __MACOSX/SupplementaryData/._LEE011+EVEROLIMUS.cys
- SupplementaryData/LEE011.cys
- __MACOSX/SupplementaryData/._LEE011.cys
- SupplementaryData/LFW527+BINIMETINIB.cys
- __MACOSX/SupplementaryData/._LFW527+BINIMETINIB.cys
- SupplementaryData/LGH447.cys
- __MACOSX/SupplementaryData/._LGH447.cys
- SupplementaryData/LGW813.cys
- __MACOSX/SupplementaryData/._LGW813.cys
- SupplementaryData/LJC049.cys
- __MACOSX/SupplementaryData/._LJC049.cys
- SupplementaryData/LJM716+TRASTUZUMAB.cys
- __MACOSX/SupplementaryData/._LJM716+TRASTUZUMAB.cys
- SupplementaryData/LJM716.cys
- __MACOSX/SupplementaryData/._LJM716.cys
- SupplementaryData/LKA136.cys
- __MACOSX/SupplementaryData/._LKA136.cys
- SupplementaryData/LLM871.cys
- __MACOSX/SupplementaryData/._LLM871.cys
- SupplementaryData/PACLITAXEL.cys
- __MACOSX/SupplementaryData/._PACLITAXEL.cys
- SupplementaryData/TAMOXIFEN.cys
- __MACOSX/SupplementaryData/._TAMOXIFEN.cys
- SupplementaryData/TAS266.cys
- __MACOSX/SupplementaryData/._TAS266.cys
- SupplementaryData/TRAMETINIB.cys
- __MACOSX/SupplementaryData/._TRAMETINIB.cys
- SupplementaryData/WNT974.cys
- __MACOSX/SupplementaryData/._WNT974.cys
- __MACOSX/._SupplementaryData
